# Supplementary material for: Constitutive auxin response in Physcomitrella reveals complex interactions between Aux/IAA and ARF proteins
Source: eLife. 2016 Jun 1;5:e13325. doi: 10.7554/eLife.13325 (PMC4889330; doi:10.7554/eLife.13325)
Supplement: Supplementary file 1. — (A) Differentially expressed genes between mock- and IAA treated WT protonemata, (fold change ≥1.5; padj <0.01). (B) Differentially expressed genes between mock treated WT protonemata and the aux/iaaΔ mutant (fold change ≥1.5; padj <0.01). (C) Differentially expressed genes between IAA treated WT protonemata, and the aux/iaaΔ mutant (fold change ≥1.5; padj <0.01). (D) Differentially expressed genes between mock- and IAA treated aux/iaaΔ mutant (padj <0.05). DOI: http://dx.doi.org/10.7554/eLife.13325.018 [file elife-13325-supp1.xlsx]

## Sheet: WT vs WT-IAA
Supplementary File 1A: WT vs WT-IAA
Gene ID	log2FoldChange	padj	At homolog	Gene symbol	description
Pp1s120_62V6	3.91516	9.08e-95	AT3G59910.1		Ankyrin repeat family protein
Pp1s164_82V6	3.87204	5.85e-60	AT4G33880.1	RSL2	ROOT HAIR DEFECTIVE 6-LIKE 2
Pp1s15_259V6	3.72811	5.72e-92	AT5G05600.1		2-oxoglutarate (2OG) and Fe(II)-dependent oxygenase superfamily protein
Pp1s17_9V6	3.55111	1.03e-112	AT5G15710.1		Galactose oxidase/kelch repeat superfamily protein
Pp1s41_186V6	3.38046	2.65e-36	AT5G05600.1		2-oxoglutarate (2OG) and Fe(II)-dependent oxygenase superfamily protein
Pp1s6_348V6	3.15154	1.4e-21	AT3G19380.1	PUB25	plant U-box 25
Pp1s117_75V6	3.14314	6e-13
Pp1s180_73V6	3.00979	2.09e-16	AT4G25420.1	AT2301,ATGA20OX1,GA20OX1,GA5	2-oxoglutarate (2OG) and Fe(II)-dependent oxygenase superfamily protein
Pp1s96_191V6	2.91988	5.16e-67	AT5G15150.1	ATHB-3,ATHB3,HAT7,HB-3	homeobox 3
Pp1s198_172V6	2.894	3.92e-92	AT3G13060.2	ECT5	evolutionarily conserved C-terminal region 5
Pp1s160_47V6	2.87133	7.59e-116	AT4G25420.1	AT2301,ATGA20OX1,GA20OX1,GA5	2-oxoglutarate (2OG) and Fe(II)-dependent oxygenase superfamily protein
Pp1s81_16V6	2.81499	6.07e-58	AT4G38660.1		Pathogenesis-related thaumatin superfamily protein
Pp1s64_90V6	2.7903	5.5e-90	AT2G41790.1		Insulinase (Peptidase family M16) family protein
Pp1s42_219V6	2.68545	8.73e-80	AT5G06710.1	HAT14	homeobox from Arabidopsis thaliana
Pp1s231_17V6	2.66754	8.76e-71	AT2G46510.1	AIB,ATAIB	ABA-inducible BHLH-type transcription factor
Pp1s227_48V6	2.60291	2.76e-46	AT5G51460.2	ATTPPA	Haloacid dehalogenase-like hydrolase (HAD) superfamily protein
Pp1s429_23V6	2.55862	2.11e-19	AT3G48330.1	ATPIMT1,PIMT1	protein-l-isoaspartate methyltransferase 1
Pp1s20_383V6	2.50039	2.08e-11	AT3G06030.1	ANP3,MAPKKK12,NP3	NPK1-related protein kinase 3
Pp1s303_18V6	2.43972	9.16e-78	AT4G29420.1		F-box/RNI-like superfamily protein
Pp1s77_100V6	2.41955	6.29e-18	AT1G22360.2	AtUGT85A2,UGT85A2	UDP-glucosyl transferase 85A2
Pp1s472_6V6	2.37647	8.12e-46
Pp1s385_31V6	2.36679	1.45e-15	AT4G20070.1	AAH,ATAAH	allantoate amidohydrolase
Pp1s309_19V6	2.30836	9.28e-81
Pp1s60_212V6	2.29132	7.11e-26	AT5G53760.2	ATMLO11,MLO11	Seven transmembrane MLO family protein
Pp1s167_38V6	2.23882	6.61e-07
Pp1s67_29V6	2.20837	2.98e-08
Pp1s62_113V6	2.19164	2.44e-12	AT5G22850.1		Eukaryotic aspartyl protease family protein
Pp1s178_97V6	2.17535	1.09e-38	AT1G13440.1	GAPC-2,GAPC2	glyceraldehyde-3-phosphate dehydrogenase C2
Pp1s102_217V6	2.15209	4.03e-19	AT5G63930.1		Leucine-rich repeat protein kinase family protein
Pp1s64_135V6	2.14182	1.59e-19	AT5G20040.3	ATIPT9,IPT9	isopentenyltransferase 9
Pp1s379_34V6	2.13392	1.42e-37	AT3G50340.1
Pp1s171_68V6	2.12023	1.76e-07
Pp1s55_159V6	2.11857	1.89e-50	AT3G48330.2	ATPIMT1,PIMT1	protein-l-isoaspartate methyltransferase 1
Pp1s60_148V6	2.11068	4.38e-07	AT4G17500.1	ATERF-1,ERF-1	ethylene responsive element binding factor 1
Pp1s103_129V6	2.06872	3.39e-109	AT3G55970.1	ATJRG21,JRG21	jasmonate-regulated gene 21
Pp1s165_112V6	2.04999	7.61e-20
Pp1s309_20V6	2.04872	2.07e-22
Pp1s16_195V6	2.04373	4.2e-08
Pp1s17_36V6	2.03687	4.81e-13	AT1G07150.1	MAPKKK13	mitogen-activated protein kinase kinase kinase 13
Pp1s198_164V6	2.02183	2.27e-09	AT3G12760.1
Pp1s328_48V6	2.01192	1.6e-07	AT5G57800.1	CER3,FLP1,WAX2,YRE	Fatty acid hydroxylase superfamily
Pp1s56_265V6	1.99171	6.55e-33	AT3G46980.3	PHT4;3	phosphate transporter 4;3
Pp1s233_99V6	1.95413	1.8e-45	AT4G16120.1	ATSEB1,COBL7,SEB1	COBRA-like protein-7 precursor
Pp1s218_7V6	1.93526	2.08e-33	AT5G23860.1	TUB8	tubulin beta 8
Pp1s73_217V6	1.93526	7.89e-154	AT1G07090.1	LSH6	Protein of unknown function (DUF640)
Pp1s65_310V6	1.92637	1.36e-07
Pp1s118_90V6	1.91671	4.08e-89	AT4G35780.1		ACT-like protein tyrosine kinase family protein
Pp1s16_10V6	1.91469	1.76e-05	AT2G30370.1	CHAL,EPFL6	allergen-related
Pp1s140_50V6	1.89285	7.07e-11	AT2G27810.1	ATNAT12,NAT12	nucleobase-ascorbate transporter 12
Pp1s35_338V6	1.88852	1.35e-07	AT3G03760.1	LBD20	LOB domain-containing protein 20
Pp1s46_302V6	1.88645	6.27e-28	AT5G56110.1	AtMYB103,ATMYB80,MS188,MYB103	myb domain protein 103
Pp1s58_96V6	1.88264	3.34e-46	AT3G45240.2	ATSNAK2,GRIK1	geminivirus rep interacting kinase 1
Pp1s192_67V6	1.87405	6.72e-09	AT2G30130.1	ASL5,LBD12,PCK1	Lateral organ boundaries (LOB) domain family protein
Pp1s94_71V6	1.85512	1.78e-13	AT5G54770.1	THI1,THI4,TZ	thiazole biosynthetic enzyme, chloroplast (ARA6) (THI1) (THI4)
Pp1s64_138V6	1.85152	1.06e-93	AT5G62000.2	ARF1-BP,ARF2,HSS,ORE14	auxin response factor 2
Pp1s112_240V6	1.84599	1.1e-32	AT2G19170.1	SLP3	subtilisin-like serine protease 3
Pp1s67_22V6	1.84454	2.5e-16
Pp1s56_77V6	1.83387	3.74e-07	AT3G47870.1	LBD27,SCP	LOB domain-containing protein 27
Pp1s86_66V6	1.83254	7.7e-19	AT3G05290.1	PNC1	peroxisomal adenine nucleotide carrier 1
Pp1s73_11V6	1.79296	0	AT3G23050.1	AXR2,IAA7	indole-3-acetic acid 7
Pp1s36_87V6	1.78938	4.53e-07	AT3G14270.1	FAB1B	phosphatidylinositol-4-phosphate 5-kinase family protein
Pp1s108_47V6	1.78672	1.11e-21	AT4G40060.1	ATHB-16,ATHB16,HB16	homeobox protein 16
Pp1s185_8V6	1.77766	5.79e-26	AT4G20140.1	GSO1	Leucine-rich repeat transmembrane protein kinase
Pp1s310_61V6	1.76942	7.98e-06	AT5G20810.2		SAUR-like auxin-responsive protein family
Pp1s112_32V6	1.76743	4.54e-19	AT4G11920.1	CCS52A2,FZR1	cell cycle switch protein 52 A2
Pp1s62_105V6	1.76237	2.55e-64	AT1G02070.1
Pp1s45_56V6	1.7612	4.89e-69
Pp1s121_50V6	1.7508	6.65e-06	AT1G24590.1	DRN-LIKE,DRNL,ESR2,SOB2	DORNROSCHEN-like
Pp1s20_184V6	1.74021	3.94e-24	AT1G24590.1	DRN-LIKE,DRNL,ESR2,SOB2	DORNROSCHEN-like
Pp1s305_6V6	1.73117	7.38e-12
Pp1s66_115V6	1.72612	3.18e-33	AT5G02600.2		Heavy metal transport/detoxification superfamily protein
Pp1s62_103V6	1.72499	3.27e-38
Pp1s41_157V6	1.71879	9.4e-08	AT3G48330.2	ATPIMT1,PIMT1	protein-l-isoaspartate methyltransferase 1
Pp1s107_205V6	1.71549	3.17e-16	AT1G49770.1	RGE1,ZOU	basic helix-loop-helix (bHLH) DNA-binding superfamily protein
Pp1s40_216V6	1.70165	5.14e-07
Pp1s33_259V6	1.68984	1.27e-55	AT3G55500.1	ATEXP16,ATEXPA16,ATHEXP ALPHA 1.7,EXP16,EXPA16	expansin A16
Pp1s5_179V6	1.68118	7.06e-17	AT4G00330.1	CRCK2	calmodulin-binding receptor-like cytoplasmic kinase 2
Pp1s33_258V6	1.67365	7.64e-36	AT5G02260.1	ATEXP9,ATEXPA9,ATHEXP ALPHA 1.10,EXP9,EXPA9	expansin A9
Pp1s264_13V6	1.67277	7.14e-46	AT1G56120.1		Leucine-rich repeat transmembrane protein kinase
Pp1s69_166V6	1.66834	3.99e-09	AT4G30610.1	BRS1,SCPL24	alpha/beta-Hydrolases superfamily protein
Pp1s277_86V6	1.65782	3.19e-36	AT2G39570.1		ACT domain-containing protein
Pp1s6_350V6	1.65442	1.9e-11
Pp1s112_99V6	1.64194	2.75e-06	AT5G17820.1		Peroxidase superfamily protein
Pp1s186_47V6	1.64069	2.92e-05	AT1G74160.1
Pp1s35_235V6	1.63702	0.00017319	AT4G08950.1	EXO	Phosphate-responsive 1 family protein
Pp1s95_144V6	1.63547	1e-14
Pp1s342_33V6	1.62827	1.91e-06
Pp1s56_150V6	1.61107	4.16e-08	AT3G43120.1		SAUR-like auxin-responsive protein family
Pp1s193_32V6	1.61066	3.4e-47	AT5G02310.1	PRT6	proteolysis 6
Pp1s103_13V6	1.60069	3.83e-98	AT5G67560.1	ARLA1D,ATARLA1D	ADP-ribosylation factor-like A1D
Pp1s106_5V6	1.59702	4.17e-07
Pp1s291_9V6	1.59236	2.35e-08
Pp1s313_59V6	1.58991	0.00432868	AT4G28250.1	ATEXPB3,ATHEXP BETA 1.6,EXPB3	expansin B3
Pp1s91_106V6	1.57623	5.07e-32	AT5G66950.1		Pyridoxal phosphate (PLP)-dependent transferases superfamily protein
Pp1s64_47V6	1.56913	8.66e-37	AT5G19790.1	RAP2.11	related to AP2 11
Pp1s22_165V6	1.56602	1.76e-17	AT2G26650.1	AKT1,ATAKT1,KT1	K+ transporter 1
Pp1s19_272V6	1.56582	1.08e-17	AT1G24590.1	DRN-LIKE,DRNL,ESR2,SOB2	DORNROSCHEN-like
Pp1s1_595V6	1.56116	2.27e-20	AT2G25770.1		Polyketide cyclase/dehydrase and lipid transport superfamily protein
Pp1s23_8V6	1.55976	2.01e-07	AT1G12980.1	DRN,ESR1	Integrase-type DNA-binding superfamily protein
Pp1s37_226V6	1.55794	1.01e-07	AT4G13640.2	UNE16	Homeodomain-like superfamily protein
Pp1s1_829V6	1.54314	1.72e-29	AT4G03100.1		Rho GTPase activating protein with PAK-box/P21-Rho-binding domain
Pp1s21_222V6	1.53709	8.81e-62	AT5G03455.1	ACR2,ARATH;CDC25,CDC25	Rhodanese/Cell cycle control phosphatase superfamily protein
Pp1s325_2V6	1.53195	1.84e-27	AT5G56080.1	ATNAS2,NAS2	nicotianamine synthase 2
Pp1s193_34V6	1.5227	3.43e-26	AT5G02310.1	PRT6	proteolysis 6
Pp1s57_17V6	1.51959	2.77e-11	AT3G56891.1		Heavy metal transport/detoxification superfamily protein
Pp1s473_3V6	1.51816	2.54e-14
Pp1s546_4V6	1.51301	7.06e-13	AT2G26850.1		F-box family protein
Pp1s6_276V6	1.50764	9.94e-15
Pp1s65_296V6	1.50694	3.23e-52	AT3G02555.1
Pp1s20_204V6	1.49816	2.27e-08	AT2G23060.1		Acyl-CoA N-acyltransferases (NAT) superfamily protein
Pp1s53_43V6	1.49594	2.76e-23	AT3G48330.1	ATPIMT1,PIMT1	protein-l-isoaspartate methyltransferase 1
Pp1s158_100V6	1.48222	1.71e-06
Pp1s163_120V6	1.47474	7.11e-27
Pp1s315_29V6	1.47429	0.000197896	AT2G30490.1	ATC4H,C4H,CYP73A5,REF3	cinnamate-4-hydroxylase
Pp1s104_35V6	1.46458	2.44e-79	AT2G44340.1		VQ motif-containing protein
Pp1s163_119V6	1.45971	4.05e-70	AT1G30330.2	ARF6	auxin response factor 6
Pp1s128_64V6	1.45613	0.00544377	AT1G10530.1
Pp1s259_85V6	1.45451	9.59e-47	AT5G03080.1		Phosphatidic acid phosphatase (PAP2) family protein
Pp1s164_92V6	1.4516	4.18e-26	AT5G59480.1		Haloacid dehalogenase-like hydrolase (HAD) superfamily protein
Pp1s456_3V6	1.43352	3.53e-42	AT1G50600.1	SCL5	scarecrow-like 5
Pp1s124_155V6	1.42451	4.1e-45	AT5G51820.1	ATPGMP,PGM,PGM1,STF1	phosphoglucomutase
Pp1s18_186V6	1.42332	0.00156244	AT2G01420.1	ATPIN4,PIN4	Auxin efflux carrier family protein
Pp1s8_227V6	1.42096	2.56e-47	AT2G40260.1		Homeodomain-like superfamily protein
Pp1s17_372V6	1.42042	2.4e-18
Pp1s3_318V6	1.41887	8.7e-18	AT1G06330.1		Heavy metal transport/detoxification superfamily protein
Pp1s65_227V6	1.41798	7.86e-46	AT1G30330.2	ARF6	auxin response factor 6
Pp1s16_192V6	1.4173	2.26e-48	AT1G02070.1
Pp1s118_75V6	1.41357	2.48e-07	AT4G33600.1
Pp1s142_114V6	1.41304	2.72e-21
Pp1s8_33V6	1.41001	4.96e-42
Pp1s275_39V6	1.40567	8.83e-22
Pp1s366_9V6	1.40553	3.13e-39
Pp1s314_12V6	1.40225	0.0038931	AT4G00290.1		Mechanosensitive ion channel protein
Pp1s114_202V6	1.38749	8.64e-47	AT2G39770.2	CYT1,EMB101,GMP1,SOZ1,VTC1	Glucose-1-phosphate adenylyltransferase family protein
Pp1s107_193V6	1.38692	0.000355044
Pp1s55_167V6	1.37962	3.36e-06	AT5G19730.1		Pectin lyase-like superfamily protein
Pp1s33_251V6	1.37616	0.000478293	AT1G69530.1	AT-EXP1,ATEXP1,ATEXPA1,ATHEXP ALPHA 1.2,EXP1,EXPA1	expansin A1
Pp1s55_166V6	1.37166	5.5e-09	AT1G61740.1		Sulfite exporter TauE/SafE family protein
Pp1s249_4V6	1.36744	0.000245173
Pp1s203_59V6	1.35786	1.43e-25	AT3G57670.1	NTT,WIP2	C2H2-type zinc finger family protein
Pp1s158_183V6	1.34931	8.98e-10
Pp1s25_70V6	1.34588	0.00272061	AT3G25560.1	NIK2	NSP-interacting kinase 2
Pp1s38_222V6	1.34416	2.37e-15	AT1G02000.1	GAE2	UDP-D-glucuronate 4-epimerase 2
Pp1s289_49V6	1.3422	6.26e-06	AT4G17500.1	ATERF-1,ERF-1	ethylene responsive element binding factor 1
Pp1s268_55V6	1.34191	2.1e-17	AT3G23770.1		O-Glycosyl hydrolases family 17 protein
Pp1s84_106V6	1.3418	0.000543874	AT2G46400.1	ATWRKY46,WRKY46	WRKY DNA-binding protein 46
Pp1s84_304V6	1.34132	1.35e-37
Pp1s218_24V6	1.33864	0.00217121	AT3G26744.2	ATICE1,ICE1,SCRM	basic helix-loop-helix (bHLH) DNA-binding superfamily protein
Pp1s70_39V6	1.32478	1.65e-05	AT5G52450.1		MATE efflux family protein
Pp1s35_319V6	1.32414	7.91e-15	AT1G76990.1	ACR3	ACT domain repeat 3
Pp1s10_187V6	1.31937	2.99e-13	AT4G06634.3		zinc finger (C2H2 type) family protein
Pp1s242_30V6	1.31813	9.12e-06	AT1G77280.1		Protein kinase protein with adenine nucleotide alpha hydrolases-like domain
Pp1s377_42V6	1.31694	4.18e-06	AT1G68920.3		basic helix-loop-helix (bHLH) DNA-binding superfamily protein
Pp1s390_12V6	1.31419	9.82e-07	AT4G19810.1		Glycosyl hydrolase family protein with chitinase insertion domain
Pp1s270_72V6	1.31258	1.35e-56	AT4G19900.1		alpha 1,4-glycosyltransferase family protein
Pp1s111_4V6	1.31041	4.75e-07
Pp1s38_330V6	1.30283	0.000307292	AT5G42650.1	AOS,CYP74A,DDE2	allene oxide synthase
Pp1s242_29V6	1.30003	1.9e-21	AT1G77280.1		Protein kinase protein with adenine nucleotide alpha hydrolases-like domain
Pp1s58_129V6	1.2986	1.14e-19	AT5G10490.2	MSL2	MSCS-like 2
Pp1s64_139V6	1.28749	0.00220903
Pp1s34_317V6	1.28663	1.74e-12	AT2G22430.1	ATHB6,HB6	homeobox protein 6
Pp1s14_391V6	1.28344	9.94e-23	AT5G20040.1	ATIPT9,IPT9	isopentenyltransferase 9
Pp1s47_331V6	1.2825	1.02e-05	AT4G16750.1		Integrase-type DNA-binding superfamily protein
Pp1s213_129V6	1.28172	0.00052047	AT4G03210.1	XTH9	xyloglucan endotransglucosylase/hydrolase 9
Pp1s163_118V6	1.28144	2.06e-05
Pp1s11_296V6	1.27992	7.98e-05	AT1G04560.1		AWPM-19-like family protein
Pp1s77_315V6	1.27436	1.84e-27	AT1G06330.1		Heavy metal transport/detoxification superfamily protein
Pp1s112_37V6	1.272	1.53e-26	AT3G01435.1		Expressed protein
Pp1s504_4V6	1.27181	8.42e-17	AT5G09970.1	CYP78A7	cytochrome P450, family 78, subfamily A, polypeptide 7
Pp1s40_200V6	1.26934	4.3e-25	AT3G23770.1		O-Glycosyl hydrolases family 17 protein
Pp1s263_108V6	1.26723	7.81e-29	AT2G39570.1		ACT domain-containing protein
Pp1s22_104V6	1.26598	1.87e-11
Pp1s134_69V6	1.26461	1.18e-18	AT1G55900.1	emb1860,TIM50	Haloacid dehalogenase-like hydrolase (HAD) superfamily protein
Pp1s44_258V6	1.26238	0.00049169	AT2G32300.1	UCC1	uclacyanin 1
Pp1s38_163V6	1.25682	4.44e-40	AT4G36860.1	DAR1	LIM domain-containing protein
Pp1s232_55V6	1.25567	1.34e-14
Pp1s159_139V6	1.25296	1.66e-05	AT3G02910.1		AIG2-like (avirulence induced gene) family protein
Pp1s10_188V6	1.25092	7.07e-11
Pp1s6_349V6	1.25031	0.00321357	AT4G37650.1	SGR7,SHR	GRAS family transcription factor
Pp1s166_69V6	1.24715	1.16e-20	AT2G40260.1		Homeodomain-like superfamily protein
Pp1s88_220V6	1.2417	0.00175388	AT1G02660.1		alpha/beta-Hydrolases superfamily protein
Pp1s134_4V6	1.23873	8.13e-23	AT5G09970.1	CYP78A7	cytochrome P450, family 78, subfamily A, polypeptide 7
Pp1s129_201V6	1.23769	3.95e-05	AT3G05220.1		Heavy metal transport/detoxification superfamily protein
Pp1s4_323V6	1.23419	5.98e-18	AT3G27090.1		DCD (Development and Cell Death) domain protein
Pp1s197_52V6	1.23226	2.67e-32	AT5G58090.1		O-Glycosyl hydrolases family 17 protein
Pp1s371_40V6	1.22625	0.00299688
Pp1s206_122V6	1.22247	2e-07	AT5G28770.2	AtbZIP63,BZO2H3	bZIP transcription factor family protein
Pp1s30_358V6	1.22193	4.14e-11	AT4G29420.1		F-box/RNI-like superfamily protein
Pp1s168_29V6	1.22027	0.00521993	AT5G13870.1	EXGT-A4,XTH5	xyloglucan endotransglucosylase/hydrolase 5
Pp1s196_71V6	1.21162	0.000377821	AT3G03341.1
Pp1s12_293V6	1.20964	0.0053774
Pp1s63_102V6	1.20388	0.00149673
Pp1s29_12V6	1.20367	0.000287061
Pp1s62_42V6	1.20037	7.07e-12	AT5G54770.1	THI1,THI4,TZ	thiazole biosynthetic enzyme, chloroplast (ARA6) (THI1) (THI4)
Pp1s58_240V6	1.19973	1.35e-61	AT2G35840.3		Sucrose-6F-phosphate phosphohydrolase family protein
Pp1s16_179V6	1.18924	5.3e-38	AT5G54770.1	THI1,THI4,TZ	thiazole biosynthetic enzyme, chloroplast (ARA6) (THI1) (THI4)
Pp1s163_33V6	1.18572	0.00477099	AT5G07990.1	CYP75B1,D501,TT7	Cytochrome P450 superfamily protein
Pp1s122_140V6	1.18337	2.24e-21	AT4G02600.1	ATMLO1,MLO1	Seven transmembrane MLO family protein
Pp1s202_116V6	1.18321	1.49e-06	AT2G35600.1	ATBRXL1,BRXL1	BREVIS RADIX-like 1
Pp1s171_85V6	1.18287	1.39e-41	AT4G23440.1		Disease resistance protein (TIR-NBS class)
Pp1s46_105V6	1.18183	0.00992215	AT4G38890.1		FMN-linked oxidoreductases superfamily protein
Pp1s191_100V6	1.17502	0.000136615	AT1G51220.1	WIP5	WIP domain protein 5
Pp1s101_50V6	1.1738	4.15e-13	AT1G09960.1	ATSUC4,ATSUT4,SUC4,SUT4	sucrose transporter 4
Pp1s10_153V6	1.17343	2.96e-08	AT2G02010.1	GAD4	glutamate decarboxylase 4
Pp1s414_23V6	1.17234	1.2e-39	AT1G47710.1		Serine protease inhibitor (SERPIN) family protein
Pp1s162_128V6	1.17117	1.52e-10
Pp1s485_2V6	1.16951	8.13e-23	AT5G03610.1		GDSL-like Lipase/Acylhydrolase superfamily protein
Pp1s4_236V6	1.16765	0.003082
Pp1s8_151V6	1.16486	0.00644939	AT3G53420.2	PIP2,PIP2;1,PIP2A	plasma membrane intrinsic protein 2A
Pp1s138_190V6	1.16213	5.03e-05	AT5G18560.1	PUCHI	Integrase-type DNA-binding superfamily protein
Pp1s30_238V6	1.16068	3.43e-06	AT3G53950.1		glyoxal oxidase-related protein
Pp1s444_4V6	1.16	1.09e-13	AT2G36720.1		Acyl-CoA N-acyltransferase with RING/FYVE/PHD-type zinc finger domain
Pp1s270_74V6	1.15239	2.68e-17
Pp1s304_6V6	1.15085	0.00385083
Pp1s250_12V6	1.14785	2.92e-10	AT2G44620.1	MTACP-1,MTACP1	mitochondrial acyl carrier protein 1
Pp1s74_55V6	1.14767	3.88e-11	AT2G18790.1	HY3,OOP1,PHYB	phytochrome B
Pp1s381_30V6	1.14093	4.77e-15	AT5G15290.1		Uncharacterised protein family (UPF0497)
Pp1s302_9V6	1.13565	1.08e-05	AT3G59580.2		Plant regulator RWP-RK family protein
Pp1s67_173V6	1.12939	1.03e-36	AT1G64300.1		Protein kinase family protein
Pp1s40_64V6	1.12719	0.00256945	AT3G21420.1		2-oxoglutarate (2OG) and Fe(II)-dependent oxygenase superfamily protein
Pp1s45_249V6	1.12679	0.00570831	AT5G19730.1		Pectin lyase-like superfamily protein
Pp1s336_66V6	1.12647	0.000426188	AT2G20770.1	GCL2	GCR2-like 2
Pp1s75_53V6	1.12615	3.54e-11	AT3G05290.1	PNC1	peroxisomal adenine nucleotide carrier 1
Pp1s54_54V6	1.11764	4.57e-06	AT2G18330.1		AAA-type ATPase family protein
Pp1s370_45V6	1.11712	4.85e-06	AT2G23770.1		protein kinase family protein / peptidoglycan-binding LysM domain-containing protein
Pp1s111_3V6	1.11671	0.0073586
Pp1s14_392V6	1.11389	7.73e-63	AT5G62000.3	ARF1-BP,ARF2,HSS,ORE14	auxin response factor 2
Pp1s94_62V6	1.11382	1.66e-08	AT4G01240.1		S-adenosyl-L-methionine-dependent methyltransferases superfamily protein
Pp1s220_42V6	1.11308	2.79e-18	AT3G60780.1		Protein of unknown function (DUF1442)
Pp1s62_96V6	1.11085	0.000997992
Pp1s62_43V6	1.10979	2.64e-07	AT5G54770.1	THI1,THI4,TZ	thiazole biosynthetic enzyme, chloroplast (ARA6) (THI1) (THI4)
Pp1s184_21V6	1.10957	4.65e-96	AT3G23050.1	AXR2,IAA7	indole-3-acetic acid 7
Pp1s119_4V6	1.105	1.49e-12
Pp1s59_355V6	1.10173	3.48e-19	AT4G25835.1		P-loop containing nucleoside triphosphate hydrolases superfamily protein
Pp1s233_102V6	1.09482	1.99e-06	AT5G42740.1		Sugar isomerase (SIS) family protein
Pp1s368_13V6	1.09338	8.4e-06	AT4G00330.1	CRCK2	calmodulin-binding receptor-like cytoplasmic kinase 2
Pp1s119_145V6	1.09232	5.82e-18
Pp1s191_108V6	1.09135	5.57e-13	AT5G13760.1		Plasma-membrane choline transporter family protein
Pp1s40_269V6	1.09047	5.21e-05
Pp1s51_312V6	1.08976	0.000353432
Pp1s77_308V6	1.08882	5.43e-07	AT5G04770.1	ATCAT6,CAT6	cationic amino acid transporter 6
Pp1s34_365V6	1.08817	5.25e-09
Pp1s68_234V6	1.08662	5.19e-20	AT1G13560.1	AAPT1,ATAAPT1	aminoalcoholphosphotransferase 1
Pp1s201_73V6	1.08345	9.79e-10	AT4G36430.1		Peroxidase superfamily protein
Pp1s128_133V6	1.08329	0.000309367	AT5G44360.1		FAD-binding Berberine family protein
Pp1s24_193V6	1.08324	0.00678528
Pp1s159_132V6	1.08242	0.0043259	AT4G34840.1	ATMTAN2,ATMTN2,MTAN2,MTN2	Phosphorylase superfamily protein
Pp1s20_313V6	1.08143	2.02e-09
Pp1s381_11V6	1.07968	6.44e-13
Pp1s105_229V6	1.07357	9.84e-08
Pp1s79_169V6	1.07267	0.000929705	AT1G19210.1		Integrase-type DNA-binding superfamily protein
Pp1s31_269V6	1.07152	8.48e-13	AT5G06710.1	HAT14	homeobox from Arabidopsis thaliana
Pp1s181_80V6	1.06348	0.000922657	AT5G34940.2	AtGUS3,GUS3	glucuronidase 3
Pp1s149_3V6	1.06334	0.00679489
Pp1s336_17V6	1.05843	9.22e-12	AT2G14750.1	AKN1,APK,APK1,ATAKN1	APS kinase
Pp1s69_241V6	1.05721	0.00216518	AT3G10870.1	ATMES17,MES17	methyl esterase 17
Pp1s4_216V6	1.05476	2.65e-11	AT4G34420.1		P-loop containing nucleoside triphosphate hydrolases superfamily protein
Pp1s490_4V6	1.05456	2.12e-07	AT5G16000.1	NIK1	NSP-interacting kinase 1
Pp1s249_15V6	1.05142	0.00245168
Pp1s66_112V6	1.05031	6.98e-82	AT4G30950.1	FAD6,FADC,SFD4	fatty acid desaturase 6
Pp1s218_132V6	1.04937	1.85e-50	AT2G25740.1		ATP-dependent protease La (LON) domain protein
Pp1s100_149V6	1.04647	9.13e-12	AT3G06030.1	ANP3,MAPKKK12,NP3	NPK1-related protein kinase 3
Pp1s7_307V6	1.04556	8.81e-62	AT5G64290.1	DCT,DIT2.1	dicarboxylate transport 2.1
Pp1s103_135V6	1.04471	0.000878299	AT2G14080.1		Disease resistance protein (TIR-NBS-LRR class) family
Pp1s65_158V6	1.04456	2.96e-09	AT3G13690.1		Protein kinase protein with adenine nucleotide alpha hydrolases-like domain
Pp1s22_5V6	1.04319	7.33e-09
Pp1s140_12V6	1.0383	6.69e-25	AT2G45590.1		Protein kinase superfamily protein
Pp1s277_18V6	1.03675	0.00331491	AT2G39970.1		Mitochondrial substrate carrier family protein
Pp1s28_46V6	1.03468	0.00370402	AT4G40060.1	ATHB-16,ATHB16,HB16	homeobox protein 16
Pp1s31_272V6	1.03175	3.09e-05	AT5G06710.1	HAT14	homeobox from Arabidopsis thaliana
Pp1s28_242V6	1.0306	9.15e-07	AT1G04680.1		Pectin lyase-like superfamily protein
Pp1s71_18V6	1.03015	2.56e-09	AT5G27690.1		Heavy metal transport/detoxification superfamily protein
Pp1s72_3V6	1.02328	0.00216018	AT2G16910.1	AMS	basic helix-loop-helix (bHLH) DNA-binding superfamily protein
Pp1s342_31V6	1.02294	3.98e-12	AT1G04120.1	ABCC5,ATABCC5,ATMRP5,MRP5	multidrug resistance-associated protein 5
Pp1s73_15V6	1.0202	5.73e-41	AT1G65290.1	mtACP2	mitochondrial acyl carrier protein 2
Pp1s62_194V6	1.01604	3.46e-06	AT5G40710.1		zinc finger (C2H2 type) family protein
Pp1s37_264V6	1.01453	5.73e-41	AT1G64660.1	ATMGL,MGL	methionine gamma-lyase
Pp1s362_12V6	1.01414	0.00509525
Pp1s2_52V6	1.01384	1.01e-33	AT1G01430.1	TBL25	TRICHOME BIREFRINGENCE-LIKE 25
Pp1s32_238V6	1.00973	9.05e-14	AT5G49960.1
Pp1s173_27V6	1.00898	0.00432852	AT5G53620.3
Pp1s10_381V6	0.996438	9.4e-14
Pp1s7_298V6	0.996399	2.9e-19	AT4G14370.1		Disease resistance protein (TIR-NBS-LRR class) family
Pp1s227_8V6	0.994148	0.00817293
Pp1s31_21V6	0.993046	6.28e-09
Pp1s15_465V6	0.989885	2.74e-08	AT4G16130.1	ARA1,ATISA1,ISA1	arabinose kinase
Pp1s114_129V6	0.989308	3.4e-09	AT2G35120.1		Single hybrid motif superfamily protein
Pp1s32_157V6	0.987307	9.75e-26
Pp1s563_1V6	0.986925	0.00459499	AT1G67750.1		Pectate lyase family protein
Pp1s28_214V6	0.985922	1.54e-15	AT5G60590.2		DHBP synthase RibB-like alpha/beta domain
Pp1s158_184V6	0.984978	1.87e-31	AT1G61065.1		Protein of unknown function (DUF1218)
Pp1s114_107V6	0.983334	8.02e-16	AT2G18890.1		Protein kinase superfamily protein
Pp1s73_17V6	0.982827	7.07e-15	AT5G47455.5
Pp1s121_59V6	0.981021	1.95e-10	AT1G12860.1	ICE2,SCRM2	basic helix-loop-helix (bHLH) DNA-binding superfamily protein
Pp1s80_79V6	0.980278	4.53e-11	AT1G49330.1		hydroxyproline-rich glycoprotein family protein
Pp1s2_585V6	0.979774	2.15e-10	AT1G31350.1	KUF1	KAR-UP F-box 1
Pp1s91_133V6	0.979683	4.51e-24	AT2G30070.1	ATKT1,ATKT1P,ATKUP1,KT1,KUP1	potassium transporter 1
Pp1s309_69V6	0.979436	8.85e-17
Pp1s106_2V6	0.978292	0.00524066	AT4G25420.1	AT2301,ATGA20OX1,GA20OX1,GA5	2-oxoglutarate (2OG) and Fe(II)-dependent oxygenase superfamily protein
Pp1s91_192V6	0.978285	8.49e-05	AT2G40890.1	CYP98A3	cytochrome P450, family 98, subfamily A, polypeptide 3
Pp1s31_115V6	0.977278	3.18e-10	AT1G54570.1		Esterase/lipase/thioesterase family protein
Pp1s239_9V6	0.97714	8.23e-06	AT5G19090.3		Heavy metal transport/detoxification superfamily protein
Pp1s22_4V6	0.973845	2.27e-05	AT5G13930.1	ATCHS,CHS,TT4	Chalcone and stilbene synthase family protein
Pp1s177_28V6	0.973054	4.34e-13	AT1G12240.1	ATBETAFRUCT4,VAC-INV	Glycosyl hydrolases family 32 protein
Pp1s198_1V6	0.971508	3.85e-17	AT2G26560.1	PLA IIA,PLA2A,PLP2	phospholipase A 2A
Pp1s2_404V6	0.970631	0.00147991	AT5G47220.1	ATERF-2,ATERF2,ERF2	ethylene responsive element binding factor 2
Pp1s71_230V6	0.967934	2.59e-07	AT5G60600.1	CLB4,CSB3,GCPE,HDS,ISPG	4-hydroxy-3-methylbut-2-enyl diphosphate synthase
Pp1s278_17V6	0.96415	2.06e-11
Pp1s52_88V6	0.963788	2.59e-14	AT3G62720.1	ATXT1,XT1,XXT1	xylosyltransferase 1
Pp1s14_407V6	0.963742	7.6e-05	AT5G63930.1		Leucine-rich repeat protein kinase family protein
Pp1s34_122V6	0.962744	1.33e-07	AT2G33510.1
Pp1s400_24V6	0.960155	2.08e-14	AT3G10870.1	ATMES17,MES17	methyl esterase 17
Pp1s315_54V6	0.959901	0.00757762	AT4G16600.1		Nucleotide-diphospho-sugar transferases superfamily protein
Pp1s218_72V6	0.959156	6.83e-09	AT2G41700.1	ABCA1,AtABCA1	ATP-binding cassette A1
Pp1s116_158V6	0.958661	2.76e-05
Pp1s236_27V6	0.955948	4.07e-26	AT1G05790.1		lipase class 3 family protein
Pp1s287_53V6	0.95365	2.05e-10
Pp1s160_33V6	0.952644	4.33e-10	AT5G15710.1		Galactose oxidase/kelch repeat superfamily protein
Pp1s152_65V6	0.950531	0.00615759
Pp1s120_70V6	0.949401	6.28e-20	AT1G07180.1	ATNDI1,NDA1	alternative NAD(P)H dehydrogenase 1
Pp1s195_111V6	0.948505	0.00644206
Pp1s124_113V6	0.947473	1.32e-34	AT1G22620.1	ATSAC1	Phosphoinositide phosphatase family protein
Pp1s29_162V6	0.947201	6.63e-14
Pp1s10_17V6	0.946674	0.000635128	AT1G23080.1	ATPIN7,PIN7	Auxin efflux carrier family protein
Pp1s84_294V6	0.945612	0.000682027	AT4G29130.1	ATHXK1,GIN2,HXK1	hexokinase 1
Pp1s321_30V6	0.943216	0.000349027	AT2G07560.1	AHA6,HA6	H(+)-ATPase 6
Pp1s73_202V6	0.942021	1.61e-13	AT5G39040.1	ALS1,ATTAP2,TAP2	transporter associated with antigen processing protein 2
Pp1s248_99V6	0.9417	1.79e-06	AT4G06536.1		SPla/RYanodine receptor (SPRY) domain-containing protein
Pp1s233_111V6	0.940842	1.19e-05	AT5G19790.1	RAP2.11	related to AP2 11
Pp1s114_31V6	0.937399	1.61e-07	AT2G22480.1	PFK5	phosphofructokinase 5
Pp1s184_15V6	0.934529	1.57e-31	AT5G36290.2		Uncharacterized protein family (UPF0016)
Pp1s108_24V6	0.932807	1.14e-22	AT1G72560.2	PSD	ARM repeat superfamily protein
Pp1s61_210V6	0.931426	0.000482809	AT2G16250.1		Leucine-rich repeat protein kinase family protein
Pp1s130_99V6	0.930945	2.04e-35	AT4G38470.1		ACT-like protein tyrosine kinase family protein
Pp1s52_104V6	0.930166	1.14e-11	AT1G52240.2	ATROPGEF11,PIRF1,ROPGEF11	RHO guanyl-nucleotide exchange factor 11
Pp1s128_148V6	0.929193	9.31e-15	AT5G55610.1
Pp1s458_12V6	0.927256	1.45e-07	AT3G25400.1
Pp1s64_46V6	0.927088	7.29e-17	AT1G72280.1	AERO1,ERO1	endoplasmic reticulum oxidoreductins 1
Pp1s110_18V6	0.922409	0.00142365	AT5G05270.1		Chalcone-flavanone isomerase family protein
Pp1s291_2V6	0.920586	6.7e-27
Pp1s110_62V6	0.918299	1.85e-14	AT1G67590.1		Remorin family protein
Pp1s46_164V6	0.916617	0.000797687	AT2G35035.1	URED	urease accessory protein D
Pp1s65_269V6	0.916358	0.00780047	AT3G17670.2		tetratricopeptide repeat (TPR)-containing protein
Pp1s152_35V6	0.9161	1.18e-28	AT3G01120.1	ATCYS1,CGS,CGS1,MTO1	Pyridoxal phosphate (PLP)-dependent transferases superfamily protein
Pp1s64_183V6	0.911797	1.31e-08	AT2G29670.1		Tetratricopeptide repeat (TPR)-like superfamily protein
Pp1s116_94V6	0.909286	2.87e-15	AT3G05200.1	ATL6	RING/U-box superfamily protein
Pp1s168_104V6	0.908536	5.59e-23	AT3G27090.1		DCD (Development and Cell Death) domain protein
Pp1s226_50V6	0.90803	3.67e-13	AT2G28900.1	ATOEP16-1,ATOEP16-L,OEP16,OEP16-1	outer plastid envelope protein 16-1
Pp1s7_273V6	0.907063	5.92e-05	AT1G06920.1	ATOFP4,OFP4	ovate family protein 4
Pp1s9_119V6	0.906039	0.00641717	AT2G03090.1	ATEXP15,ATEXPA15,ATHEXP ALPHA 1.3,EXP15,EXPA15	expansin A15
Pp1s488_8V6	0.9057	9.64e-10	AT5G40870.1	ATUK/UPRT1,UK/UPRT1,UKL1	uridine kinase/uracil phosphoribosyltransferase 1
Pp1s77_280V6	0.904936	2.27e-05	AT2G25620.1	AtDBP1,DBP1	DNA-binding protein phosphatase 1
Pp1s174_107V6	0.904223	0.00543223	AT1G30510.2	ATRFNR2,RFNR2	root FNR 2
Pp1s1_544V6	0.901545	1.7e-09
Pp1s131_139V6	0.901196	1.1e-25	AT1G51190.1	PLT2	Integrase-type DNA-binding superfamily protein
Pp1s53_159V6	0.898552	4.44e-05	AT5G56490.1		D-arabinono-1,4-lactone oxidase family protein
Pp1s14_244V6	0.897617	1.83e-16
Pp1s381_16V6	0.896959	2.21e-05	AT5G22020.1		Calcium-dependent phosphotriesterase superfamily protein
Pp1s93_164V6	0.895867	1.75e-05	AT1G78200.2		Protein phosphatase 2C family protein
Pp1s8_135V6	0.895733	0.00500384
Pp1s178_136V6	0.895629	0.00521442
Pp1s116_95V6	0.89396	2.14e-07
Pp1s120_60V6	0.890998	1.18e-18	AT2G22910.1	NAGS1	N-acetyl-l-glutamate synthase 1
Pp1s26_104V6	0.890268	9.73e-06
Pp1s271_26V6	0.889125	1.1e-17
Pp1s310_65V6	0.888001	0.00466638
Pp1s252_5V6	0.887374	0.00649046	AT1G22900.1		Disease resistance-responsive (dirigent-like protein) family protein
Pp1s6_165V6	0.886425	9.39e-09	AT3G60680.1		Plant protein of unknown function (DUF641)
Pp1s254_27V6	0.885961	8.2e-09	AT1G71720.1		Nucleic acid-binding proteins superfamily
Pp1s369_17V6	0.885881	0.00781238
Pp1s111_120V6	0.883007	0.00407932	AT5G57500.1		Galactosyltransferase family protein
Pp1s22_400V6	0.882319	4.92e-08	AT5G58170.1	SVL5	SHV3-like 5
Pp1s5_12V6	0.882122	8.47e-36	AT4G24790.2		AAA-type ATPase family protein
Pp1s10_316V6	0.879118	0.000507784	AT3G16150.1		N-terminal nucleophile aminohydrolases (Ntn hydrolases) superfamily protein
Pp1s303_20V6	0.87908	2.16e-51	AT5G09995.1
Pp1s168_42V6	0.878901	9.16e-07
Pp1s263_20V6	0.874933	6.11e-16	AT3G53090.1	UPL7	ubiquitin-protein ligase 7
Pp1s263_56V6	0.874865	0.00432232
Pp1s59_267V6	0.873522	0.0028492
Pp1s73_32V6	0.872245	1.87e-10	AT2G24270.4	ALDH11A3	aldehyde dehydrogenase 11A3
Pp1s94_94V6	0.871863	5.88e-23	AT5G54770.1	THI1,THI4,TZ	thiazole biosynthetic enzyme, chloroplast (ARA6) (THI1) (THI4)
Pp1s57_194V6	0.871037	3.87e-07
Pp1s87_117V6	0.868689	3.58e-17	AT4G34200.1	EDA9	D-3-phosphoglycerate dehydrogenase
Pp1s20_246V6	0.867781	5.48e-06
Pp1s64_153V6	0.867313	1.2e-05	AT5G53020.1		Ribonuclease P protein subunit P38-related
Pp1s155_56V6	0.865855	6.65e-07	AT5G55830.1		Concanavalin A-like lectin protein kinase family protein
Pp1s48_21V6	0.863974	4.38e-27	AT5G41730.1		Protein kinase family protein
Pp1s324_10V6	0.859458	2.9e-07	AT4G37580.1	COP3,HLS1,UNS2	Acyl-CoA N-acyltransferases (NAT) superfamily protein
Pp1s116_157V6	0.859312	7.28e-33	AT1G78580.1	ATTPS1,TPS1	trehalose-6-phosphate synthase
Pp1s60_199V6	0.858925	1.43e-21	AT3G18000.1	NMT1,PEAMT,XPL1	S-adenosyl-L-methionine-dependent methyltransferases superfamily protein
Pp1s232_56V6	0.85534	9.75e-10	AT1G27880.1		DEAD/DEAH box RNA helicase family protein
Pp1s62_41V6	0.852147	3.64e-06	AT5G54770.1	THI1,THI4,TZ	thiazole biosynthetic enzyme, chloroplast (ARA6) (THI1) (THI4)
Pp1s24_143V6	0.85155	6.18e-08	AT2G21540.1	ATSFH3,SFH3	SEC14-like 3
Pp1s30_163V6	0.851394	1.13e-27	AT5G67550.1
Pp1s227_64V6	0.849716	1.42e-13	AT3G58030.4		RING/U-box superfamily protein
Pp1s204_88V6	0.849465	8.29e-07	AT1G50280.1		Phototropic-responsive NPH3 family protein
Pp1s44_60V6	0.847334	3.57e-06
Pp1s180_21V6	0.845963	1.5e-09	AT3G59090.2
Pp1s31_293V6	0.844622	2.33e-11
Pp1s115_21V6	0.838062	1.54e-19	AT1G49670.2	NQR	ARP protein (REF)
Pp1s78_70V6	0.835532	1.37e-07	AT4G34150.1		Calcium-dependent lipid-binding (CaLB domain) family protein
Pp1s374_18V6	0.833797	0.000840537	AT3G46510.1	ATPUB13,PUB13	plant U-box 13
Pp1s258_17V6	0.833258	7.21e-20	AT5G11700.2
Pp1s313_53V6	0.832486	6.92e-12	AT5G64290.1	DCT,DIT2.1	dicarboxylate transport 2.1
Pp1s2_67V6	0.832197	2.53e-17	AT2G40000.1	ATHSPRO2,HSPRO2	ortholog of sugar beet HS1 PRO-1 2
Pp1s130_116V6	0.831032	0.00235358
Pp1s1_529V6	0.830811	6.45e-09	AT1G76590.1		PLATZ transcription factor family protein
Pp1s39_301V6	0.829822	1.85e-13	AT1G69560.1	ATMYB105,LOF2,MYB105	myb domain protein 105
Pp1s6_275V6	0.827827	0.0022769	AT4G27360.1		Dynein light chain type 1 family protein
Pp1s137_223V6	0.826326	4.43e-10	AT1G19835.2		Plant protein of unknown function (DUF869)
Pp1s29_146V6	0.826083	8.29e-22	AT2G32260.1	ATCCT1,CCT1	phosphorylcholine cytidylyltransferase
Pp1s275_68V6	0.823164	2.43e-06	AT5G48930.1	HCT	hydroxycinnamoyl-CoA shikimate/quinate hydroxycinnamoyl transferase
Pp1s204_106V6	0.822513	0.00156585	AT5G18170.1	GDH1	glutamate dehydrogenase 1
Pp1s2_174V6	0.822471	1.73e-08	AT5G02310.1	PRT6	proteolysis 6
Pp1s77_55V6	0.821988	3.21e-25
Pp1s464_17V6	0.820446	3.97e-08	AT1G35140.1	EXL7,PHI-1	Phosphate-responsive 1 family protein
Pp1s171_150V6	0.82041	2.63e-05	AT2G01140.1		Aldolase superfamily protein
Pp1s281_110V6	0.819644	1.4e-06	AT2G01140.1		Aldolase superfamily protein
Pp1s154_8V6	0.819092	1.88e-10
Pp1s96_95V6	0.818784	6.07e-28	AT2G17700.1		ACT-like protein tyrosine kinase family protein
Pp1s9_56V6	0.81775	0.000185188	AT2G18890.1		Protein kinase superfamily protein
Pp1s61_296V6	0.817462	4.33e-14	AT5G36880.2	ACS	acetyl-CoA synthetase
Pp1s47_110V6	0.816025	6.81e-08	AT5G51460.2	ATTPPA	Haloacid dehalogenase-like hydrolase (HAD) superfamily protein
Pp1s122_159V6	0.81575	4.83e-10	AT4G15200.1	AFH3,FH3	formin 3
Pp1s2_110V6	0.814476	7.1e-08	AT1G31310.1		hydroxyproline-rich glycoprotein family protein
Pp1s293_8V6	0.812166	5.06e-16	AT2G39130.1		Transmembrane amino acid transporter family protein
Pp1s74_58V6	0.811326	0.000384823
Pp1s195_86V6	0.809938	3.14e-11	AT1G05790.1		lipase class 3 family protein
Pp1s47_35V6	0.807759	3.56e-07	AT3G61740.1	ATX3,SDG14	SET domain protein 14
Pp1s293_17V6	0.806649	2.09e-22	AT5G01920.1	STN8	Protein kinase superfamily protein
Pp1s374_22V6	0.805987	0.000209641	AT3G19850.1		Phototropic-responsive NPH3 family protein
Pp1s2_649V6	0.805458	5.42e-22	AT5G58730.1		pfkB-like carbohydrate kinase family protein
Pp1s144_73V6	0.805253	1.79e-20	AT2G34190.1		Xanthine/uracil permease family protein
Pp1s533_1V6	0.804962	0.00027996	AT4G35920.2	MCA1	PLAC8 family protein
Pp1s286_51V6	0.804055	0.000588809	AT4G25835.1		P-loop containing nucleoside triphosphate hydrolases superfamily protein
Pp1s102_140V6	0.803716	9.77e-09
Pp1s43_239V6	0.800924	9.14e-14	AT1G79330.1	AMC6,ATMC5,ATMCP2B,MC5	metacaspase 5
Pp1s70_203V6	0.800135	1.07e-14	AT5G47390.1		myb-like transcription factor family protein
Pp1s276_78V6	0.798935	6.4e-14	AT1G52540.1		Protein kinase superfamily protein
Pp1s51_205V6	0.798361	3.12e-17
Pp1s368_42V6	0.797844	0.00158611
Pp1s218_85V6	0.795491	5.77e-26
Pp1s98_52V6	0.792696	1.47e-08	AT5G19220.1	ADG2,APL1	ADP glucose pyrophosphorylase large subunit 1
Pp1s43_252V6	0.79062	0.000943499	AT4G17890.1	AGD8	ARF-GAP domain 8
Pp1s6_391V6	0.788938	0.000454653	AT4G17500.1	ATERF-1,ERF-1	ethylene responsive element binding factor 1
Pp1s242_68V6	0.788351	6.08e-13	AT2G26770.2		plectin-related
Pp1s40_148V6	0.787163	7.29e-17	AT5G23070.1		Thymidine kinase
Pp1s58_143V6	0.787028	5.23e-21	AT3G15730.1	PLD,PLDALPHA1	phospholipase D alpha 1
Pp1s287_25V6	0.785961	2.92e-10	AT1G15740.1		Leucine-rich repeat family protein
Pp1s6_50V6	0.785943	0.00028697	AT1G68560.1	ATXYL1,TRG1,XYL1	alpha-xylosidase 1
Pp1s259_86V6	0.78268	5.23e-05	AT2G37760.5		NAD(P)-linked oxidoreductase superfamily protein
Pp1s14_186V6	0.778937	5.16e-21	AT1G79620.1		Leucine-rich repeat protein kinase family protein
Pp1s22_322V6	0.777555	0.0045048	AT1G24020.1	MLP423	MLP-like protein 423
Pp1s66_255V6	0.777136	3.75e-09	AT5G57390.1	AIL5,CHO1,EMK	AINTEGUMENTA-like 5
Pp1s68_116V6	0.775758	0.00282693	AT2G02010.1	GAD4	glutamate decarboxylase 4
Pp1s9_186V6	0.775564	1.92e-12	AT2G30340.1	LBD13	LOB domain-containing protein 13
Pp1s12_280V6	0.774516	4.67e-09
Pp1s295_33V6	0.773411	1.15e-10	AT3G10870.1	ATMES17,MES17	methyl esterase 17
Pp1s85_74V6	0.773204	2.85e-07	AT4G19040.3	EDR2	ENHANCED DISEASE RESISTANCE 2
Pp1s1_465V6	0.772708	2.72e-26	AT3G13300.1	VCS	Transducin/WD40 repeat-like superfamily protein
Pp1s195_38V6	0.772511	1.4e-13	AT5G19790.1	RAP2.11	related to AP2 11
Pp1s83_29V6	0.772281	3.92e-14	AT2G23960.1		Class I glutamine amidotransferase-like superfamily protein
Pp1s130_270V6	0.771586	0.00359302	AT5G64190.1
Pp1s150_90V6	0.76888	2.35e-05	AT5G57480.1		P-loop containing nucleoside triphosphate hydrolases superfamily protein
Pp1s126_8V6	0.768868	3.35e-21	AT5G15710.1		Galactose oxidase/kelch repeat superfamily protein
Pp1s27_81V6	0.768757	1.03e-36	AT5G17920.2	ATCIMS,ATMETS,ATMS1	Cobalamin-independent synthase family protein
Pp1s30_234V6	0.767862	4.09e-06	AT3G01500.3	ATBCA1,ATSABP3,CA1,SABP3	carbonic anhydrase 1
Pp1s62_191V6	0.767657	5.82e-05
Pp1s90_78V6	0.766665	6.41e-05	AT3G26618.1	ERF1-3	eukaryotic release factor 1-3
Pp1s18_318V6	0.76644	0.000613159	AT5G49960.1
Pp1s79_225V6	0.766261	2.53e-28	AT5G47040.1	LON2	lon protease 2
Pp1s65_301V6	0.765361	4.26e-06	AT3G16200.1
Pp1s289_66V6	0.765314	0.000873049
Pp1s16_206V6	0.76208	2.09e-05	AT5G64380.1		Inositol monophosphatase family protein
Pp1s144_8V6	0.760991	2.71e-15	AT5G21105.1		Plant L-ascorbate oxidase
Pp1s17_180V6	0.759958	0.00509525	AT5G05390.1	LAC12	laccase 12
Pp1s79_54V6	0.75994	2.49e-19	AT4G37930.1	SHM1,SHMT1,STM	serine transhydroxymethyltransferase 1
Pp1s2_746V6	0.757723	1.33e-21	AT2G32230.1	PRORP1	proteinaceous RNase P 1
Pp1s17_52V6	0.756542	2.21e-10	AT3G03450.1	RGL2	RGA-like 2
Pp1s31_344V6	0.756111	2.4e-06	AT3G45240.1	ATSNAK2,GRIK1	geminivirus rep interacting kinase 1
Pp1s73_7V6	0.755362	5.83e-06	AT3G27650.1	LBD25	LOB domain-containing protein 25
Pp1s160_45V6	0.754215	5.54e-19	AT1G26300.1		BSD domain-containing protein
Pp1s175_12V6	0.753771	7.15e-42	AT4G03110.1	AtRBP-DR1,RBP-DR1	RNA-binding protein-defense related 1
Pp1s73_8V6	0.75363	2.1e-42	AT1G04970.1		lipid-binding serum glycoprotein family protein
Pp1s124_156V6	0.753558	9.87e-44	AT3G08850.1	ATRAPTOR1B,RAPTOR1,RAPTOR1B	HEAT repeat ;WD domain, G-beta repeat protein protein
Pp1s50_164V6	0.752825	1.33e-08	AT3G59090.2
Pp1s156_26V6	0.752373	1.88e-09	AT2G30340.1	LBD13	LOB domain-containing protein 13
Pp1s254_30V6	0.751767	2.21e-07	AT4G24380.1
Pp1s9_127V6	0.751333	5.36e-10	AT2G39300.2
Pp1s171_153V6	0.750961	0.00016847	AT5G03690.2		Aldolase superfamily protein
Pp1s51_207V6	0.749791	6.69e-25	AT5G47830.1
Pp1s90_222V6	0.749186	9.83e-10
Pp1s32_182V6	0.748438	9.03e-43	AT5G10100.1		Haloacid dehalogenase-like hydrolase (HAD) superfamily protein
Pp1s14_243V6	0.747473	5.69e-05
Pp1s8_132V6	0.743532	0.00979585
Pp1s113_117V6	0.740235	1.07e-06	AT3G05030.1	ATNHX2,NHX2	sodium hydrogen exchanger 2
Pp1s301_24V6	0.740163	6.44e-21	AT1G11820.2		O-Glycosyl hydrolases family 17 protein
Pp1s227_23V6	0.739752	4.73e-05	AT4G27270.1		Quinone reductase family protein
Pp1s337_21V6	0.739593	4.56e-12	AT5G09810.1	ACT7	actin 7
Pp1s97_20V6	0.738124	8.27e-09
Pp1s14_121V6	0.736425	0.000229651	AT5G41460.1		Protein of unknown function (DUF604)
Pp1s450_22V6	0.735426	3.12e-12	AT5G46110.4	APE2,TPT	Glucose-6-phosphate/phosphate translocator-related
Pp1s163_73V6	0.732564	0.000300451	AT1G77980.1	AGL66	AGAMOUS-like 66
Pp1s133_92V6	0.731919	1.14e-07	AT3G20300.1		Protein of unknown function (DUF3537)
Pp1s194_104V6	0.731348	1.61e-05	AT4G24040.1	ATTRE1,TRE1	trehalase 1
Pp1s334_32V6	0.731168	0.00187178	AT5G25900.1	ATKO1,CYP701A3,GA3	GA requiring 3
Pp1s145_60V6	0.730461	0.00947767	AT5G55760.1	SRT1	sirtuin 1
Pp1s147_101V6	0.730416	2.91e-05	AT5G64090.1
Pp1s195_15V6	0.730031	0.0037196	AT3G15690.2		Single hybrid motif superfamily protein
Pp1s6_262V6	0.729469	0.00378063	AT4G32340.1		Tetratricopeptide repeat (TPR)-like superfamily protein
Pp1s2_173V6	0.728958	2.02e-28	AT5G02310.1	PRT6	proteolysis 6
Pp1s5_405V6	0.728752	2.09e-13	AT4G39910.1	ATUBP3,UBP3	ubiquitin-specific protease 3
Pp1s309_84V6	0.726453	5.14e-07	AT1G16300.1	GAPCP-2	glyceraldehyde-3-phosphate dehydrogenase of plastid 2
Pp1s81_64V6	0.726272	1.46e-08	AT5G27410.2		D-aminoacid aminotransferase-like PLP-dependent enzymes superfamily protein
Pp1s333_6V6	0.721209	7.71e-06
Pp1s131_49V6	0.721105	0.00586433
Pp1s144_78V6	0.719768	1.19e-05
Pp1s275_35V6	0.719684	2.99e-15	AT3G02870.1	VTC4	Inositol monophosphatase family protein
Pp1s47_244V6	0.719218	0.000861342	AT4G35300.1	TMT2	tonoplast monosaccharide transporter2
Pp1s309_73V6	0.718851	5.68e-11	AT1G16300.1	GAPCP-2	glyceraldehyde-3-phosphate dehydrogenase of plastid 2
Pp1s261_25V6	0.718608	2.21e-05	AT4G34860.2		Plant neutral invertase family protein
Pp1s209_113V6	0.718002	1.04e-09
Pp1s15_49V6	0.717888	8.61e-19	AT3G51290.2		Protein of unknown function (DUF630) ;Protein of unknown function (DUF632)
Pp1s7_225V6	0.716316	0.00212537	AT5G14980.1		alpha/beta-Hydrolases superfamily protein
Pp1s180_25V6	0.714178	5.24e-12	AT4G21250.1		Sulfite exporter TauE/SafE family protein
Pp1s17_44V6	0.713617	1.14e-23	AT3G54830.1		Transmembrane amino acid transporter family protein
Pp1s28_2V6	0.71347	1.86e-10	AT5G52450.1		MATE efflux family protein
Pp1s134_169V6	0.713164	1.24e-07	AT3G29360.2		UDP-glucose 6-dehydrogenase family protein
Pp1s207_107V6	0.712569	1.52e-07	AT4G00570.1	NAD-ME2	NAD-dependent malic enzyme 2
Pp1s488_7V6	0.711467	0.0023581	AT3G27460.1		SGF29 tudor-like domain
Pp1s28_206V6	0.710223	5.9e-07	AT2G43850.2		Integrin-linked protein kinase family
Pp1s23_338V6	0.709074	6.28e-05
Pp1s58_98V6	0.708473	3.13e-08	AT5G67550.1
Pp1s160_88V6	0.708469	2.94e-09	AT3G07160.1	ATGSL10,CALS9,gsl10	glucan synthase-like 10
Pp1s75_172V6	0.70845	0.00609967	AT3G13677.2
Pp1s103_99V6	0.708142	5.05e-06	AT2G46210.1		Fatty acid/sphingolipid desaturase
Pp1s12_249V6	0.707005	0.000404556	AT5G51830.1		pfkB-like carbohydrate kinase family protein
Pp1s166_109V6	0.706941	1.04e-16	AT3G15820.1	ROD1	phosphatidic acid phosphatase-related / PAP2-related
Pp1s279_9V6	0.704741	1.53e-27	AT4G30080.1	ARF16	auxin response factor 16
Pp1s28_207V6	0.703754	2.15e-05
Pp1s185_65V6	0.70356	1.09e-16
Pp1s184_39V6	0.702331	9.9e-16	AT5G05830.1		RING/FYVE/PHD zinc finger superfamily protein
Pp1s8_239V6	0.701916	1.08e-07	AT2G16570.1	ASE1,ATASE,ATASE1	GLN phosphoribosyl pyrophosphate amidotransferase 1
Pp1s281_115V6	0.701908	8.23e-11	AT1G79620.1		Leucine-rich repeat protein kinase family protein
Pp1s209_88V6	0.70159	0.00119327	AT4G18640.1	MRH1	Leucine-rich repeat protein kinase family protein
Pp1s114_13V6	0.701238	5.73e-24	AT1G15380.1		Lactoylglutathione lyase / glyoxalase I family protein
Pp1s3_298V6	0.700228	1.26e-11	AT1G08510.1	FATB	fatty acyl-ACP thioesterases B
Pp1s31_230V6	0.69952	4.78e-08
Pp1s156_41V6	0.698182	3.5e-07	AT5G18150.1		Methyltransferase-related protein
Pp1s1_91V6	0.698001	0.00295304	AT2G38820.2		Protein of unknown function (DUF506)
Pp1s370_52V6	0.697603	0.00769659	AT2G36640.1	ATECP63,ECP63	embryonic cell protein 63
Pp1s90_82V6	0.696274	0.000427026
Pp1s130_106V6	0.696103	1.57e-05	AT5G18560.1	PUCHI	Integrase-type DNA-binding superfamily protein
Pp1s34_252V6	0.695648	1.75e-21	AT5G61060.1	ATHDA5,HDA05,HDA5	histone deacetylase 5
Pp1s5_152V6	0.694654	1.91e-18	AT3G52190.1	PHF1	phosphate transporter traffic facilitator1
Pp1s9_126V6	0.694303	0.00542638
Pp1s191_121V6	0.694087	8.25e-05	AT4G29420.1		F-box/RNI-like superfamily protein
Pp1s115_184V6	0.693507	0.000346688	AT2G33580.1		Protein kinase superfamily protein
Pp1s166_108V6	0.693135	1.42e-17	AT3G58470.1		nucleic acid binding;methyltransferases
Pp1s2_651V6	0.693026	6.48e-07
Pp1s252_2V6	0.692905	0.00456662	AT1G22900.1		Disease resistance-responsive (dirigent-like protein) family protein
Pp1s60_68V6	0.692819	0.00143862	AT2G42820.1	HVA22F	HVA22-like protein F
Pp1s162_129V6	0.691531	0.003082
Pp1s8_201V6	0.691236	7.32e-05	AT2G32300.1	UCC1	uclacyanin 1
Pp1s213_23V6	0.686498	8.77e-08
Pp1s238_23V6	0.685576	0.00778876	AT3G52600.1	AtcwINV2,CWINV2	cell wall invertase 2
Pp1s27_149V6	0.685408	8.22e-05
Pp1s10_350V6	0.685272	0.00140927
Pp1s323_19V6	0.684731	3.63e-07	AT2G39770.1	CYT1,EMB101,GMP1,SOZ1,VTC1	Glucose-1-phosphate adenylyltransferase family protein
Pp1s96_51V6	0.684619	1.97e-07	AT2G37300.2
Pp1s465_11V6	0.683968	3.63e-06	AT3G19420.1	ATPEN2,PEN2	PTEN 2
Pp1s42_255V6	0.683568	5.65e-08	AT2G41220.1	GLU2	glutamate synthase 2
Pp1s352_43V6	0.682709	3.3e-05	AT1G63220.1		Calcium-dependent lipid-binding (CaLB domain) family protein
Pp1s252_40V6	0.682653	0.00316507	AT1G02065.1	SPL8	squamosa promoter binding protein-like 8
Pp1s31_26V6	0.682236	7.25e-17	AT1G64300.2		Protein kinase family protein
Pp1s91_140V6	0.682009	3.98e-13	AT5G23230.1	NIC2	nicotinamidase 2
Pp1s201_25V6	0.678354	4.85e-28	AT1G26480.1	GF14 IOTA,GRF12	general regulatory factor 12
Pp1s12_270V6	0.675855	7.61e-20	AT2G17840.1	ERD7	Senescence/dehydration-associated protein-related
Pp1s53_24V6	0.675277	4.23e-14	AT3G43240.1		ARID/BRIGHT DNA-binding domain-containing protein
Pp1s143_73V6	0.674369	3.45e-09	AT1G69780.1	ATHB13	Homeobox-leucine zipper protein family
Pp1s72_62V6	0.674355	1.98e-13	AT1G01630.1		Sec14p-like phosphatidylinositol transfer family protein
Pp1s377_28V6	0.674266	3.03e-09	AT3G10985.1	ATWI-12,SAG20,WI12	senescence associated gene 20
Pp1s242_98V6	0.672752	4.17e-08	AT1G66410.1	ACAM-4,CAM4	calmodulin 4
Pp1s70_67V6	0.672256	6.14e-07	AT3G10380.1	ATSEC8,SEC8	subunit of exocyst complex 8
Pp1s220_60V6	0.671939	4.93e-13	AT3G16910.1	AAE7,ACN1	acyl-activating enzyme 7
Pp1s179_68V6	0.671619	5.49e-05	AT4G01130.1		GDSL-like Lipase/Acylhydrolase superfamily protein
Pp1s137_140V6	0.669311	2.96e-12	AT2G45300.1		RNA 3\'-terminal phosphate cyclase/enolpyruvate transferase, alpha/beta
Pp1s142_117V6	0.669131	7.59e-07	AT3G54290.1
Pp1s115_135V6	0.668674	1.14e-08	AT4G36860.1	DAR1	LIM domain-containing protein
Pp1s36_286V6	0.667172	3.39e-08	AT2G34680.1	AIR9	Outer arm dynein light chain 1 protein
Pp1s396_43V6	0.666732	2.58e-05
Pp1s216_58V6	0.665	1.97e-06	AT3G62720.2	ATXT1,XT1,XXT1	xylosyltransferase 1
Pp1s199_121V6	0.664555	1.31e-05
Pp1s98_155V6	0.663311	0.00499224	AT1G14590.1		Nucleotide-diphospho-sugar transferase family protein
Pp1s10_378V6	0.663115	1.91e-07	AT1G59940.1	ARR3	response regulator 3
Pp1s318_8V6	0.661927	0.00020147	AT4G16340.1	SPK1	guanyl-nucleotide exchange factors;GTPase binding;GTP binding
Pp1s23_285V6	0.661518	4.07e-23	AT1G22170.1		Phosphoglycerate mutase family protein
Pp1s234_107V6	0.660965	0.00104307
Pp1s106_46V6	0.660882	4.23e-10	AT2G21170.1	PDTPI,TIM	triosephosphate isomerase
Pp1s29_45V6	0.660013	3.06e-07	AT1G19210.1		Integrase-type DNA-binding superfamily protein
Pp1s14_332V6	0.659586	4.01e-17	AT1G77670.1		Pyridoxal phosphate (PLP)-dependent transferases superfamily protein
Pp1s45_85V6	0.658482	3e-33	AT4G22990.2		Major Facilitator Superfamily with SPX (SYG1/Pho81/XPR1) domain-containing protein
Pp1s277_23V6	0.658384	1.63e-07	AT1G10830.1	Z-ISO,Z-ISO1.1,Z-ISO1.2	15-cis-zeta-carotene isomerase
Pp1s160_119V6	0.658113	1.12e-11	AT5G15290.1		Uncharacterised protein family (UPF0497)
Pp1s159_5V6	0.655686	3.34e-08	AT5G05270.1		Chalcone-flavanone isomerase family protein
Pp1s31_1V6	0.653142	0.000281117	AT3G10940.1		dual specificity protein phosphatase (DsPTP1) family protein
Pp1s179_76V6	0.653098	0.00107881	AT5G14450.1		GDSL-like Lipase/Acylhydrolase superfamily protein
Pp1s97_68V6	0.652868	4.01e-05	AT4G14570.1		acylaminoacyl-peptidase-related
Pp1s153_61V6	0.651716	0.000175416	AT1G27340.1		Galactose oxidase/kelch repeat superfamily protein
Pp1s2_175V6	0.651259	1.71e-12	AT5G02310.1	PRT6	proteolysis 6
Pp1s346_29V6	0.650589	1.58e-08	AT5G10260.1	AtRABH1e,RABH1e	RAB GTPase homolog H1E
Pp1s60_190V6	0.648804	0.000229455	AT2G46240.1	ATBAG6,BAG6	BCL-2-associated athanogene 6
Pp1s131_131V6	0.64809	0.000162545	AT5G57390.1	AIL5,CHO1,EMK	AINTEGUMENTA-like 5
Pp1s79_223V6	0.64646	0.00385892
Pp1s22_111V6	0.646136	1.35e-07
Pp1s116_191V6	0.645498	6.79e-07	AT4G02010.1		Protein kinase superfamily protein
Pp1s299_60V6	0.6454	0.00227025	AT1G10050.1		glycosyl hydrolase family 10 protein / carbohydrate-binding domain-containing protein
Pp1s7_280V6	0.645206	2.88e-06	AT1G69780.1	ATHB13	Homeobox-leucine zipper protein family
Pp1s45_106V6	0.644674	1.67e-05	AT2G29670.1		Tetratricopeptide repeat (TPR)-like superfamily protein
Pp1s155_27V6	0.644074	0.00114701	AT1G15710.1		prephenate dehydrogenase family protein
Pp1s169_81V6	0.643431	1.89e-14	AT4G39170.1		Sec14p-like phosphatidylinositol transfer family protein
Pp1s199_148V6	0.642737	1.56e-12	AT1G04090.1		Plant protein of unknown function (DUF946)
Pp1s54_280V6	0.642204	3.14e-06
Pp1s15_95V6	0.641975	4.46e-08	AT2G45540.1		WD-40 repeat family protein / beige-related
Pp1s58_283V6	0.641961	7.01e-08
Pp1s194_138V6	0.641742	1.91e-12	AT1G12860.1	ICE2,SCRM2	basic helix-loop-helix (bHLH) DNA-binding superfamily protein
Pp1s79_5V6	0.641608	2.73e-06	AT3G48180.1
Pp1s19_292V6	0.641252	9.07e-12	AT2G41380.1		S-adenosyl-L-methionine-dependent methyltransferases superfamily protein
Pp1s56_223V6	0.640717	5.65e-05	AT1G56190.1		Phosphoglycerate kinase family protein
Pp1s143_92V6	0.639506	2.39e-10	AT5G12180.1	CPK17	calcium-dependent protein kinase 17
Pp1s7_497V6	0.639454	7.68e-23	AT4G04955.1	ALN,ATALN	allantoinase
Pp1s214_41V6	0.638384	4.06e-09	AT2G25740.1		ATP-dependent protease La (LON) domain protein
Pp1s101_64V6	0.638095	0.000836167	AT3G18560.1
Pp1s101_138V6	0.637944	0.00208686
Pp1s100_30V6	0.63784	8.66e-21	AT4G30160.1	ATVLN4,VLN4	villin 4
Pp1s21_352V6	0.637563	4.49e-12
Pp1s8_30V6	0.637012	5.19e-09	AT5G64860.1	DPE1	disproportionating enzyme
Pp1s227_100V6	0.635352	6.09e-10	AT5G53950.1	ANAC098,ATCUC2,CUC2	NAC (No Apical Meristem) domain transcriptional regulator superfamily protein
Pp1s152_15V6	0.635082	1.71e-07
Pp1s134_62V6	0.634785	4.89e-06	AT5G17230.2	PSY	PHYTOENE SYNTHASE
Pp1s298_14V6	0.634734	0.00103189	AT1G60390.1	PG1	polygalacturonase 1
Pp1s281_71V6	0.634406	0.000148217	AT4G16120.1	ATSEB1,COBL7,SEB1	COBRA-like protein-7 precursor
Pp1s46_63V6	0.63421	6.53e-12	AT5G49460.1	ACLB-2	ATP citrate lyase subunit B 2
Pp1s54_304V6	0.633995	0.000352975	AT2G21970.1	2015-09-02	stress enhanced protein 2
Pp1s7_237V6	0.633244	1.66e-26	AT2G19170.1	SLP3	subtilisin-like serine protease 3
Pp1s16_198V6	0.63319	1.32e-11	AT3G61050.1	NTMC2T4,NTMC2TYPE4	Calcium-dependent lipid-binding (CaLB domain) family protein
Pp1s93_81V6	0.631176	3.87e-17	AT1G23800.1	ALDH2B,ALDH2B7	aldehyde dehydrogenase 2B7
Pp1s134_119V6	0.631165	3.53e-13	AT2G19940.2		oxidoreductases, acting on the aldehyde or oxo group of donors, NAD or NADP as acceptor;copper ion binding
Pp1s118_83V6	0.629623	5.15e-21	AT4G15080.1		DHHC-type zinc finger family protein
Pp1s38_242V6	0.629502	6.96e-05	AT2G25060.1	AtENODL14,ENODL14	early nodulin-like protein 14
Pp1s165_65V6	0.629378	3.2e-10	AT1G79340.1	AtMC4,MC4	metacaspase 4
Pp1s14_277V6	0.629119	0.000120053	AT5G56510.1	APUM12,PUM12	pumilio 12
Pp1s25_131V6	0.629086	1.1e-07	AT3G24120.1		Homeodomain-like superfamily protein
Pp1s23_303V6	0.628776	0.000916313	AT5G04770.1	ATCAT6,CAT6	cationic amino acid transporter 6
Pp1s86_75V6	0.628771	0.00304034
Pp1s277_94V6	0.6277	2.86e-05	AT4G16120.1	ATSEB1,COBL7,SEB1	COBRA-like protein-7 precursor
Pp1s120_113V6	0.627274	9.41e-11	AT2G32720.1	ATCB5-B,B5 #4,CB5-B	cytochrome B5 isoform B
Pp1s76_48V6	0.627131	0.000699206	AT3G53380.1		Concanavalin A-like lectin protein kinase family protein
Pp1s218_96V6	0.626401	0.000494616
Pp1s26_44V6	0.624715	0.00189119	AT4G13050.1		Acyl-ACP thioesterase
Pp1s85_11V6	0.624632	1.11e-05	AT1G53540.1		HSP20-like chaperones superfamily protein
Pp1s37_156V6	0.623605	0.002403	AT4G08455.1		BTB/POZ domain-containing protein
Pp1s426_14V6	0.623491	3.68e-06	AT5G26667.1	PYR6	P-loop containing nucleoside triphosphate hydrolases superfamily protein
Pp1s25_370V6	0.622308	0.000115374	AT4G20930.1		6-phosphogluconate dehydrogenase family protein
Pp1s102_90V6	0.622233	6.8e-10	AT2G42450.1		alpha/beta-Hydrolases superfamily protein
Pp1s102_16V6	0.621393	7.55e-10	AT3G54750.3
Pp1s23_314V6	0.620932	0.000897962
Pp1s96_90V6	0.62017	1.48e-09	AT1G71830.1	ATSERK1,SERK1	somatic embryogenesis receptor-like kinase 1
Pp1s299_6V6	0.619208	1.85e-20	AT4G30160.2	ATVLN4,VLN4	villin 4
Pp1s2_650V6	0.619136	3.97e-11
Pp1s25_189V6	0.618272	0.000112964	AT5G07280.1	EMS1,EXS	Leucine-rich repeat transmembrane protein kinase
Pp1s22_79V6	0.617995	4.46e-05	AT1G22410.1		Class-II DAHP synthetase family protein
Pp1s139_48V6	0.617715	1.21e-12	AT1G30450.2	ATCCC1,CCC1,HAP5	cation-chloride co-transporter 1
Pp1s66_282V6	0.617126	7.51e-09	AT5G57390.1	AIL5,CHO1,EMK	AINTEGUMENTA-like 5
Pp1s234_102V6	0.617003	0.000308106
Pp1s20_72V6	0.61562	0.00179145	AT3G05880.1	RCI2A	Low temperature and salt responsive protein family
Pp1s416_13V6	0.614347	2.68e-09	AT4G19040.2	EDR2	ENHANCED DISEASE RESISTANCE 2
Pp1s78_218V6	0.613165	0.00197458
Pp1s326_28V6	0.612858	8.48e-13	AT1G01430.1	TBL25	TRICHOME BIREFRINGENCE-LIKE 25
Pp1s20_50V6	0.612559	1.9e-45	AT2G22125.1	CSI1	binding
Pp1s21_30V6	0.612509	0.0013467	AT1G63450.1	RHS8	root hair specific 8
Pp1s43_25V6	0.611351	0.000945277	AT1G72820.1		Mitochondrial substrate carrier family protein
Pp1s305_8V6	0.611345	3.47e-05
Pp1s3_156V6	0.610241	1.08e-10	AT2G26650.1	AKT1,ATAKT1,KT1	K+ transporter 1
Pp1s1_786V6	0.610025	3.66e-09	AT3G18480.1	AtCASP,CASP	CCAAT-displacement protein alternatively spliced product
Pp1s218_75V6	0.609385	1.02e-06	AT1G02660.1		alpha/beta-Hydrolases superfamily protein
Pp1s79_140V6	0.609077	4.84e-15	AT5G53460.2	GLT1	NADH-dependent glutamate synthase 1
Pp1s78_30V6	0.609038	0.00621758	AT4G19570.1		Chaperone DnaJ-domain superfamily protein
Pp1s358_35V6	0.608905	1.07e-15	AT2G47330.1		P-loop containing nucleoside triphosphate hydrolases superfamily protein
Pp1s114_182V6	0.60783	3.24e-14	AT4G32330.3		TPX2 (targeting protein for Xklp2) protein family
Pp1s249_93V6	0.605529	0.000235824	AT5G63940.1		Protein kinase protein with adenine nucleotide alpha hydrolases-like domain
Pp1s249_67V6	0.60415	0.000229338	AT1G30825.1	ARPC2A,DIS2	Arp2/3 complex, 34 kD subunit p34-Arc
Pp1s304_28V6	0.60375	3.39e-16	AT3G15430.1		Regulator of chromosome condensation (RCC1) family protein
Pp1s27_369V6	0.603625	0.0041201	AT2G46240.1	ATBAG6,BAG6	BCL-2-associated athanogene 6
Pp1s164_95V6	0.602388	1.92e-07
Pp1s328_5V6	0.601917	0.00544812	AT4G01210.1		glycosyl transferase family 1 protein
Pp1s13_199V6	0.600939	1.22e-17	AT5G07360.1		Amidase family protein
Pp1s266_39V6	0.600935	0.000132287	AT5G48930.1	HCT	hydroxycinnamoyl-CoA shikimate/quinate hydroxycinnamoyl transferase
Pp1s70_290V6	0.6008	4.56e-13	AT3G23770.1		O-Glycosyl hydrolases family 17 protein
Pp1s163_69V6	0.600118	4.3e-09
Pp1s336_63V6	0.599236	1.9e-06	AT1G27320.1	AHK3,HK3	histidine kinase 3
Pp1s158_150V6	0.599181	4.93e-06	AT5G01520.1		RING/U-box superfamily protein
Pp1s5_88V6	0.597376	1.52e-07	AT3G58030.4		RING/U-box superfamily protein
Pp1s95_115V6	0.596882	2.41e-06	AT5G56890.1		Protein kinase superfamily protein
Pp1s21_310V6	0.59682	2.17e-07	AT1G30450.2	ATCCC1,CCC1,HAP5	cation-chloride co-transporter 1
Pp1s106_48V6	0.595519	1.66e-07	AT3G10740.1	ARAF,ARAF1,ASD1,ATASD1	alpha-L-arabinofuranosidase 1
Pp1s464_3V6	0.595346	0.000305005	AT1G35140.1	EXL7,PHI-1	Phosphate-responsive 1 family protein
Pp1s402_42V6	0.595306	1.57e-25	AT2G29630.3	PY,THIC	thiaminC
Pp1s6_11V6	0.59519	6.9e-29	AT4G30190.1	AHA2,HA2,PMA2	H(+)-ATPase 2
Pp1s36_341V6	0.595168	0.00102844	AT4G04955.1	ALN,ATALN	allantoinase
Pp1s352_15V6	0.594551	0.000137654	AT2G40290.1		Eukaryotic translation initiation factor 2 subunit 1
Pp1s534_1V6	0.593253	1.66e-11	AT3G46540.1		ENTH/VHS family protein
Pp1s518_7V6	0.593041	2.04e-10
Pp1s293_11V6	0.5923	3.01e-20	AT2G27210.1	BSL3	BRI1 suppressor 1 (BSU1)-like 3
Pp1s426_8V6	0.59211	0.000140455
Pp1s303_13V6	0.590872	4.11e-06
Pp1s34_396V6	0.590095	1.03e-05	AT1G27340.1		Galactose oxidase/kelch repeat superfamily protein
Pp1s23_275V6	0.589788	1.06e-07	AT1G34060.1		Pyridoxal phosphate (PLP)-dependent transferases superfamily protein
Pp1s78_128V6	0.58859	0.000135214	AT5G67230.1	I14H,IRX14-L	Nucleotide-diphospho-sugar transferases superfamily protein
Pp1s199_78V6	0.588424	1.45e-05
Pp1s162_143V6	0.587599	4.41e-25	AT3G53180.1		glutamate-ammonia ligases;catalytics;glutamate-ammonia ligases
Pp1s121_149V6	0.5872	7.46e-15	AT2G07680.1	ATMRP11,MRP11	multidrug resistance-associated protein 11
Pp1s112_229V6	0.585899	1.06e-14	AT3G45190.1		SIT4 phosphatase-associated family protein
Pp1s383_18V6	-0.585177	2.08e-18	AT1G31800.1	CYP97A3,LUT5	cytochrome P450, family 97, subfamily A, polypeptide 3
Pp1s104_9V6	-0.585225	1.72e-07	AT5G47560.1	ATSDAT,ATTDT,TDT	tonoplast dicarboxylate transporter
Pp1s54_23V6	-0.586001	6.46e-06	AT1G16670.1		Protein kinase superfamily protein
Pp1s50_50V6	-0.586395	3.1e-13	AT3G52930.1		Aldolase superfamily protein
Pp1s69_87V6	-0.586409	0.00969884
Pp1s154_63V6	-0.586434	2.13e-05	AT5G15710.1		Galactose oxidase/kelch repeat superfamily protein
Pp1s145_161V6	-0.586835	4.81e-26	AT3G55040.1	GSTL2	glutathione transferase lambda 2
Pp1s567_14V6	-0.587033	3.42e-05	AT2G36885.1
Pp1s63_43V6	-0.587096	0.00013908
Pp1s19_275V6	-0.587201	5.55e-19	AT4G33520.2	HMA6,PAA1	P-type ATP-ase 1
Pp1s21_46V6	-0.587301	1.4e-09
Pp1s162_86V6	-0.587707	6.95e-25	AT2G35840.2		Sucrose-6F-phosphate phosphohydrolase family protein
Pp1s18_50V6	-0.587746	1.68e-12	AT1G10910.1		Pentatricopeptide repeat (PPR) superfamily protein
Pp1s6_183V6	-0.588368	4.35e-11	AT3G27830.1	RPL12,RPL12-A	ribosomal protein L12-A
Pp1s143_10V6	-0.588373	3.62e-07	AT5G42760.1		Leucine carboxyl methyltransferase
Pp1s3_519V6	-0.588914	7.03e-06	AT4G31115.1		Protein of unknown function (DUF1997)
Pp1s15_26V6	-0.589433	6.33e-10	AT4G32260.1		ATPase, F0 complex, subunit B/B\', bacterial/chloroplast
Pp1s12_215V6	-0.58944	0.00139634	AT5G20720.1	ATCPN21,CHCPN10,CPN10,CPN20,CPN21	chaperonin 20
Pp1s220_26V6	-0.589713	5.81e-06
Pp1s356_45V6	-0.590221	3.53e-13	AT5G06690.1	WCRKC1	WCRKC thioredoxin 1
Pp1s302_48V6	-0.590238	1.36e-19
Pp1s93_12V6	-0.590491	1.6e-13	AT5G63100.1		S-adenosyl-L-methionine-dependent methyltransferases superfamily protein
Pp1s206_92V6	-0.590855	0.00712625	AT3G02470.1	SAMDC	S-adenosylmethionine decarboxylase
Pp1s33_139V6	-0.590935	0.00101456	AT3G24120.1		Homeodomain-like superfamily protein
Pp1s157_109V6	-0.591281	5.35e-14
Pp1s50_100V6	-0.591846	0.00627435	AT5G36930.2		Disease resistance protein (TIR-NBS-LRR class) family
Pp1s241_102V6	-0.591893	2.42e-05	AT3G23570.1		alpha/beta-Hydrolases superfamily protein
Pp1s28_387V6	-0.592358	5.55e-13	AT1G07180.1	ATNDI1,NDA1	alternative NAD(P)H dehydrogenase 1
Pp1s131_175V6	-0.592398	4.82e-13	AT4G05390.1	ATRFNR1,RFNR1	root FNR 1
Pp1s113_212V6	-0.592499	0.00719423	AT5G64330.1	JK218,NPH3,RPT3	Phototropic-responsive NPH3 family protein
Pp1s74_265V6	-0.592615	8.63e-07	AT3G54210.1		Ribosomal protein L17 family protein
Pp1s70_65V6	-0.592662	1.07e-14	AT3G54290.1
Pp1s375_27V6	-0.592719	4.18e-21	AT5G08720.1
Pp1s196_120V6	-0.59282	1.62e-21	AT5G17230.2	PSY	PHYTOENE SYNTHASE
Pp1s93_173V6	-0.593566	2.58e-13
Pp1s294_49V6	-0.593804	2.03e-07	AT1G51440.1		alpha/beta-Hydrolases superfamily protein
Pp1s33_385V6	-0.593811	0.00125565	AT4G13510.1	AMT1;1,ATAMT1,ATAMT1;1	ammonium transporter 1;1
Pp1s210_98V6	-0.595197	4.61e-16	AT1G06820.1	CCR2,CRTISO	carotenoid isomerase
Pp1s47_221V6	-0.595282	4.49e-10	AT2G38710.1		AMMECR1 family
Pp1s459_14V6	-0.595579	4.2e-09
Pp1s11_11V6	-0.595805	4.49e-11
Pp1s133_69V6	-0.596091	2.8e-07	AT1G79870.1		D-isomer specific 2-hydroxyacid dehydrogenase family protein
Pp1s223_13V6	-0.596188	1.25e-07	AT3G60810.1
Pp1s137_148V6	-0.596478	5.16e-14	AT1G12820.1	AFB3	auxin signaling F-box 3
Pp1s61_236V6	-0.597855	1.2e-10	AT2G33800.1		Ribosomal protein S5 family protein
Pp1s378_26V6	-0.597866	1.03e-13	AT2G47770.1	ATTSPO,TSPO	TSPO(outer membrane tryptophan-rich sensory protein)-related
Pp1s1_480V6	-0.598124	3.29e-15	AT2G16910.1	AMS	basic helix-loop-helix (bHLH) DNA-binding superfamily protein
Pp1s26_236V6	-0.598974	0.00088608	AT1G78670.1	ATGGH3,GGH3	gamma-glutamyl hydrolase 3
Pp1s1_300V6	-0.59948	5.39e-07	AT1G43670.1		Inositol monophosphatase family protein
Pp1s60_45V6	-0.600103	0.00108399	AT4G14830.1	HSP1
Pp1s460_21V6	-0.60029	3.09e-12	AT1G56080.1
Pp1s210_35V6	-0.600374	3.42e-05	AT5G07720.1		Galactosyl transferase GMA12/MNN10 family protein
Pp1s36_230V6	-0.601024	5.48e-12	AT1G28100.3
Pp1s450_30V6	-0.601225	0.00174084
Pp1s8_140V6	-0.602681	5.5e-07	AT5G40200.1	DegP9	DegP protease 9
Pp1s34_387V6	-0.602792	1.39e-09	AT1G08540.1	ABC1,ATSIG1,ATSIG2,SIG1,SIG2,SIGA,SIGB	RNApolymerase sigma subunit 2
Pp1s245_12V6	-0.603349	1.6e-12	AT2G41040.1		S-adenosyl-L-methionine-dependent methyltransferases superfamily protein
Pp1s20_66V6	-0.603628	3.4e-22	AT4G31780.2	MGD1,MGDA	monogalactosyl diacylglycerol synthase 1
Pp1s12_317V6	-0.603762	6.08e-15	AT3G63520.1	ATCCD1,ATNCED1,CCD1,NCED1	carotenoid cleavage dioxygenase 1
Pp1s107_87V6	-0.603815	0.00943758	AT1G44100.1	AAP5	amino acid permease 5
Pp1s55_140V6	-0.603869	6.05e-13	AT3G63140.1	CSP41A	chloroplast stem-loop binding protein of 41 kDa
Pp1s131_184V6	-0.604062	1.93e-10	AT1G03600.1	PSB27	photosystem II family protein
Pp1s82_54V6	-0.604591	9.56e-06
Pp1s7_393V6	-0.604595	2.9e-09	AT1G24040.2		Acyl-CoA N-acyltransferases (NAT) superfamily protein
Pp1s196_122V6	-0.604912	4.4e-08	AT1G07320.1	RPL4	ribosomal protein L4
Pp1s200_69V6	-0.605247	4.62e-14	AT5G13510.1		Ribosomal protein L10 family protein
Pp1s204_96V6	-0.605981	3.4e-15	AT1G67090.1	RBCS1A	ribulose bisphosphate carboxylase small chain 1A
Pp1s72_25V6	-0.606773	6.88e-15	AT2G45290.1		Transketolase
Pp1s134_66V6	-0.606893	6.08e-13	AT1G07320.1	RPL4	ribosomal protein L4
Pp1s114_138V6	-0.607714	9.3e-09	AT3G53460.3	CP29	chloroplast RNA-binding protein 29
Pp1s178_58V6	-0.607861	0.00144853	AT2G39300.2
Pp1s224_17V6	-0.608748	0.00243912
Pp1s2_383V6	-0.608861	0.000928478	AT1G27461.1
Pp1s355_62V6	-0.609106	3.22e-25	AT5G39520.1		Protein of unknown function (DUF1997)
Pp1s159_3V6	-0.609506	7.81e-08	AT2G35720.1	OWL1	DNAJ heat shock N-terminal domain-containing protein
Pp1s111_71V6	-0.609655	9.7e-17	AT3G03050.1	ATCSLD3,CSLD3,KJK	cellulose synthase-like D3
Pp1s109_90V6	-0.61034	6.43e-17
Pp1s201_135V6	-0.610787	3.93e-05	AT1G31420.2	FEI1	Leucine-rich repeat protein kinase family protein
Pp1s34_180V6	-0.611071	2.52e-09	AT4G12070.1
Pp1s200_89V6	-0.611404	1.86e-10	AT4G30620.1		Uncharacterised BCR, YbaB family COG0718
Pp1s11_386V6	-0.612003	7.14e-06	AT2G33180.1
Pp1s35_78V6	-0.612147	2.54e-18	AT4G03280.1	PETC,PGR1	photosynthetic electron transfer C
Pp1s57_21V6	-0.61244	1.7e-12
Pp1s91_149V6	-0.612467	1.44e-09	AT3G51870.1		Mitochondrial substrate carrier family protein
Pp1s17_101V6	-0.612703	1.56e-09	AT5G28500.1
Pp1s33_389V6	-0.613232	8e-13	AT2G01140.1		Aldolase superfamily protein
Pp1s223_130V6	-0.61326	5.26e-10	AT5G62710.1		Leucine-rich repeat protein kinase family protein
Pp1s36_234V6	-0.613303	6.82e-30	AT4G16120.1	ATSEB1,COBL7,SEB1	COBRA-like protein-7 precursor
Pp1s258_44V6	-0.613541	7.3e-17	AT2G39730.2	RCA	rubisco activase
Pp1s86_206V6	-0.613625	5.98e-10	AT1G79850.1	CS17,PRPS17,RPS17	ribosomal protein S17
Pp1s14_288V6	-0.613744	1.23e-14	AT2G26500.1		cytochrome b6f complex subunit (petM), putative
Pp1s149_106V6	-0.613845	0.00323739	AT1G56130.1		Leucine-rich repeat transmembrane protein kinase
Pp1s7_15V6	-0.613845	7.5e-10	AT5G26742.2	emb1138	DEAD box RNA helicase (RH3)
Pp1s16_274V6	-0.614967	1.28e-08	AT2G05620.1	PGR5	proton gradient regulation 5
Pp1s241_62V6	-0.615833	4.5e-22	AT1G74730.1		Protein of unknown function (DUF1118)
Pp1s189_41V6	-0.615956	4.22e-22	AT3G50685.1
Pp1s94_120V6	-0.616022	1.31e-11	AT5G51200.1		Protein of unknown function (DUF3414)
Pp1s77_67V6	-0.616502	7.34e-09
Pp1s55_116V6	-0.617024	2.67e-05	AT5G21920.1	ATYLMG2,YLMG2	YGGT family protein
Pp1s21_270V6	-0.617076	2.11e-19	AT4G37930.1	SHM1,SHMT1,STM	serine transhydroxymethyltransferase 1
Pp1s127_12V6	-0.617328	0.0027909
Pp1s342_34V6	-0.618685	7.32e-05
Pp1s120_164V6	-0.619287	1.26e-19	AT3G60750.1		Transketolase
Pp1s30_102V6	-0.619987	1.45e-10	AT1G30270.1	ATCIPK23,CIPK23,LKS1,SnRK3.23	CBL-interacting protein kinase 23
Pp1s54_216V6	-0.620182	7.88e-09	AT5G11450.1		Mog1/PsbP/DUF1795-like photosystem II reaction center PsbP family protein
Pp1s4_62V6	-0.620431	6.11e-09	AT5G24690.1		Protein of unknown function (DUF3411)
Pp1s545_4V6	-0.620514	6.46e-13	AT5G38410.1		Ribulose bisphosphate carboxylase (small chain) family protein
Pp1s113_153V6	-0.620597	0.00649023	AT1G71870.1		MATE efflux family protein
Pp1s218_68V6	-0.620889	1.49e-27	AT5G26820.1	ATIREG3,IREG3,MAR1,RTS3	iron-regulated protein 3
Pp1s64_168V6	-0.620965	2.57e-05
Pp1s91_143V6	-0.621963	2.87e-07	AT2G45310.1	GAE4	UDP-D-glucuronate 4-epimerase 4
Pp1s172_38V6	-0.623151	1.14e-09	AT2G18360.1		alpha/beta-Hydrolases superfamily protein
Pp1s65_194V6	-0.623219	3.99e-09	AT5G03760.1	ATCSLA09,ATCSLA9,CSLA09,CSLA9,RAT4	Nucleotide-diphospho-sugar transferases superfamily protein
Pp1s91_146V6	-0.623473	0.00268415	AT1G60070.1		Adaptor protein complex AP-1, gamma subunit
Pp1s83_159V6	-0.623894	3.53e-15	AT1G70480.2		Domain of unknown function (DUF220)
Pp1s9_435V6	-0.624386	2.29e-22	AT3G25920.1	RPL15	ribosomal protein L15
Pp1s464_11V6	-0.624534	5.43e-13	AT5G58070.1	ATTIL,TIL	temperature-induced lipocalin
Pp1s66_138V6	-0.624713	1.83e-14	AT3G11945.1	ATHST,HST,PDS2	homogentisate prenyltransferase
Pp1s212_44V6	-0.625386	1.92e-22	AT5G04140.1	FD-GOGAT,GLS1,GLU1,GLUS	glutamate synthase 1
Pp1s56_117V6	-0.625656	0.000371331
Pp1s24_126V6	-0.625951	9.23e-14	AT5G54600.1		Translation protein SH3-like family protein
Pp1s42_151V6	-0.626012	1.56e-25	AT1G78560.1		Sodium Bile acid symporter family
Pp1s270_57V6	-0.626547	2.02e-21	AT1G71500.1		Rieske (2Fe-2S) domain-containing protein
Pp1s2_191V6	-0.626768	9.55e-10	AT5G12480.1	CPK7	calmodulin-domain protein kinase 7
Pp1s25_202V6	-0.627271	3.32e-06	AT3G04650.1		FAD/NAD(P)-binding oxidoreductase family protein
Pp1s457_21V6	-0.627715	1.69e-14	AT1G64150.1		Uncharacterized protein family (UPF0016)
Pp1s59_148V6	-0.628161	9.24e-24	AT1G17220.1	FUG1	Translation initiation factor 2, small GTP-binding protein
Pp1s285_54V6	-0.629143	4.63e-09	AT3G17850.1		Protein kinase superfamily protein
Pp1s44_78V6	-0.629293	2.46e-13	AT5G42270.1	FTSH5,VAR1	FtsH extracellular protease family
Pp1s153_66V6	-0.629615	3.09e-08	AT4G32400.1	ATBT1,EMB104,EMB42,SHS1	Mitochondrial substrate carrier family protein
Pp1s135_31V6	-0.630428	2.25e-08	AT5G24000.1		Protein of unknown function (DUF819)
Pp1s125_31V6	-0.630448	0.00079825	AT5G11580.1		Regulator of chromosome condensation (RCC1) family protein
Pp1s264_55V6	-0.631542	1.04e-16	AT3G01500.2	ATBCA1,ATSABP3,CA1,SABP3	carbonic anhydrase 1
Pp1s68_202V6	-0.631579	4.73e-17	AT2G28900.1	ATOEP16-1,ATOEP16-L,OEP16,OEP16-1	outer plastid envelope protein 16-1
Pp1s32_243V6	-0.631582	0.00548541	AT4G32890.1	GATA9	GATA transcription factor 9
Pp1s35_283V6	-0.633603	3.55e-16	AT1G26220.1		Acyl-CoA N-acyltransferases (NAT) superfamily protein
Pp1s325_16V6	-0.634538	2.46e-14	AT2G21860.1		violaxanthin de-epoxidase-related
Pp1s206_97V6	-0.634736	0.000397298	AT3G02470.3	SAMDC	S-adenosylmethionine decarboxylase
Pp1s358_49V6	-0.635371	1.15e-08	AT4G01310.1		Ribosomal L5P family protein
Pp1s184_87V6	-0.635387	3.86e-09	AT2G39190.2	ATATH8	Protein kinase superfamily protein
Pp1s20_346V6	-0.635672	7.5e-06	AT1G65060.1	4CL3	4-coumarate:CoA ligase 3
Pp1s454_5V6	-0.635911	0.000148197	AT5G56780.1	ATET2,ET2	effector of transcription2
Pp1s4_295V6	-0.637822	4.75e-06	AT4G37100.1		Pyridoxal phosphate (PLP)-dependent transferases superfamily protein
Pp1s206_98V6	-0.63862	7.67e-05	AT3G02468.1	CPuORF9	conserved peptide upstream open reading frame 9
Pp1s53_243V6	-0.638661	4.66e-12
Pp1s82_3V6	-0.639364	0.00333273	AT1G09560.1	GLP5	germin-like protein 5
Pp1s16_350V6	-0.640257	0.00340965	AT2G32090.1		Lactoylglutathione lyase / glyoxalase I family protein
Pp1s341_43V6	-0.640422	0.000241594	AT5G39660.2	CDF2	cycling DOF factor 2
Pp1s28_82V6	-0.640672	1.04e-08	AT1G08540.1	ABC1,ATSIG1,ATSIG2,SIG1,SIG2,SIGA,SIGB	RNApolymerase sigma subunit 2
Pp1s6_336V6	-0.640877	0.000330197
Pp1s55_31V6	-0.641097	2.57e-07	AT1G48430.1		Dihydroxyacetone kinase
Pp1s242_69V6	-0.641233	0.00320959
Pp1s61_208V6	-0.641692	1.02e-34	AT2G44920.2		Tetratricopeptide repeat (TPR)-like superfamily protein
Pp1s77_184V6	-0.641741	0.000206857	AT1G69780.1	ATHB13	Homeobox-leucine zipper protein family
Pp1s109_241V6	-0.641844	3.44e-19	AT4G18360.1		Aldolase-type TIM barrel family protein
Pp1s54_66V6	-0.641978	9.91e-12	AT3G48730.1	GSA2	glutamate-1-semialdehyde 2,1-aminomutase 2
Pp1s1_164V6	-0.642187	6.95e-12	AT5G10490.1	MSL2	MSCS-like 2
Pp1s80_23V6	-0.642508	2.46e-06	AT1G31330.1	PSAF	photosystem I subunit F
Pp1s536_10V6	-0.642865	4.94e-14	AT3G44890.1	RPL9	ribosomal protein L9
Pp1s288_4V6	-0.643092	0.00115311	AT5G53950.1	ANAC098,ATCUC2,CUC2	NAC (No Apical Meristem) domain transcriptional regulator superfamily protein
Pp1s29_202V6	-0.644201	6.36e-12
Pp1s217_53V6	-0.645878	0.000101032	AT5G62710.1		Leucine-rich repeat protein kinase family protein
Pp1s27_130V6	-0.646116	1.25e-13	AT1G76100.1	PETE1	plastocyanin 1
Pp1s374_42V6	-0.646667	1.75e-13	AT5G38410.3		Ribulose bisphosphate carboxylase (small chain) family protein
Pp1s1_428V6	-0.64715	0.00180878	AT2G20370.1	KAM1,MUR3	Exostosin family protein
Pp1s98_145V6	-0.647483	1.03e-15	AT1G26760.1	ATXR1,SDG35	SET domain protein 35
Pp1s1_351V6	-0.647499	0.000127961
Pp1s63_62V6	-0.647618	5.94e-11	AT2G33630.1		NAD(P)-binding Rossmann-fold superfamily protein
Pp1s147_55V6	-0.648455	1.96e-13	AT1G55930.1		CBS domain-containing protein / transporter associated domain-containing protein
Pp1s76_12V6	-0.649108	3.71e-07	AT3G24800.1	PRT1	proteolysis 1
Pp1s97_59V6	-0.649118	3.17e-05	AT1G02335.1	GL22	germin-like protein subfamily 2 member 2 precursor
Pp1s323_3V6	-0.649345	2.61e-14	AT3G15190.1		chloroplast 30S ribosomal protein S20, putative
Pp1s290_16V6	-0.649476	4.24e-07	AT3G57330.1	ACA11	autoinhibited Ca2+-ATPase 11
Pp1s38_207V6	-0.649653	2.96e-07	AT1G68410.2		Protein phosphatase 2C family protein
Pp1s19_202V6	-0.649963	1.15e-17	AT5G40950.1	RPL27	ribosomal protein large subunit 27
Pp1s15_485V6	-0.650346	3.46e-07	AT1G55490.1	CPN60B,LEN1	chaperonin 60 beta
Pp1s20_135V6	-0.650459	3.86e-12	AT5G50210.1	OLD5,QS,SUFE3	quinolinate synthase
Pp1s52_51V6	-0.650485	0.000330197	AT5G37475.1		Translation initiation factor eIF3 subunit
Pp1s389_8V6	-0.650937	1.06e-07	AT1G72510.2		Protein of unknown function (DUF1677)
Pp1s31_317V6	-0.651058	1.04e-15	AT5G44190.1	ATGLK2,GLK2,GPRI2	GOLDEN2-like 2
Pp1s63_27V6	-0.651523	1.15e-05	AT2G37360.1		ABC-2 type transporter family protein
Pp1s8_1V6	-0.651976	0.00837528
Pp1s332_28V6	-0.652313	1.66e-07	AT3G21200.1	PGR7	proton gradient regulation 7
Pp1s163_59V6	-0.652582	0.00134912	AT2G19170.1	SLP3	subtilisin-like serine protease 3
Pp1s45_96V6	-0.653176	3.09e-07	AT5G53580.1		NAD(P)-linked oxidoreductase superfamily protein
Pp1s101_24V6	-0.653878	4.75e-10
Pp1s234_42V6	-0.65397	0.000222132
Pp1s117_32V6	-0.654598	1.29e-07	AT5G61890.1		Integrase-type DNA-binding superfamily protein
Pp1s11_397V6	-0.654717	1.61e-10	AT1G12900.1	GAPA-2	glyceraldehyde 3-phosphate dehydrogenase A subunit 2
Pp1s157_38V6	-0.655051	1.91e-14	AT2G31890.1	ATRAP,RAP	RAP
Pp1s74_186V6	-0.655163	1.83e-12	AT4G19985.1		Acyl-CoA N-acyltransferases (NAT) superfamily protein
Pp1s162_74V6	-0.656206	1.15e-09	AT4G23430.2		NAD(P)-binding Rossmann-fold superfamily protein
Pp1s341_42V6	-0.65657	1.7e-13	AT5G28500.2
Pp1s309_78V6	-0.656706	1.95e-06	AT5G19160.1	TBL11	TRICHOME BIREFRINGENCE-LIKE 11
Pp1s263_33V6	-0.657297	3.48e-21	AT2G26500.2		cytochrome b6f complex subunit (petM), putative
Pp1s101_94V6	-0.657464	2.47e-07
Pp1s125_114V6	-0.657791	3.21e-07	AT5G14070.1	ROXY2	Thioredoxin superfamily protein
Pp1s273_14V6	-0.657949	7.4e-37	AT1G48430.1		Dihydroxyacetone kinase
Pp1s79_213V6	-0.657978	1.06e-08
Pp1s258_28V6	-0.658046	2.29e-06	AT3G26570.1	ORF02,PHT2;1	phosphate transporter 2;1
Pp1s128_42V6	-0.658532	1.56e-08	AT1G21410.1	SKP2A	F-box/RNI-like superfamily protein
Pp1s34_250V6	-0.658763	8.31e-16	AT5G03555.1		permease, cytosine/purines, uracil, thiamine, allantoin family protein
Pp1s102_88V6	-0.659671	6.42e-06	AT2G42450.1		alpha/beta-Hydrolases superfamily protein
Pp1s519_5V6	-0.660023	2.56e-05
Pp1s348_32V6	-0.660071	1.38e-07	AT5G13630.1	ABAR,CCH,CCH1,CHLH,GUN5	magnesium-chelatase subunit chlH, chloroplast, putative / Mg-protoporphyrin IX chelatase, putative (CHLH)
Pp1s84_178V6	-0.660255	1.31e-16	AT3G26710.1	CCB1	cofactor assembly of complex C
Pp1s326_48V6	-0.660588	1.62e-06	AT4G04770.1	ABC1,ATABC1,ATNAP1,LAF6	ATP binding cassette protein 1
Pp1s660_1V6	-0.660776	1.69e-05	AT3G10520.1	AHB2,ARATH GLB2,ATGLB2,GLB2,HB2,NSHB2	haemoglobin 2
Pp1s197_85V6	-0.660791	1.14e-12	AT5G21930.1	ATHMA8,HMA8,PAA2	P-type ATPase of Arabidopsis 2
Pp1s272_32V6	-0.660804	2.16e-12	AT1G32470.1		Single hybrid motif superfamily protein
Pp1s114_172V6	-0.660837	7.64e-14	AT2G05620.1	PGR5	proton gradient regulation 5
Pp1s208_164V6	-0.66132	4.29e-10	AT3G06460.1		GNS1/SUR4 membrane protein family
Pp1s197_67V6	-0.662218	3.72e-16	AT1G78510.1	SPS1	solanesyl diphosphate synthase 1
Pp1s252_28V6	-0.662245	2.76e-20	AT2G05070.1	LHCB2,LHCB2.2	photosystem II light harvesting complex gene 2.2
Pp1s188_12V6	-0.662759	3.51e-07	AT1G69430.1
Pp1s34_160V6	-0.662884	2.16e-07	AT1G14820.3		Sec14p-like phosphatidylinositol transfer family protein
Pp1s9_314V6	-0.662938	1.37e-09	AT5G66055.1	AKRP,EMB16,EMB2036	ankyrin repeat protein
Pp1s233_104V6	-0.663743	5.17e-12	AT3G26060.1	ATPRX Q	Thioredoxin superfamily protein
Pp1s120_173V6	-0.663758	9.84e-06
Pp1s61_125V6	-0.664333	0.00984246	AT5G26667.1	PYR6	P-loop containing nucleoside triphosphate hydrolases superfamily protein
Pp1s136_120V6	-0.664533	4.83e-21	AT1G32200.2	ACT1,ATS1	phospholipid/glycerol acyltransferase family protein
Pp1s148_48V6	-0.664545	1.42e-13
Pp1s4_21V6	-0.666283	3.13e-06	AT1G22400.1	ATUGT85A1,UGT85A1	UDP-Glycosyltransferase superfamily protein
Pp1s246_57V6	-0.666688	5.48e-19	AT4G30950.1	FAD6,FADC,SFD4	fatty acid desaturase 6
Pp1s215_89V6	-0.666902	9e-11	AT1G07110.1	ATF2KP,F2KP,FKFBP	fructose-2,6-bisphosphatase
Pp1s189_36V6	-0.6677	0.00959981	AT5G05850.1	PIRL1	plant intracellular ras group-related LRR 1
Pp1s6_146V6	-0.667729	5.38e-06	AT5G49910.1	cpHsc70-2,CPHSC70-2EAT SHOCK PROTEIN 70-2,HSC70-7	chloroplast heat shock protein 70-2
Pp1s41_162V6	-0.668134	2.47e-15	AT3G55800.1	SBPASE	sedoheptulose-bisphosphatase
Pp1s153_103V6	-0.668729	1.65e-22	AT2G24820.1	TIC55-II	translocon at the inner envelope membrane of chloroplasts 55-II
Pp1s12_176V6	-0.668863	2.36e-07	AT5G02120.1	OHP	one helix protein
Pp1s113_88V6	-0.669778	1.79e-12	AT3G59400.1	GUN4	enzyme binding;tetrapyrrole binding
Pp1s628_7V6	-0.67	1.38e-14	AT4G10340.1	LHCB5	light harvesting complex of photosystem II 5
Pp1s372_16V6	-0.670044	3.97e-11	AT4G04640.1	ATPC1	ATPase, F1 complex, gamma subunit protein
Pp1s6_335V6	-0.670051	1.33e-06	AT4G14716.1	ARD1,ATARD1	acireductone dioxygenase 1
Pp1s46_300V6	-0.670953	0.000493248
Pp1s163_86V6	-0.672183	2.09e-06	AT5G14670.1	ARFA1B,ATARFA1B	ADP-ribosylation factor A1B
Pp1s405_6V6	-0.672344	1.57e-09	AT2G04360.1
Pp1s154_145V6	-0.672537	1.49e-07	AT2G22430.1	ATHB6,HB6	homeobox protein 6
Pp1s414_10V6	-0.674171	6.07e-06	AT4G29130.1	ATHXK1,GIN2,HXK1	hexokinase 1
Pp1s142_143V6	-0.674309	2.9e-22	AT2G21340.1		MATE efflux family protein
Pp1s109_145V6	-0.674473	3.56e-11	AT1G67090.1	RBCS1A	ribulose bisphosphate carboxylase small chain 1A
Pp1s458_5V6	-0.675119	2.66e-11	AT4G14500.1		Polyketide cyclase/dehydrase and lipid transport superfamily protein
Pp1s153_72V6	-0.676485	1.42e-17	AT3G54050.1	HCEF1	high cyclic electron flow 1
Pp1s425_20V6	-0.676873	9.84e-11	AT1G74470.1		Pyridine nucleotide-disulphide oxidoreductase family protein
Pp1s94_133V6	-0.677006	2.24e-16	AT4G01050.1	TROL	thylakoid rhodanese-like
Pp1s101_79V6	-0.677246	2.54e-05
Pp1s182_50V6	-0.677325	0.00114335	AT5G03040.1	iqd2	IQ-domain 2
Pp1s140_138V6	-0.677741	0.000510161	AT5G35460.1
Pp1s54_79V6	-0.67865	7.2e-10	AT5G26742.2	emb1138	DEAD box RNA helicase (RH3)
Pp1s72_288V6	-0.678794	3.68e-21	AT3G61870.1
Pp1s134_145V6	-0.67914	5.3e-32	AT5G38560.1		Protein kinase superfamily protein
Pp1s33_381V6	-0.679279	1.17e-10	AT1G64780.1	AMT1;2,ATAMT1;2	ammonium transporter 1;2
Pp1s1_230V6	-0.679937	3.35e-12	AT3G52960.1		Thioredoxin superfamily protein
Pp1s67_121V6	-0.680435	3.14e-16	AT3G07880.1	SCN1	Immunoglobulin E-set superfamily protein
Pp1s459_2V6	-0.680494	8.89e-07	AT1G67090.1	RBCS1A	ribulose bisphosphate carboxylase small chain 1A
Pp1s35_60V6	-0.680601	6.04e-07	AT2G40400.2		Protein of unknown function (DUF399 and DUF3411)
Pp1s172_54V6	-0.682435	0.00506377	AT1G31940.1
Pp1s198_42V6	-0.682854	0.00141853	AT4G23420.2		NAD(P)-binding Rossmann-fold superfamily protein
Pp1s28_347V6	-0.683375	1.86e-06	AT1G12480.1	CDI3,OZS1,RCD3,SLAC1	C4-dicarboxylate transporter/malic acid transport protein
Pp1s260_6V6	-0.685456	3.52e-06	AT3G53460.3	CP29	chloroplast RNA-binding protein 29
Pp1s178_84V6	-0.686884	8.45e-07	AT3G14680.1	CYP72A14	cytochrome P450, family 72, subfamily A, polypeptide 14
Pp1s66_50V6	-0.687607	7.85e-06
Pp1s289_26V6	-0.687707	7.65e-05	AT2G03800.1	GEK1	D-aminoacyl-tRNA deacylases
Pp1s75_75V6	-0.687808	0.00290801	AT5G60770.1	ATNRT2.4,NRT2.4	nitrate transporter 2.4
Pp1s60_169V6	-0.688269	1.13e-15	AT3G27850.1	RPL12-C	ribosomal protein L12-C
Pp1s54_108V6	-0.688811	1.48e-05	AT4G33380.1
Pp1s10_389V6	-0.689857	2.33e-15	AT5G11750.1		Ribosomal protein L19 family protein
Pp1s17_355V6	-0.69149	1.51e-05	AT3G26430.1		GDSL-like Lipase/Acylhydrolase superfamily protein
Pp1s16_319V6	-0.691805	0.00227886	AT1G78895.1		Reticulon family protein
Pp1s1_78V6	-0.693161	0.00856425	AT3G01140.1	AtMYB106,MYB106,NOK	myb domain protein 106
Pp1s376_5V6	-0.693922	5.14e-05	AT3G53950.1		glyoxal oxidase-related protein
Pp1s429_29V6	-0.694518	9.12e-11	AT3G55800.1	SBPASE	sedoheptulose-bisphosphatase
Pp1s33_380V6	-0.695841	0.000158971	AT1G64780.1	AMT1;2,ATAMT1;2	ammonium transporter 1;2
Pp1s74_82V6	-0.696037	3.16e-08
Pp1s33_47V6	-0.69757	2.53e-19	AT2G36640.1	ATECP63,ECP63	embryonic cell protein 63
Pp1s146_112V6	-0.69767	1.96e-21	AT5G54190.1	PORA	protochlorophyllide oxidoreductase A
Pp1s132_186V6	-0.698215	4.36e-15	AT2G20890.1	PSB29,THF1	photosystem II reaction center PSB29 protein
Pp1s180_128V6	-0.698372	2.18e-19
Pp1s257_88V6	-0.698752	3.73e-18
Pp1s16_314V6	-0.700942	1.66e-07	AT5G18910.1		Protein kinase superfamily protein
Pp1s213_15V6	-0.701934	8.7e-08	AT5G56850.1
Pp1s45_118V6	-0.702072	1.92e-17	AT4G28030.1		Acyl-CoA N-acyltransferases (NAT) superfamily protein
Pp1s210_89V6	-0.702227	2.61e-06	AT4G18593.1		dual specificity protein phosphatase-related
Pp1s233_3V6	-0.702278	0.000141504
Pp1s248_77V6	-0.702386	2.91e-05	AT4G32770.1	ATSDX1,VTE1	tocopherol cyclase, chloroplast / vitamin E deficient 1 (VTE1) / sucrose export defective 1 (SXD1)
Pp1s143_175V6	-0.702637	2.32e-13	AT2G43560.1		FKBP-like peptidyl-prolyl cis-trans isomerase family protein
Pp1s13_20V6	-0.703253	2.41e-20	AT1G58290.1	HEMA1	Glutamyl-tRNA reductase family protein
Pp1s247_45V6	-0.703527	6.02e-09	AT2G26400.1	ARD,ARD3,ATARD3	acireductone dioxygenase 3
Pp1s355_22V6	-0.704547	6.4e-05	AT5G24800.1	ATBZIP9,BZIP9,BZO2H2	basic leucine zipper 9
Pp1s102_32V6	-0.704653	2.73e-08
Pp1s337_5V6	-0.704915	1.98e-06	AT4G23430.2		NAD(P)-binding Rossmann-fold superfamily protein
Pp1s149_253V6	-0.705121	0.00165169	AT5G44210.1	ATERF-9,ATERF9,ERF9	erf domain protein 9
Pp1s35_95V6	-0.705311	9.7e-06	AT1G26640.1		Amino acid kinase family protein
Pp1s90_74V6	-0.70595	1.8e-05	AT3G48200.1
Pp1s367_39V6	-0.706121	1.4e-08	AT5G07990.1	CYP75B1,D501,TT7	Cytochrome P450 superfamily protein
Pp1s90_85V6	-0.706286	1.25e-37	AT5G08570.1		Pyruvate kinase family protein
Pp1s99_89V6	-0.706316	0.00151781	AT5G01710.1		methyltransferases
Pp1s15_499V6	-0.707725	8.22e-15	AT4G33010.1	AtGLDP1,GLDP1	glycine decarboxylase P-protein 1
Pp1s495_14V6	-0.709299	1.34e-10	AT5G64840.1	ATGCN5,GCN5	general control non-repressible 5
Pp1s347_28V6	-0.709731	3.94e-11
Pp1s9_355V6	-0.709794	9.13e-17	AT5G51010.1		Rubredoxin-like superfamily protein
Pp1s38_249V6	-0.711535	8.6e-13	AT5G56940.1		Ribosomal protein S16 family protein
Pp1s101_238V6	-0.711545	0.00137618	AT4G03115.1		Mitochondrial substrate carrier family protein
Pp1s12_364V6	-0.711662	2.17e-06	AT5G60200.1	TMO6	TARGET OF MONOPTEROS 6
Pp1s54_118V6	-0.712005	4.25e-20	AT1G78510.1	SPS1	solanesyl diphosphate synthase 1
Pp1s339_15V6	-0.712057	6.64e-05	AT5G38410.1		Ribulose bisphosphate carboxylase (small chain) family protein
Pp1s99_154V6	-0.712448	3.79e-05	AT1G67300.1		Major facilitator superfamily protein
Pp1s102_59V6	-0.712598	0.000246235	AT2G20340.1		Pyridoxal phosphate (PLP)-dependent transferases superfamily protein
Pp1s300_81V6	-0.71269	4.12e-07
Pp1s76_190V6	-0.71344	1.57e-14	AT5G18590.1		Galactose oxidase/kelch repeat superfamily protein
Pp1s351_45V6	-0.713482	0.000941537
Pp1s13_231V6	-0.713851	0.00166391
Pp1s309_63V6	-0.714483	3.29e-07	AT4G32690.1	ATGLB3,GLB3	hemoglobin 3
Pp1s69_201V6	-0.714949	0.000401054	AT4G38440.1
Pp1s101_240V6	-0.714974	4.22e-22	AT1G32220.1		NAD(P)-binding Rossmann-fold superfamily protein
Pp1s30_253V6	-0.715279	4.37e-16	AT3G26060.1	ATPRX Q	Thioredoxin superfamily protein
Pp1s267_24V6	-0.715661	5.22e-10	AT3G47500.1	CDF3	cycling DOF factor 3
Pp1s266_46V6	-0.715809	1.24e-07	AT5G46800.1	BOU	Mitochondrial substrate carrier family protein
Pp1s215_18V6	-0.716308	1.58e-24	AT5G26820.1	ATIREG3,IREG3,MAR1,RTS3	iron-regulated protein 3
Pp1s276_86V6	-0.716915	5.42e-22	AT2G26080.1	AtGLDP2,GLDP2	glycine decarboxylase P-protein 2
Pp1s120_139V6	-0.717122	1.3e-40	AT4G01050.1	TROL	thylakoid rhodanese-like
Pp1s319_5V6	-0.718464	0.00600519
Pp1s34_237V6	-0.718646	7.4e-16	AT5G36700.2	ATPGLP1,PGLP1	2-phosphoglycolate phosphatase 1
Pp1s85_3V6	-0.719042	2.43e-10
Pp1s233_8V6	-0.719131	0.00421708
Pp1s414_7V6	-0.720136	7.55e-25	AT3G24430.1	HCF101	ATP binding
Pp1s54_290V6	-0.721106	4.9e-08
Pp1s12_209V6	-0.721655	5.06e-17	AT4G18360.1		Aldolase-type TIM barrel family protein
Pp1s91_60V6	-0.721921	2.26e-14	AT3G53460.2	CP29	chloroplast RNA-binding protein 29
Pp1s121_161V6	-0.722695	2.62e-14	AT5G36160.1		Tyrosine transaminase family protein
Pp1s221_3V6	-0.72284	0.00712625	AT4G28260.1
Pp1s78_205V6	-0.722961	9.03e-09	AT1G55670.1	PSAG	photosystem I subunit G
Pp1s70_192V6	-0.724381	1.63e-11	AT4G32880.1	ATHB-8,ATHB8,HB-8	homeobox gene 8
Pp1s21_407V6	-0.725391	2.72e-10	AT1G55020.1	ATLOX1,LOX1	lipoxygenase 1
Pp1s315_43V6	-0.727313	0.00901616	AT3G56891.1		Heavy metal transport/detoxification superfamily protein
Pp1s189_18V6	-0.728236	8.97e-15	AT5G23120.1	HCF136	photosystem II stability/assembly factor, chloroplast (HCF136)
Pp1s74_222V6	-0.729989	7.54e-20	AT1G11390.1		Protein kinase superfamily protein
Pp1s88_112V6	-0.73033	0.00645631	AT3G17860.1	JAI3,JAZ3,TIFY6B	jasmonate-zim-domain protein 3
Pp1s199_130V6	-0.730714	1.24e-14	AT2G39730.3	RCA	rubisco activase
Pp1s135_29V6	-0.73102	4.74e-13	AT1G12900.1	GAPA-2	glyceraldehyde 3-phosphate dehydrogenase A subunit 2
Pp1s466_14V6	-0.731386	0.00239479	AT1G69530.1	AT-EXP1,ATEXP1,ATEXPA1,ATHEXP ALPHA 1.2,EXP1,EXPA1	expansin A1
Pp1s22_364V6	-0.732125	7.06e-17	AT2G42380.2	ATBZIP34,BZIP34	Basic-leucine zipper (bZIP) transcription factor family protein
Pp1s107_188V6	-0.732271	9.17e-12	AT1G03130.1	PSAD-2	photosystem I subunit D-2
Pp1s174_69V6	-0.732722	3.95e-06
Pp1s153_146V6	-0.732738	2.58e-08	AT5G49910.1	cpHsc70-2,CPHSC70-2EAT SHOCK PROTEIN 70-2,HSC70-7	chloroplast heat shock protein 70-2
Pp1s46_42V6	-0.733515	3.94e-20	AT1G67090.1	RBCS1A	ribulose bisphosphate carboxylase small chain 1A
Pp1s128_117V6	-0.734182	3.46e-20	AT3G09650.1	CRM3,HCF152	Tetratricopeptide repeat (TPR)-like superfamily protein
Pp1s378_41V6	-0.734881	1.83e-20	AT1G73110.1		P-loop containing nucleoside triphosphate hydrolases superfamily protein
Pp1s46_234V6	-0.735833	5.54e-16	AT2G35500.1	SKL2	shikimate kinase like 2
Pp1s72_287V6	-0.736777	3.51e-07
Pp1s134_33V6	-0.738593	0.00119524
Pp1s68_250V6	-0.738942	1.28e-06
Pp1s3_102V6	-0.739547	1.59e-05	AT5G14670.1	ARFA1B,ATARFA1B	ADP-ribosylation factor A1B
Pp1s267_56V6	-0.739962	1.53e-20	AT3G58780.1	AGL1,SHP1	K-box region and MADS-box transcription factor family protein
Pp1s246_64V6	-0.740154	1.02e-10
Pp1s185_66V6	-0.740534	2.26e-12	AT1G65060.1	4CL3	4-coumarate:CoA ligase 3
Pp1s174_47V6	-0.741104	1.13e-12	AT1G60550.1	DHNS,ECHID	enoyl-CoA hydratase/isomerase D
Pp1s111_37V6	-0.741967	2.04e-12	AT3G23510.1		Cyclopropane-fatty-acyl-phospholipid synthase
Pp1s147_89V6	-0.74228	2.08e-05	AT4G37730.1	AtbZIP7,bZIP7	basic leucine-zipper 7
Pp1s256_13V6	-0.742686	0.00699125	AT2G24420.1		DNA repair ATPase-related
Pp1s74_243V6	-0.743774	2.46e-13	AT4G29060.1	emb2726	elongation factor Ts family protein
Pp1s24_109V6	-0.743845	8.6e-05
Pp1s86_156V6	-0.744655	7.43e-13	AT1G12900.1	GAPA-2	glyceraldehyde 3-phosphate dehydrogenase A subunit 2
Pp1s50_203V6	-0.74485	5.12e-10	AT2G47390.1		Prolyl oligopeptidase family protein
Pp1s545_14V6	-0.744908	4.34e-06
Pp1s154_32V6	-0.746048	0.00028697
Pp1s118_11V6	-0.746089	0.000628276	AT2G22660.2		Protein of unknown function (duplicated DUF1399)
Pp1s71_283V6	-0.746537	1.07e-20	AT1G09340.1	CRB,CSP41B	chloroplast RNA binding
Pp1s22_204V6	-0.748952	3.56e-10	AT1G64150.1		Uncharacterized protein family (UPF0016)
Pp1s74_242V6	-0.749568	4.77e-14	AT4G29060.1	emb2726	elongation factor Ts family protein
Pp1s403_25V6	-0.750914	3.62e-05	AT5G56760.1	ATSERAT1;1,SAT-52,SAT5,SERAT1;1	serine acetyltransferase 1;1
Pp1s357_33V6	-0.751583	0.00306253	AT3G60590.2
Pp1s75_55V6	-0.751918	5.07e-07	AT4G31830.1
Pp1s16_2V6	-0.75218	2.48e-12	AT1G12820.1	AFB3	auxin signaling F-box 3
Pp1s158_137V6	-0.753368	5.11e-05
Pp1s146_54V6	-0.753937	0.0088639
Pp1s245_33V6	-0.755132	7.29e-08
Pp1s221_12V6	-0.755689	0.0088639	AT5G02420.1
Pp1s12_143V6	-0.75629	8.7e-07	AT3G57620.1		glyoxal oxidase-related protein
Pp1s12_231V6	-0.75682	3.29e-28	AT1G67090.1	RBCS1A	ribulose bisphosphate carboxylase small chain 1A
Pp1s35_389V6	-0.757922	7.72e-06
Pp1s114_151V6	-0.758181	3.21e-36	AT1G32240.1	KAN2	Homeodomain-like superfamily protein
Pp1s16_338V6	-0.759289	2.04e-18	AT3G47430.1	PEX11B	peroxin 11B
Pp1s242_42V6	-0.761185	2.07e-11	AT1G68590.1		Ribosomal protein PSRP-3/Ycf65
Pp1s145_100V6	-0.76185	1.26e-19
Pp1s23_211V6	-0.762291	2.55e-09
Pp1s76_150V6	-0.762443	1.93e-12	AT5G39410.1		Saccharopine dehydrogenase
Pp1s102_35V6	-0.763278	2.1e-08
Pp1s27_223V6	-0.763307	4.68e-11
Pp1s152_105V6	-0.764595	8.48e-12	AT3G25410.1		Sodium Bile acid symporter family
Pp1s129_159V6	-0.764613	1.58e-06	AT4G05120.1	ATENT3,ENT3,FUR1	Major facilitator superfamily protein
Pp1s10_377V6	-0.765126	0.000745185
Pp1s475_27V6	-0.765884	6.49e-16	AT2G01140.1		Aldolase superfamily protein
Pp1s156_69V6	-0.766041	0.000212553	AT4G34980.1	SLP2	subtilisin-like serine protease 2
Pp1s224_89V6	-0.766059	9.91e-11
Pp1s169_89V6	-0.766156	0.00249433	AT3G24190.1		Protein kinase superfamily protein
Pp1s61_255V6	-0.766211	1.18e-09	AT5G55220.1		trigger factor type chaperone family protein
Pp1s203_4V6	-0.766394	2.25e-34	AT5G56780.1	ATET2,ET2	effector of transcription2
Pp1s42_261V6	-0.766936	7.97e-17	AT5G59250.1		Major facilitator superfamily protein
Pp1s72_208V6	-0.768194	2.51e-17	AT3G27850.1	RPL12-C	ribosomal protein L12-C
Pp1s20_273V6	-0.769154	5.71e-16	AT1G32060.1	PRK	phosphoribulokinase
Pp1s15_500V6	-0.769369	3.93e-25	AT4G33010.1	AtGLDP1,GLDP1	glycine decarboxylase P-protein 1
Pp1s145_27V6	-0.769385	8.28e-13	AT5G14910.1		Heavy metal transport/detoxification superfamily protein
Pp1s2_456V6	-0.771585	2.41e-08	AT5G18570.1	ATOBGC,CPSAR1,EMB269	GTP1/OBG family protein
Pp1s311_30V6	-0.772305	2.24e-14	AT2G20570.1	ATGLK1,GLK1,GPRI1	GBF\'s pro-rich region-interacting factor 1
Pp1s38_300V6	-0.772508	8.74e-18	AT2G22780.1	PMDH1	peroxisomal NAD-malate dehydrogenase 1
Pp1s167_101V6	-0.772741	6.44e-21
Pp1s6_56V6	-0.774099	3.74e-33	AT4G18810.1		NAD(P)-binding Rossmann-fold superfamily protein
Pp1s68_240V6	-0.774734	2.56e-07	AT2G01060.1		myb-like HTH transcriptional regulator family protein
Pp1s161_73V6	-0.775167	5.63e-05	AT1G12260.1	ANAC007,EMB2749,NAC007,VND4	NAC 007
Pp1s325_68V6	-0.778161	3.18e-22	AT1G01060.3	LHY,LHY1	Homeodomain-like superfamily protein
Pp1s61_46V6	-0.779154	0.00028697	AT3G55550.1		Concanavalin A-like lectin protein kinase family protein
Pp1s281_127V6	-0.782797	1.62e-10	AT2G20830.2		transferases;folic acid binding
Pp1s152_75V6	-0.783478	6.17e-07	AT2G39650.1		Protein of unknown function (DUF506)
Pp1s55_317V6	-0.783545	5.83e-18	AT4G36530.2		alpha/beta-Hydrolases superfamily protein
Pp1s91_144V6	-0.786002	1.15e-06	AT5G01750.2		Protein of unknown function (DUF567)
Pp1s210_95V6	-0.786052	0.000357527
Pp1s134_164V6	-0.787491	4.78e-06	AT3G15550.1
Pp1s46_325V6	-0.788686	2.58e-05	AT2G30860.1	ATGSTF7,ATGSTF9,GLUTTR,GSTF9	glutathione S-transferase PHI 9
Pp1s7_259V6	-0.789142	8.47e-18	AT5G12900.1
Pp1s23_77V6	-0.789236	0.000291483	AT1G02065.1	SPL8	squamosa promoter binding protein-like 8
Pp1s540_8V6	-0.791145	7.9e-49	AT1G17100.1		SOUL heme-binding family protein
Pp1s124_82V6	-0.791763	3.72e-06
Pp1s19_96V6	-0.792035	2.43e-17	AT4G25700.1	B1,BCH1,BETA-OHASE 1,chy1	beta-hydroxylase 1
Pp1s1_5V6	-0.792351	2.11e-10	AT2G05100.1	LHCB2,LHCB2.1	photosystem II light harvesting complex gene 2.1
Pp1s215_72V6	-0.792429	0.000857454	AT5G42390.1		Insulinase (Peptidase family M16) family protein
Pp1s355_24V6	-0.794227	0.00480049	AT5G24800.1	ATBZIP9,BZIP9,BZO2H2	basic leucine zipper 9
Pp1s2_681V6	-0.794538	9.92e-09
Pp1s201_82V6	-0.798082	1.85e-17	AT3G12780.1	PGK1	phosphoglycerate kinase 1
Pp1s79_93V6	-0.798467	2.41e-18	AT4G17600.1	LIL3:1	Chlorophyll A-B binding family protein
Pp1s174_70V6	-0.79879	2.24e-14	AT1G22630.1
Pp1s98_209V6	-0.80012	2.67e-18	AT3G11170.1	FAD7,FADD	fatty acid desaturase 7
Pp1s7_140V6	-0.805198	5.19e-05
Pp1s82_103V6	-0.805896	2.19e-13
Pp1s73_28V6	-0.80784	5.55e-13	AT4G28080.1		Tetratricopeptide repeat (TPR)-like superfamily protein
Pp1s475_17V6	-0.808187	5.4e-11
Pp1s141_72V6	-0.809259	0.00815968
Pp1s65_33V6	-0.809852	7.31e-11	AT1G06920.1	ATOFP4,OFP4	ovate family protein 4
Pp1s256_38V6	-0.811547	7.54e-25	AT1G58290.1	HEMA1	Glutamyl-tRNA reductase family protein
Pp1s158_188V6	-0.811638	2.06e-17	AT5G54390.1	AHL,ATAHL,HL	HAL2-like
Pp1s91_219V6	-0.811796	1.05e-22	AT2G30100.1		pentatricopeptide (PPR) repeat-containing protein
Pp1s86_26V6	-0.812584	0.000201863	AT3G52950.2		CBS / octicosapeptide/Phox/Bemp1 (PB1) domains-containing protein
Pp1s235_24V6	-0.813138	7.04e-05	AT1G78600.2	DBB3,LZF1,STH3	light-regulated zinc finger protein 1
Pp1s304_50V6	-0.813883	1.04e-10	AT1G68410.2		Protein phosphatase 2C family protein
Pp1s28_390V6	-0.814373	7.71e-22	AT5G60790.1	ATGCN1,GCN1	ABC transporter family protein
Pp1s20_130V6	-0.815426	4.4e-18	AT1G55480.1	ZKT	protein containing PDZ domain, a K-box domain, and a TPR region
Pp1s426_30V6	-0.815828	7.03e-15	AT5G26170.1	ATWRKY50,WRKY50	WRKY DNA-binding protein 50
Pp1s343_58V6	-0.816149	6.09e-07
Pp1s68_227V6	-0.817079	1.6e-21	AT4G27600.1	NARA5	pfkB-like carbohydrate kinase family protein
Pp1s159_52V6	-0.818372	0.00235501	AT4G37870.1	PCK1,PEPCK	phosphoenolpyruvate carboxykinase 1
Pp1s189_34V6	-0.819599	4.37e-35	AT2G34460.1		NAD(P)-binding Rossmann-fold superfamily protein
Pp1s352_4V6	-0.819639	2.48e-24	AT1G62750.1	ATSCO1,ATSCO1/CPEF-G,SCO1	Translation elongation factor EFG/EF2 protein
Pp1s315_42V6	-0.821612	4.73e-28	AT4G29590.1		S-adenosyl-L-methionine-dependent methyltransferases superfamily protein
Pp1s115_163V6	-0.822048	1.23e-10
Pp1s79_119V6	-0.823068	1.47e-12	AT1G52870.2		Peroxisomal membrane 22 kDa (Mpv17/PMP22) family protein
Pp1s79_243V6	-0.823407	0.000115207	AT3G59910.1		Ankyrin repeat family protein
Pp1s10_32V6	-0.824723	2.37e-24	AT5G27700.1		Ribosomal protein S21e
Pp1s130_5V6	-0.824733	1.23e-25	AT4G02780.1	ABC33,ATCPS1,CPS,CPS1,GA1	Terpenoid cyclases/Protein prenyltransferases superfamily protein
Pp1s129_223V6	-0.825183	0.000562432	AT5G07990.1	CYP75B1,D501,TT7	Cytochrome P450 superfamily protein
Pp1s36_96V6	-0.825746	1.18e-08	AT3G26990.1		ENTH/VHS family protein
Pp1s273_60V6	-0.825971	1.66e-11	AT5G17710.2	EMB1241	Co-chaperone GrpE family protein
Pp1s47_69V6	-0.82638	4.67e-17
Pp1s49_258V6	-0.826531	1.58e-14	AT3G15550.1
Pp1s160_114V6	-0.828508	3.26e-20	AT5G61040.1
Pp1s397_23V6	-0.829728	9.86e-09
Pp1s46_275V6	-0.83112	0.000160639
Pp1s149_180V6	-0.832204	1.22e-05	AT5G39660.2	CDF2	cycling DOF factor 2
Pp1s19_105V6	-0.832406	0.00162326	AT1G02800.1	ATCEL2,CEL2	cellulase 2
Pp1s287_29V6	-0.832648	3.7e-59	AT5G19760.1		Mitochondrial substrate carrier family protein
Pp1s17_366V6	-0.834708	2.49e-20	AT1G60710.1	ATB2	NAD(P)-linked oxidoreductase superfamily protein
Pp1s250_18V6	-0.834731	0.00014957	AT4G24020.1	NLP7	NIN like protein 7
Pp1s67_6V6	-0.835203	0.000207463	AT5G19730.1		Pectin lyase-like superfamily protein
Pp1s12_395V6	-0.835281	4.38e-05	AT2G38290.1	AMT2,AMT2;1,ATAMT2	ammonium transporter 2
Pp1s143_177V6	-0.835608	8.33e-15	AT1G60950.1	ATFD2,FED A	2Fe-2S ferredoxin-like superfamily protein
Pp1s209_27V6	-0.83675	1.64e-27	AT1G27340.1		Galactose oxidase/kelch repeat superfamily protein
Pp1s112_154V6	-0.837143	2.47e-12	AT1G68520.1		B-box type zinc finger protein with CCT domain
Pp1s304_38V6	-0.838688	1.19e-14	AT2G40690.1	GLY1,SFD1	NAD-dependent glycerol-3-phosphate dehydrogenase family protein
Pp1s49_214V6	-0.841675	0.000151062
Pp1s36_19V6	-0.842409	1.33e-06
Pp1s179_27V6	-0.843841	3.07e-32	AT5G58140.1	NPL1,PHOT2	phototropin 2
Pp1s241_86V6	-0.847924	1.51e-18	AT1G44575.1	NPQ4,PSBS	Chlorophyll A-B binding family protein
Pp1s253_40V6	-0.847955	4.07e-17	AT1G29700.1		Metallo-hydrolase/oxidoreductase superfamily protein
Pp1s58_73V6	-0.848532	4.51e-28	AT4G20760.1		NAD(P)-binding Rossmann-fold superfamily protein
Pp1s74_241V6	-0.851646	6.24e-08
Pp1s22_422V6	-0.852513	0.00109884	AT3G58490.1		Phosphatidic acid phosphatase (PAP2) family protein
Pp1s233_55V6	-0.853309	2.03e-21
Pp1s149_107V6	-0.854035	0.000899816	AT5G23400.1		Leucine-rich repeat (LRR) family protein
Pp1s121_33V6	-0.854457	0.000397992	AT3G50870.1	GATA18,HAN,MNP	GATA type zinc finger transcription factor family protein
Pp1s48_70V6	-0.85714	9.83e-11	AT1G15550.1	ATGA3OX1,GA3OX1,GA4	gibberellin 3-oxidase 1
Pp1s198_22V6	-0.85854	1.59e-21	AT2G27680.1		NAD(P)-linked oxidoreductase superfamily protein
Pp1s188_39V6	-0.860207	2.64e-16	AT1G67090.1	RBCS1A	ribulose bisphosphate carboxylase small chain 1A
Pp1s379_10V6	-0.860719	2.09e-13	AT5G51720.1		2 iron, 2 sulfur cluster binding
Pp1s2_15V6	-0.862446	6.61e-40	AT5G61410.1	EMB2728,RPE	D-ribulose-5-phosphate-3-epimerase
Pp1s101_56V6	-0.863957	0.00937916
Pp1s43_118V6	-0.865191	1.01e-28	AT5G14740.1	BETA CA2,CA18,CA2	carbonic anhydrase 2
Pp1s28_363V6	-0.86742	4.91e-10	AT3G26440.1		Protein of unknown function (DUF707)
Pp1s32_322V6	-0.869086	4.82e-05	AT4G34950.1		Major facilitator superfamily protein
Pp1s257_3V6	-0.869995	0.0013101	AT1G72200.1		RING/U-box superfamily protein
Pp1s24_159V6	-0.87132	2.19e-26	AT5G42620.2		metalloendopeptidases;zinc ion binding
Pp1s466_13V6	-0.87203	0.00013149	AT1G69530.1	AT-EXP1,ATEXP1,ATEXPA1,ATHEXP ALPHA 1.2,EXP1,EXPA1	expansin A1
Pp1s11_247V6	-0.872478	0.00241728
Pp1s102_81V6	-0.873584	0.000117277	AT1G04560.1		AWPM-19-like family protein
Pp1s146_120V6	-0.875742	5.47e-19	AT1G60950.1	ATFD2,FED A	2Fe-2S ferredoxin-like superfamily protein
Pp1s315_65V6	-0.878526	0.000956812	AT4G13010.1		Oxidoreductase, zinc-binding dehydrogenase family protein
Pp1s5_83V6	-0.881794	6.7e-15	AT2G39730.1	RCA	rubisco activase
Pp1s112_121V6	-0.883661	7.46e-13	AT1G60060.1		Serine/threonine-protein kinase WNK (With No Lysine)-related
Pp1s20_24V6	-0.886275	4.01e-08	AT4G25700.1	B1,BCH1,BETA-OHASE 1,chy1	beta-hydroxylase 1
Pp1s70_273V6	-0.886979	4.52e-06	AT2G45880.1	BAM7,BMY4	beta-amylase 7
Pp1s65_6V6	-0.887653	2.65e-12	AT3G11170.1	FAD7,FADD	fatty acid desaturase 7
Pp1s68_283V6	-0.888089	0.000198654	AT2G28150.1		Domain of unknown function (DUF966)
Pp1s56_1V6	-0.889697	0.000190478	AT1G78880.1		Ubiquitin-specific protease family C19-related protein
Pp1s646_1V6	-0.891336	3.86e-13	AT4G01130.1		GDSL-like Lipase/Acylhydrolase superfamily protein
Pp1s233_4V6	-0.891441	1.77e-30	AT3G23920.1	BAM1,BMY7,TR-BAMY	beta-amylase 1
Pp1s556_1V6	-0.891491	0.000272608	AT2G33570.1		Domain of unknown function (DUF23)
Pp1s173_90V6	-0.893032	1.03e-18	AT4G04890.1	PDF2	protodermal factor 2
Pp1s59_195V6	-0.893082	3.73e-07	AT5G11730.1		Core-2/I-branching beta-1,6-N-acetylglucosaminyltransferase family protein
Pp1s7_456V6	-0.893426	7.63e-25	AT2G33255.1		Haloacid dehalogenase-like hydrolase (HAD) superfamily protein
Pp1s77_2V6	-0.895257	3.22e-15
Pp1s81_210V6	-0.899246	0.00033681
Pp1s66_54V6	-0.906144	0.00285195
Pp1s150_107V6	-0.906494	2.73e-28
Pp1s545_2V6	-0.90972	0.00843067	AT5G23430.1		Transducin/WD40 repeat-like superfamily protein
Pp1s378_29V6	-0.911378	5.76e-11	AT5G62140.1
Pp1s299_53V6	-0.911381	3.09e-20	AT3G19000.1		2-oxoglutarate (2OG) and Fe(II)-dependent oxygenase superfamily protein
Pp1s25_74V6	-0.912956	3.7e-06	AT3G01190.1		Peroxidase superfamily protein
Pp1s244_85V6	-0.913882	4.48e-10	AT2G39730.2	RCA	rubisco activase
Pp1s23_345V6	-0.914287	1.75e-09
Pp1s343_57V6	-0.915335	2.73e-06	AT5G24130.1
Pp1s69_7V6	-0.915492	1.72e-13
Pp1s139_78V6	-0.916055	1.91e-08	AT2G40390.1
Pp1s133_100V6	-0.917347	8.8e-09	AT4G10960.1	UGE5	UDP-D-glucose/UDP-D-galactose 4-epimerase 5
Pp1s68_264V6	-0.919509	7.73e-10	AT3G15850.1	ADS3,FAD5,FADB,JB67	fatty acid desaturase 5
Pp1s76_162V6	-0.920522	0.00941026	AT4G39980.1	DHS1	3-deoxy-D-arabino-heptulosonate 7-phosphate synthase 1
Pp1s96_142V6	-0.921107	0.000713153
Pp1s37_90V6	-0.925589	2.75e-05	AT4G28720.1	YUC8	Flavin-binding monooxygenase family protein
Pp1s3_550V6	-0.927056	9.05e-13	AT3G01090.2	AKIN10,KIN10,SNRK1.1	SNF1 kinase homolog 10
Pp1s486_17V6	-0.927391	9.13e-15	AT4G03210.1	XTH9	xyloglucan endotransglucosylase/hydrolase 9
Pp1s294_16V6	-0.927895	7.72e-10	AT1G75500.2	WAT1	Walls Are Thin 1
Pp1s53_256V6	-0.928534	4.5e-34	AT5G64330.1	JK218,NPH3,RPT3	Phototropic-responsive NPH3 family protein
Pp1s369_6V6	-0.932542	7.13e-27	AT2G13360.1	AGT,AGT1,SGAT	alanine:glyoxylate aminotransferase
Pp1s91_13V6	-0.934579	5.15e-08	AT1G69560.1	ATMYB105,LOF2,MYB105	myb domain protein 105
Pp1s373_28V6	-0.937572	0.00160636	AT4G31590.1	ATCSLC05,ATCSLC5,CSLC05,CSLC5	Cellulose-synthase-like C5
Pp1s213_80V6	-0.937592	4.47e-39	AT2G05070.1	LHCB2,LHCB2.2	photosystem II light harvesting complex gene 2.2
Pp1s430_15V6	-0.938006	0.000282112	AT4G37240.1
Pp1s45_126V6	-0.939399	1.73e-07	AT2G07050.1	CAS1	cycloartenol synthase 1
Pp1s509_7V6	-0.939659	5.75e-05
Pp1s85_27V6	-0.940174	1.8e-14	AT1G46264.1	AT-HSFB4,HSFB4,SCZ	heat shock transcription factor B4
Pp1s147_109V6	-0.946723	5.23e-17	AT4G20360.1	ATRAB8D,ATRABE1B,RABE1b	RAB GTPase homolog E1B
Pp1s364_14V6	-0.946806	0.00318467	AT5G54470.1		B-box type zinc finger family protein
Pp1s89_108V6	-0.947195	8.03e-11	AT5G47390.1		myb-like transcription factor family protein
Pp1s66_48V6	-0.947891	1.94e-13	AT1G67090.1	RBCS1A	ribulose bisphosphate carboxylase small chain 1A
Pp1s475_29V6	-0.949187	2.73e-39	AT1G64780.1	AMT1;2,ATAMT1;2	ammonium transporter 1;2
Pp1s52_247V6	-0.949864	4.68e-10	AT1G75350.1	emb2184	Ribosomal protein L31
Pp1s251_31V6	-0.950211	1.21e-05	AT1G51440.1		alpha/beta-Hydrolases superfamily protein
Pp1s65_150V6	-0.950769	6.65e-09	AT5G12900.1
Pp1s154_93V6	-0.958694	9.36e-05
Pp1s98_202V6	-0.958906	1.4e-12	AT3G21330.1		basic helix-loop-helix (bHLH) DNA-binding superfamily protein
Pp1s73_70V6	-0.959736	0.000622156	AT1G69310.1	ATWRKY57,WRKY57	WRKY DNA-binding protein 57
Pp1s129_193V6	-0.961554	1.81e-24	AT5G13650.2		elongation factor family protein
Pp1s164_25V6	-0.961873	6.02e-12	AT4G27410.2	ANAC072,RD26	NAC (No Apical Meristem) domain transcriptional regulator superfamily protein
Pp1s7_198V6	-0.965185	2.62e-08	AT1G67090.1	RBCS1A	ribulose bisphosphate carboxylase small chain 1A
Pp1s16_297V6	-0.970475	1.8e-33	AT5G12900.1
Pp1s459_10V6	-0.97155	2.95e-37	AT1G67090.1	RBCS1A	ribulose bisphosphate carboxylase small chain 1A
Pp1s34_274V6	-0.973981	0.00417691	AT5G65780.1	ATBCAT-5	branched-chain amino acid aminotransferase 5 / branched-chain amino acid transaminase 5 (BCAT5)
Pp1s98_254V6	-0.974836	1.7e-07	AT2G33570.1		Domain of unknown function (DUF23)
Pp1s53_80V6	-0.976525	0.000441278	AT4G17500.1	ATERF-1,ERF-1	ethylene responsive element binding factor 1
Pp1s130_37V6	-0.978319	8.23e-07	AT4G02780.1	ABC33,ATCPS1,CPS,CPS1,GA1	Terpenoid cyclases/Protein prenyltransferases superfamily protein
Pp1s299_34V6	-0.978352	1.26e-08
Pp1s27_284V6	-0.981753	6.97e-06
Pp1s19_11V6	-0.987955	0.00313194	AT2G30820.1
Pp1s1_125V6	-0.990945	4.77e-07	AT2G35660.1	CTF2A	FAD/NAD(P)-binding oxidoreductase family protein
Pp1s414_8V6	-0.991493	5.85e-42	AT1G68010.1	ATHPR1,HPR	hydroxypyruvate reductase
Pp1s71_115V6	-0.992026	2.74e-06	AT5G15710.1		Galactose oxidase/kelch repeat superfamily protein
Pp1s53_97V6	-0.992035	2.31e-16	AT1G64390.1	AtGH9C2,GH9C2	glycosyl hydrolase 9C2
Pp1s124_33V6	-0.994326	1.21e-13	AT5G44210.1	ATERF-9,ATERF9,ERF9	erf domain protein 9
Pp1s163_92V6	-0.995511	0.00342901
Pp1s84_151V6	-0.996467	0.00775685
Pp1s176_133V6	-0.997145	0.000340462	AT3G62030.1	ROC4	rotamase CYP 4
Pp1s67_83V6	-0.999772	1.09e-19	AT5G48800.1		Phototropic-responsive NPH3 family protein
Pp1s78_52V6	-1.00073	0.00101189	AT1G12480.1	CDI3,OZS1,RCD3,SLAC1	C4-dicarboxylate transporter/malic acid transport protein
Pp1s283_60V6	-1.0046	4.49e-11	AT1G76140.1		Prolyl oligopeptidase family protein
Pp1s1_4V6	-1.0094	2.83e-10
Pp1s352_14V6	-1.0132	1.63e-19	AT5G38410.1		Ribulose bisphosphate carboxylase (small chain) family protein
Pp1s57_24V6	-1.01381	0.000237155	AT1G06330.1		Heavy metal transport/detoxification superfamily protein
Pp1s57_27V6	-1.01681	3.85e-09	AT4G10465.1		Heavy metal transport/detoxification superfamily protein
Pp1s130_226V6	-1.01878	8.54e-07	AT2G26800.2		Aldolase superfamily protein
Pp1s363_16V6	-1.02195	0.00575242
Pp1s410_47V6	-1.02303	0.000120519	AT5G10240.1	ASN3	asparagine synthetase 3
Pp1s475_26V6	-1.02662	1.56e-40	AT5G46800.1	BOU	Mitochondrial substrate carrier family protein
Pp1s345_10V6	-1.02902	1.26e-11	AT5G16570.1	GLN1;4	glutamine synthetase 1;4
Pp1s222_97V6	-1.03158	3.22e-37	AT3G23790.1	AAE16	AMP-dependent synthetase and ligase family protein
Pp1s36_238V6	-1.03322	4.87e-21	AT3G07650.3	COL9	CONSTANS-like 9
Pp1s147_106V6	-1.03409	0.0037001	AT4G20360.1	ATRAB8D,ATRABE1B,RABE1b	RAB GTPase homolog E1B
Pp1s166_34V6	-1.03504	2.62e-05	AT2G44745.1		WRKY family transcription factor
Pp1s163_137V6	-1.03733	1.47e-06
Pp1s407_13V6	-1.04435	2.54e-08	AT1G51220.1	WIP5	WIP domain protein 5
Pp1s53_49V6	-1.0452	8.3e-12	AT4G38690.1		PLC-like phosphodiesterases superfamily protein
Pp1s243_51V6	-1.0471	1.33e-11	AT5G58470.2	TAF15b	TBP-associated factor 15B
Pp1s345_24V6	-1.05047	0.000204429	AT5G16570.1	GLN1;4	glutamine synthetase 1;4
Pp1s221_13V6	-1.05692	0.000320489
Pp1s438_13V6	-1.06034	3.37e-20
Pp1s5_396V6	-1.06313	4.13e-06	AT1G30380.1	PSAK	photosystem I subunit K
Pp1s396_10V6	-1.06714	0.00106351	AT5G20140.2		SOUL heme-binding family protein
Pp1s25_374V6	-1.07163	7.32e-05	AT2G16660.1		Major facilitator superfamily protein
Pp1s246_62V6	-1.07655	7.18e-07	AT4G24830.1		arginosuccinate synthase family
Pp1s90_59V6	-1.07832	0.00977073
Pp1s4_201V6	-1.07857	1.75e-08	AT2G38290.1	AMT2,AMT2;1,ATAMT2	ammonium transporter 2
Pp1s55_65V6	-1.0811	2.63e-05	AT5G44310.2		Late embryogenesis abundant protein (LEA) family protein
Pp1s144_59V6	-1.08696	0.000205692	AT5G07990.1	CYP75B1,D501,TT7	Cytochrome P450 superfamily protein
Pp1s66_196V6	-1.09252	3.23e-07	AT5G06770.1		KH domain-containing protein / zinc finger (CCCH type) family protein
Pp1s2092_3V6	-1.09434	0.00181396
Pp1s198_7V6	-1.09959	8.65e-07	AT5G07990.1	CYP75B1,D501,TT7	Cytochrome P450 superfamily protein
Pp1s335_22V6	-1.10376	2.19e-17	AT3G25570.2		Adenosylmethionine decarboxylase family protein
Pp1s340_21V6	-1.1063	0.000101213	AT5G16010.1		3-oxo-5-alpha-steroid 4-dehydrogenase family protein
Pp1s519_3V6	-1.10881	0.000113282
Pp1s54_1V6	-1.11368	1.05e-27	AT4G21200.1	ATGA2OX8,GA2OX8	gibberellin 2-oxidase 8
Pp1s296_42V6	-1.11501	0.00105351	AT2G18196.1		Heavy metal transport/detoxification superfamily protein
Pp1s1_782V6	-1.11709	4.93e-06	AT3G29160.1	AKIN11,ATKIN11,KIN11,SNRK1.2	SNF1 kinase homolog 11
Pp1s9_26V6	-1.11823	3.73e-14
Pp1s183_67V6	-1.11919	3.51e-30	AT5G52450.1		MATE efflux family protein
Pp1s203_13V6	-1.11926	0.00500844	AT5G64330.1	JK218,NPH3,RPT3	Phototropic-responsive NPH3 family protein
Pp1s267_33V6	-1.11971	3.01e-13	AT1G69240.1	ATMES15,MES15,RHS9	methyl esterase 15
Pp1s134_27V6	-1.12002	1.77e-05	AT4G37060.1	AtPLAIVB,PLA IVB,PLP5	PATATIN-like protein 5
Pp1s397_32V6	-1.12417	6.29e-21	AT5G55980.1		serine-rich protein-related
Pp1s22_52V6	-1.12927	1.04e-09	AT5G54470.1		B-box type zinc finger family protein
Pp1s41_247V6	-1.13023	2.7e-09	AT2G25220.2		Protein kinase superfamily protein
Pp1s120_13V6	-1.13041	0.00215722	AT1G75490.1		Integrase-type DNA-binding superfamily protein
Pp1s297_72V6	-1.13516	0.000423926	AT1G01310.1		CAP (Cysteine-rich secretory proteins, Antigen 5, and Pathogenesis-related 1 protein) superfamily protein
Pp1s81_29V6	-1.13945	1.08e-06	AT5G64330.1	JK218,NPH3,RPT3	Phototropic-responsive NPH3 family protein
Pp1s276_53V6	-1.1436	3.29e-15	AT4G00620.1		Amino acid dehydrogenase family protein
Pp1s302_42V6	-1.14419	0.000437564
Pp1s267_21V6	-1.14529	3.76e-06	AT2G18340.1		late embryogenesis abundant domain-containing protein / LEA domain-containing protein
Pp1s57_85V6	-1.14913	3.25e-31	AT5G20810.2		SAUR-like auxin-responsive protein family
Pp1s47_268V6	-1.14959	0.00068769	AT2G29040.1		Exostosin family protein
Pp1s305_51V6	-1.15417	2.48e-15	AT1G55200.1		Protein kinase protein with adenine nucleotide alpha hydrolases-like domain
Pp1s89_21V6	-1.15424	0.000105879	AT1G64680.1
Pp1s12_158V6	-1.15556	1.82e-20	AT3G24120.2		Homeodomain-like superfamily protein
Pp1s101_17V6	-1.15607	6.09e-20	AT5G26340.1	ATSTP13,MSS1,STP13	Major facilitator superfamily protein
Pp1s47_120V6	-1.15809	8.9e-26
Pp1s17_260V6	-1.15828	0.00171185	AT2G39650.1		Protein of unknown function (DUF506)
Pp1s120_169V6	-1.16352	0.000469295
Pp1s10_1V6	-1.16396	3.8e-06	AT3G06060.1		NAD(P)-binding Rossmann-fold superfamily protein
Pp1s22_138V6	-1.16737	5.14e-18	AT5G48930.1	HCT	hydroxycinnamoyl-CoA shikimate/quinate hydroxycinnamoyl transferase
Pp1s261_2V6	-1.16766	1.16e-47	AT3G03760.1	LBD20	LOB domain-containing protein 20
Pp1s18_130V6	-1.16853	2.12e-09
Pp1s10_127V6	-1.16936	0.000816892	AT4G36850.1		PQ-loop repeat family protein / transmembrane family protein
Pp1s149_26V6	-1.16958	2.56e-05	AT2G03530.1	ATUPS2,UPS2	ureide permease 2
Pp1s313_26V6	-1.17215	0.00262729
Pp1s197_83V6	-1.17317	8.36e-08	AT1G31420.2	FEI1	Leucine-rich repeat protein kinase family protein
Pp1s22_82V6	-1.18082	1.68e-12	AT1G72510.1		Protein of unknown function (DUF1677)
Pp1s4_362V6	-1.18087	6.12e-39	AT5G13650.1		elongation factor family protein
Pp1s313_9V6	-1.18398	3.4e-18	AT5G55980.1		serine-rich protein-related
Pp1s171_119V6	-1.19254	1.29e-06	AT4G38040.1		Exostosin family protein
Pp1s12_156V6	-1.2012	3.58e-52	AT3G24120.1		Homeodomain-like superfamily protein
Pp1s101_196V6	-1.20735	8.32e-15
Pp1s63_206V6	-1.21587	8.27e-54	AT4G12840.1		Protein of unknown function (DUF707)
Pp1s35_69V6	-1.22105	4.7e-09	AT1G25440.1		B-box type zinc finger protein with CCT domain
Pp1s159_57V6	-1.22117	0.000642241	AT5G61430.1	ANAC100,ATNAC5,NAC100	NAC domain containing protein 100
Pp1s65_21V6	-1.22215	4.04e-19	AT4G20870.1	ATFAH2,FAH2	fatty acid hydroxylase 2
Pp1s176_73V6	-1.22612	0.000195665
Pp1s3_329V6	-1.22933	3.98e-21	AT4G26150.1	CGA1,GATA22	cytokinin-responsive gata factor 1
Pp1s363_15V6	-1.2308	1.54e-29	AT4G28080.1		Tetratricopeptide repeat (TPR)-like superfamily protein
Pp1s47_119V6	-1.23326	9.3e-34	AT1G43710.1	emb1075	Pyridoxal phosphate (PLP)-dependent transferases superfamily protein
Pp1s227_129V6	-1.23762	0.00112178	AT5G38420.1		Ribulose bisphosphate carboxylase (small chain) family protein
Pp1s13_263V6	-1.23873	0.00600519	AT5G52450.1		MATE efflux family protein
Pp1s406_7V6	-1.23941	0.00301458	AT1G62710.1	BETA-VPE,BETAVPE	beta vacuolar processing enzyme
Pp1s74_136V6	-1.25164	4.06e-14	AT1G42540.1	ATGLR3.3,GLR3.3	glutamate receptor 3.3
Pp1s46_32V6	-1.25458	0.00959981	AT2G31050.1		Cupredoxin superfamily protein
Pp1s56_173V6	-1.25699	6.13e-07	AT1G67090.1	RBCS1A	ribulose bisphosphate carboxylase small chain 1A
Pp1s74_236V6	-1.25891	6.48e-28	AT4G30610.1	BRS1,SCPL24	alpha/beta-Hydrolases superfamily protein
Pp1s306_25V6	-1.26018	3.92e-05
Pp1s71_89V6	-1.26174	2.25e-17	AT1G75690.1		DnaJ/Hsp40 cysteine-rich domain superfamily protein
Pp1s333_43V6	-1.26367	4.05e-18
Pp1s30_317V6	-1.26394	3.21e-13
Pp1s152_72V6	-1.27143	4.47e-51	AT1G62810.1		Copper amine oxidase family protein
Pp1s21_35V6	-1.27659	0.00274479
Pp1s46_43V6	-1.27827	3.43e-12	AT1G75500.1	WAT1	Walls Are Thin 1
Pp1s4_55V6	-1.28013	3.34e-14	AT5G07990.1	CYP75B1,D501,TT7	Cytochrome P450 superfamily protein
Pp1s24_262V6	-1.28772	0.00553347	AT4G36380.1	ROT3	Cytochrome P450 superfamily protein
Pp1s209_10V6	-1.28776	1.78e-24	AT4G04890.1	PDF2	protodermal factor 2
Pp1s5_330V6	-1.28805	5.32e-15	AT3G23640.2	HGL1	heteroglycan glucosidase 1
Pp1s50_125V6	-1.2888	5.98e-17	AT5G43270.1	SPL2	squamosa promoter binding protein-like 2
Pp1s318_4V6	-1.29022	0.0022894	AT3G49950.1		GRAS family transcription factor
Pp1s200_107V6	-1.29024	3.31e-20	AT1G25440.1		B-box type zinc finger protein with CCT domain
Pp1s55_312V6	-1.29615	1.34e-10	AT1G69240.1	ATMES15,MES15,RHS9	methyl esterase 15
Pp1s97_152V6	-1.29803	5.74e-14
Pp1s2_806V6	-1.29892	2.64e-15	AT2G16250.1		Leucine-rich repeat protein kinase family protein
Pp1s61_19V6	-1.30072	0.00261538
Pp1s84_164V6	-1.30134	5.5e-07	AT2G33510.1
Pp1s293_16V6	-1.31493	5.2e-22	AT4G32400.1	ATBT1,EMB104,EMB42,SHS1	Mitochondrial substrate carrier family protein
Pp1s335_60V6	-1.31931	6.09e-12	AT4G28260.1
Pp1s199_129V6	-1.32669	6.64e-26	AT2G39730.2	RCA	rubisco activase
Pp1s333_42V6	-1.33014	3.11e-47	AT5G51460.2	ATTPPA	Haloacid dehalogenase-like hydrolase (HAD) superfamily protein
Pp1s222_39V6	-1.33165	9.24e-50	AT3G25410.1		Sodium Bile acid symporter family
Pp1s131_107V6	-1.3322	2.79e-74	AT1G04920.1	ATSPS3F,SPS3F	sucrose phosphate synthase 3F
Pp1s234_44V6	-1.34208	0.000147572
Pp1s352_62V6	-1.35558	3.8e-05	AT1G67090.1	RBCS1A	ribulose bisphosphate carboxylase small chain 1A
Pp1s446_26V6	-1.3669	2.42e-07
Pp1s136_199V6	-1.38436	0.00624143	AT3G21720.1	ICL	isocitrate lyase
Pp1s74_232V6	-1.38828	6.7e-33	AT4G37470.1		alpha/beta-Hydrolases superfamily protein
Pp1s270_82V6	-1.38881	2.06e-09	AT1G31770.1	ABCG14	ATP-binding cassette 14
Pp1s364_21V6	-1.40083	8.13e-23	AT5G57800.1	CER3,FLP1,WAX2,YRE	Fatty acid hydroxylase superfamily
Pp1s3_273V6	-1.40192	9.12e-15	AT4G24670.2	TAR2	tryptophan aminotransferase related 2
Pp1s39_272V6	-1.40515	5.97e-09	AT1G51220.1	WIP5	WIP domain protein 5
Pp1s66_47V6	-1.41251	2.8e-17	AT1G67090.1	RBCS1A	ribulose bisphosphate carboxylase small chain 1A
Pp1s298_28V6	-1.42753	0.00499098	AT3G19490.1	ATNHD1,NHD1	sodium:hydrogen antiporter 1
Pp1s454_11V6	-1.4281	1.31e-14	AT5G64330.1	JK218,NPH3,RPT3	Phototropic-responsive NPH3 family protein
Pp1s8_179V6	-1.4625	4.95e-50
Pp1s57_22V6	-1.47272	7.83e-11	AT3G56891.1		Heavy metal transport/detoxification superfamily protein
Pp1s343_19V6	-1.47369	7.73e-41	AT1G48480.1	RKL1	receptor-like kinase 1
Pp1s30_337V6	-1.48525	1.33e-07
Pp1s167_103V6	-1.49792	8.38e-87	AT4G24670.2	TAR2	tryptophan aminotransferase related 2
Pp1s23_153V6	-1.50918	1.56e-05	AT3G21420.1		2-oxoglutarate (2OG) and Fe(II)-dependent oxygenase superfamily protein
Pp1s197_142V6	-1.50931	5.5e-09
Pp1s77_42V6	-1.53702	1.34e-06	AT4G10350.1	ANAC070,BRN2,NAC070	NAC domain containing protein 70
Pp1s403_10V6	-1.54121	0.000102078	AT2G47770.1	ATTSPO,TSPO	TSPO(outer membrane tryptophan-rich sensory protein)-related
Pp1s240_70V6	-1.54554	4.09e-07
Pp1s13_94V6	-1.55563	4.09e-11	AT5G64260.1	EXL2	EXORDIUM like 2
Pp1s160_12V6	-1.56499	4.31e-10	AT5G61890.1		Integrase-type DNA-binding superfamily protein
Pp1s23_336V6	-1.57744	2.79e-33	AT4G10465.1		Heavy metal transport/detoxification superfamily protein
Pp1s354_23V6	-1.58286	0.000246539	AT2G18140.1		Peroxidase superfamily protein
Pp1s448_1V6	-1.58984	0.00107076
Pp1s4_7V6	-1.61783	0.00101166	AT1G06330.1		Heavy metal transport/detoxification superfamily protein
Pp1s174_13V6	-1.62203	1.79e-15	AT2G03200.1		Eukaryotic aspartyl protease family protein
Pp1s359_27V6	-1.62602	9.96e-65	AT3G52610.1
Pp1s58_157V6	-1.62813	4.08e-19	AT3G53950.1		glyoxal oxidase-related protein
Pp1s12_160V6	-1.63461	5.91e-05	AT5G02310.1	PRT6	proteolysis 6
Pp1s11_325V6	-1.67435	4.38e-43	AT3G52950.1		CBS / octicosapeptide/Phox/Bemp1 (PB1) domains-containing protein
Pp1s204_126V6	-1.74053	4.66e-05	AT1G04610.1	YUC3	YUCCA 3
Pp1s385_43V6	-1.74169	6.5e-76	AT1G43670.1		Inositol monophosphatase family protein
Pp1s72_230V6	-1.74304	3.56e-09	AT4G17500.1	ATERF-1,ERF-1	ethylene responsive element binding factor 1
Pp1s3_387V6	-1.74733	1.36e-24
Pp1s154_59V6	-1.76029	3.92e-43	AT2G15220.1		Plant basic secretory protein (BSP) family protein
Pp1s169_24V6	-1.76579	2.05e-57	AT4G10840.1		Tetratricopeptide repeat (TPR)-like superfamily protein
Pp1s197_143V6	-1.76666	1.31e-19
Pp1s44_315V6	-1.82532	2.04e-08	AT4G10465.1		Heavy metal transport/detoxification superfamily protein
Pp1s14_101V6	-1.92365	2.64e-25	AT5G04560.1	DME	HhH-GPD base excision DNA repair family protein
Pp1s67_37V6	-1.92656	2.79e-11	AT3G21330.1		basic helix-loop-helix (bHLH) DNA-binding superfamily protein
Pp1s281_41V6	-1.96803	1.7e-12	AT1G09000.1	ANP1,MAPKKK1,NP1	NPK1-related protein kinase 1
Pp1s5_162V6	-2.00192	5.83e-12	AT4G27030.1	FAD4,FADA	fatty acid desaturase A
Pp1s6_436V6	-2.01278	7e-08	AT4G31540.1	ATEXO70G1,EXO70G1	exocyst subunit exo70 family protein G1
Pp1s279_85V6	-2.02212	1.57e-09	AT5G53950.1	ANAC098,ATCUC2,CUC2	NAC (No Apical Meristem) domain transcriptional regulator superfamily protein
Pp1s333_16V6	-2.0445	1.88e-08	AT5G48740.1		Leucine-rich repeat protein kinase family protein
Pp1s85_173V6	-2.06665	9.93e-53	AT5G05280.1		RING/U-box superfamily protein
Pp1s251_26V6	-2.08571	1.27e-14	AT3G06460.1		GNS1/SUR4 membrane protein family
Pp1s341_1V6	-2.12877	4.31e-09	AT5G20040.1	ATIPT9,IPT9	isopentenyltransferase 9
Pp1s374_47V6	-2.21927	1.25e-16	AT1G70370.1	PG2	polygalacturonase 2
Pp1s1_263V6	-2.2845	6.08e-80	AT1G49770.1	RGE1,ZOU	basic helix-loop-helix (bHLH) DNA-binding superfamily protein
Pp1s340_40V6	-2.29801	5.95e-63	AT5G64330.1	JK218,NPH3,RPT3	Phototropic-responsive NPH3 family protein
Pp1s68_28V6	-2.30807	6.73e-17	AT1G15550.1	ATGA3OX1,GA3OX1,GA4	gibberellin 3-oxidase 1
Pp1s304_51V6	-2.37526	1.12e-08	AT4G17810.1		C2H2 and C2HC zinc fingers superfamily protein
Pp1s79_25V6	-2.41229	1e-15	AT5G25190.1		Integrase-type DNA-binding superfamily protein
Pp1s297_25V6	-2.43354	4.33e-14
Pp1s285_2V6	-2.44228	2.07e-14	AT2G39650.1		Protein of unknown function (DUF506)
Pp1s139_131V6	-2.50899	3.02e-12	AT5G25620.1	YUC6	Flavin-binding monooxygenase family protein
Pp1s53_4V6	-2.65369	8.58e-20	AT3G60390.1	HAT3	homeobox-leucine zipper protein 3
Pp1s67_144V6	-2.70104	1.71e-10	AT2G33710.2		Integrase-type DNA-binding superfamily protein
Pp1s201_138V6	-2.77554	6.81e-23	AT4G37470.1		alpha/beta-Hydrolases superfamily protein
Pp1s300_6V6	-2.79818	3.55e-59	AT5G27690.1		Heavy metal transport/detoxification superfamily protein
Pp1s2_7V6	-2.83905	9.21e-21	AT1G68520.1		B-box type zinc finger protein with CCT domain
Pp1s164_37V6	-2.91911	1.95e-76	AT2G24430.2	ANAC038,ANAC039,NAC038	NAC domain containing protein 38
Pp1s41_32V6	-3.30247	8.17e-45	AT4G16780.1	ATHB-2,ATHB2,HAT4,HB-2	homeobox protein 2

## Sheet: WT vs auxiaa
Supplementary File 1B: Wt vs aux/iaa
Gene ID	log2FoldChange	padj	At homolog	Gene symbol	description
Pp1s180_73V6	8.77214	9.55e-140	AT4G25420.1	AT2301,ATGA20OX1,GA20OX1,GA5	2-oxoglutarate (2OG) and Fe(II)-dependent oxygenase superfamily protein
Pp1s218_24V6	8.63691	4.69e-143	AT3G26744.2	ATICE1,ICE1,SCRM	basic helix-loop-helix (bHLH) DNA-binding superfamily protein
Pp1s266_21V6	8.18459	1.07e-185	AT4G09820.1	BHLH42,TT8	basic helix-loop-helix (bHLH) DNA-binding superfamily protein
Pp1s49_2V6	8.15891	3.15e-139
Pp1s545_11V6	7.03814	4.37e-89
Pp1s313_58V6	6.8772	1.05e-66	AT4G28250.1	ATEXPB3,ATHEXP BETA 1.6,EXPB3	expansin B3
Pp1s164_82V6	6.8432	1.67e-196	AT4G33880.1	RSL2	ROOT HAIR DEFECTIVE 6-LIKE 2
Pp1s62_51V6	6.82916	2.97e-61	AT1G49740.1		PLC-like phosphodiesterases superfamily protein
Pp1s252_40V6	6.8028	0	AT1G02065.1	SPL8	squamosa promoter binding protein-like 8
Pp1s1_327V6	6.80093	4.64e-102	AT5G04720.1	ADR1-L2	ADR1-like 2
Pp1s69_177V6	6.76739	2.68e-88	AT5G62710.1		Leucine-rich repeat protein kinase family protein
Pp1s107_205V6	6.6888	2.68e-260	AT1G49770.1	RGE1,ZOU	basic helix-loop-helix (bHLH) DNA-binding superfamily protein
Pp1s266_66V6	6.68179	7.53e-70	AT5G56320.1	ATEXP14,ATEXPA14,ATHEXP ALPHA 1.5,EXP14,EXPA14	expansin A14
Pp1s65_310V6	6.65727	3.59e-100
Pp1s131_50V6	6.53045	1.14e-65	AT5G15710.1		Galactose oxidase/kelch repeat superfamily protein
Pp1s40_64V6	6.49406	4.43e-89	AT3G21420.1		2-oxoglutarate (2OG) and Fe(II)-dependent oxygenase superfamily protein
Pp1s315_29V6	6.43072	7.88e-87	AT2G30490.1	ATC4H,C4H,CYP73A5,REF3	cinnamate-4-hydroxylase
Pp1s67_29V6	6.36706	2.63e-75
Pp1s17_9V6	6.31233	0	AT5G15710.1		Galactose oxidase/kelch repeat superfamily protein
Pp1s352_42V6	6.27181	2.51e-59	AT2G03220.1	ATFT1,ATFUT1,FT1,MUR2	fucosyltransferase 1
Pp1s35_338V6	6.26814	1.15e-92	AT3G03760.1	LBD20	LOB domain-containing protein 20
Pp1s134_116V6	6.20141	1.11e-84	AT4G36850.1		PQ-loop repeat family protein / transmembrane family protein
Pp1s103_109V6	6.19172	7.93e-69
Pp1s55_301V6	6.17367	0	AT3G53420.1	PIP2,PIP2;1,PIP2A	plasma membrane intrinsic protein 2A
Pp1s15_251V6	6.01715	4.23e-68
Pp1s120_62V6	6.01169	3.49e-233	AT3G59910.1		Ankyrin repeat family protein
Pp1s138_190V6	5.96546	1.25e-132	AT5G18560.1	PUCHI	Integrase-type DNA-binding superfamily protein
Pp1s26_167V6	5.93477	1.05e-73	AT5G55180.2		O-Glycosyl hydrolases family 17 protein
Pp1s6_350V6	5.91957	3.95e-167
Pp1s327_12V6	5.88378	5.48e-86
Pp1s198_164V6	5.88298	1.34e-86	AT3G12760.1
Pp1s38_374V6	5.8773	5.87e-62	AT3G28040.1		Leucine-rich receptor-like protein kinase family protein
Pp1s6_458V6	5.84435	1.89e-56	AT1G12260.1	ANAC007,EMB2749,NAC007,VND4	NAC 007
Pp1s117_130V6	5.76533	1.11e-60	AT1G66240.1	ATATX1,ATX1	homolog of anti-oxidant 1
Pp1s8_151V6	5.75334	2.18e-53	AT3G53420.2	PIP2,PIP2;1,PIP2A	plasma membrane intrinsic protein 2A
Pp1s223_38V6	5.7516	3.72e-69	AT5G02260.1	ATEXP9,ATEXPA9,ATHEXP ALPHA 1.10,EXP9,EXPA9	expansin A9
Pp1s327_16V6	5.70339	8.19e-62	AT4G26090.1	RPS2	NB-ARC domain-containing disease resistance protein
Pp1s327_2V6	5.65803	2.45e-156
Pp1s50_127V6	5.63285	2.73e-123	AT1G02065.1	SPL8	squamosa promoter binding protein-like 8
Pp1s53_176V6	5.62158	6.41e-52
Pp1s223_40V6	5.61133	8.46e-53	AT1G07230.1	NPC1	non-specific phospholipase C1
Pp1s74_180V6	5.58602	2.21e-51
Pp1s401_16V6	5.56705	8.05e-49	AT3G09550.1		Ankyrin repeat family protein
Pp1s314_5V6	5.54316	9.97e-56	AT1G56230.1		Protein of unknown function (DUF1399)
Pp1s102_107V6	5.50621	0	AT4G00430.1	PIP1;4,PIP1E,TMP-C	plasma membrane intrinsic protein 1;4
Pp1s62_139V6	5.40103	1.04e-39	AT2G06050.1	DDE1,OPR3	oxophytodienoate-reductase 3
Pp1s823_1V6	5.34186	2.39e-43	AT5G66990.1		RWP-RK domain-containing protein
Pp1s11_271V6	5.33851	1.2e-45	AT1G59710.1		Protein of unknown function (DUF569)
Pp1s357_12V6	5.29369	3.78e-38	AT4G17500.1	ATERF-1,ERF-1	ethylene responsive element binding factor 1
Pp1s149_3V6	5.25243	5.09e-65
Pp1s185_98V6	5.24754	5.22e-42
Pp1s163_33V6	5.21987	1.18e-53	AT5G07990.1	CYP75B1,D501,TT7	Cytochrome P450 superfamily protein
Pp1s57_140V6	5.18801	2.02e-132	AT1G46768.1	RAP2.1	related to AP2 1
Pp1s357_16V6	5.18125	2.1e-190	AT5G15710.1		Galactose oxidase/kelch repeat superfamily protein
Pp1s271_3V6	5.17432	2.86e-42	AT5G07990.1	CYP75B1,D501,TT7	Cytochrome P450 superfamily protein
Pp1s64_90V6	5.1239	0	AT2G41790.1		Insulinase (Peptidase family M16) family protein
Pp1s15_70V6	5.10858	2e-54
Pp1s242_12V6	5.09025	2.54e-45
Pp1s130_22V6	5.07903	3.48e-127	AT4G16430.1		basic helix-loop-helix (bHLH) DNA-binding superfamily protein
Pp1s53_47V6	5.06089	1.86e-37	AT2G20680.1		Glycosyl hydrolase superfamily protein
Pp1s296_69V6	5.02118	9.9e-53	AT5G19790.1	RAP2.11	related to AP2 11
Pp1s71_284V6	5.0205	2.13e-42
Pp1s5_284V6	4.99085	2.97e-31	AT3G02430.1		Protein of unknown function (DUF679)
Pp1s154_58V6	4.98056	8.41e-121
Pp1s46_156V6	4.97289	5.13e-26
Pp1s92_41V6	4.92469	1.51e-29
Pp1s85_139V6	4.92124	3.02e-32	AT3G54220.1	SCR,SGR1	GRAS family transcription factor
Pp1s39_212V6	4.91881	1.07e-38	AT5G49520.1	ATWRKY48,WRKY48	WRKY DNA-binding protein 48
Pp1s73_109V6	4.8886	4.72e-67	AT2G38300.1		myb-like HTH transcriptional regulator family protein
Pp1s13_263V6	4.8834	2.35e-71	AT5G52450.1		MATE efflux family protein
Pp1s342_31V6	4.8579	7.32e-295	AT1G04120.1	ABCC5,ATABCC5,ATMRP5,MRP5	multidrug resistance-associated protein 5
Pp1s168_26V6	4.81489	7.65e-33
Pp1s279_18V6	4.78934	6.12e-150	AT4G09980.1	EMB1691	Methyltransferase MT-A70 family protein
Pp1s281_113V6	4.76404	9.87e-30
Pp1s57_150V6	4.76152	6.92e-93
Pp1s73_217V6	4.76152	0	AT1G07090.1	LSH6	Protein of unknown function (DUF640)
Pp1s6_349V6	4.71063	1.67e-37	AT4G37650.1	SGR7,SHR	GRAS family transcription factor
Pp1s203_37V6	4.71005	5.51e-72
Pp1s215_2V6	4.69096	1.43e-43	AT3G19690.1		CAP (Cysteine-rich secretory proteins, Antigen 5, and Pathogenesis-related 1 protein) superfamily protein
Pp1s53_159V6	4.68971	1.95e-120	AT5G56490.1		D-arabinono-1,4-lactone oxidase family protein
Pp1s227_29V6	4.66162	9.17e-70	AT1G75620.1		glyoxal oxidase-related protein
Pp1s257_46V6	4.63981	1.14e-28
Pp1s60_87V6	4.62438	1.78e-106	AT1G55265.1		Protein of unknown function, DUF538
Pp1s62_113V6	4.62141	2.25e-54	AT5G22850.1		Eukaryotic aspartyl protease family protein
Pp1s198_172V6	4.61383	2.2e-240	AT3G13060.2	ECT5	evolutionarily conserved C-terminal region 5
Pp1s249_93V6	4.61184	3.91e-266	AT5G63940.1		Protein kinase protein with adenine nucleotide alpha hydrolases-like domain
Pp1s24_272V6	4.58233	3.24e-27	AT2G06850.1	EXGT-A1,EXT,XTH4	xyloglucan endotransglucosylase/hydrolase 4
Pp1s195_111V6	4.57532	5.32e-59
Pp1s15_78V6	4.57374	6.29e-55
Pp1s21_330V6	4.56586	2.36e-77	AT5G54380.1	THE1	protein kinase family protein
Pp1s154_8V6	4.54386	0
Pp1s227_48V6	4.52781	5.08e-143	AT5G51460.2	ATTPPA	Haloacid dehalogenase-like hydrolase (HAD) superfamily protein
Pp1s28_242V6	4.51157	3.93e-126	AT1G04680.1		Pectin lyase-like superfamily protein
Pp1s80_185V6	4.5085	2.05e-23
Pp1s415_25V6	4.50558	6.31e-25	AT4G10955.1		alpha/beta-Hydrolases superfamily protein
Pp1s287_72V6	4.5045	1.88e-37	AT2G43590.1		Chitinase family protein
Pp1s478_3V6	4.49641	8.84e-27
Pp1s233_102V6	4.48977	1.67e-104	AT5G42740.1		Sugar isomerase (SIS) family protein
Pp1s185_115V6	4.4886	8.92e-34
Pp1s215_17V6	4.48418	1.55e-25	AT5G08460.1		GDSL-like Lipase/Acylhydrolase superfamily protein
Pp1s194_61V6	4.46192	3.57e-26	AT1G02065.1	SPL8	squamosa promoter binding protein-like 8
Pp1s25_144V6	4.46015	1.85e-45	AT5G60700.1		glycosyltransferase family protein 2
Pp1s57_147V6	4.45977	4.63e-26
Pp1s33_258V6	4.45436	1.03e-269	AT5G02260.1	ATEXP9,ATEXPA9,ATHEXP ALPHA 1.10,EXP9,EXPA9	expansin A9
Pp1s116_30V6	4.42267	6.16e-28	AT4G24040.1	ATTRE1,TRE1	trehalase 1
Pp1s44_116V6	4.41783	6.03e-48
Pp1s6_348V6	4.41437	1.91e-43	AT3G19380.1	PUB25	plant U-box 25
Pp1s313_106V6	4.41306	1.19e-103
Pp1s327_51V6	4.40258	2.04e-60	AT4G33880.1	RSL2	ROOT HAIR DEFECTIVE 6-LIKE 2
Pp1s100_198V6	4.39336	1.52e-21	AT3G26570.2	ORF02,PHT2;1	phosphate transporter 2;1
Pp1s377_42V6	4.39038	1.97e-73	AT1G68920.3		basic helix-loop-helix (bHLH) DNA-binding superfamily protein
Pp1s186_31V6	4.36939	5.13e-23	AT3G55550.1		Concanavalin A-like lectin protein kinase family protein
Pp1s252_5V6	4.35855	4.34e-60	AT1G22900.1		Disease resistance-responsive (dirigent-like protein) family protein
Pp1s6_276V6	4.35182	2.32e-143
Pp1s98_155V6	4.34198	1.86e-125	AT1G14590.1		Nucleotide-diphospho-sugar transferase family protein
Pp1s281_13V6	4.33024	1.86e-113	AT1G73080.1	ATPEPR1,PEPR1	PEP1 receptor 1
Pp1s26_74V6	4.31497	1.05e-207	AT2G30860.1	ATGSTF7,ATGSTF9,GLUTTR,GSTF9	glutathione S-transferase PHI 9
Pp1s131_119V6	4.30332	3.14e-25
Pp1s124_54V6	4.29038	1.13e-26
Pp1s28_203V6	4.28561	5.03e-59	AT4G25835.1		P-loop containing nucleoside triphosphate hydrolases superfamily protein
Pp1s72_3V6	4.26372	2.48e-58	AT2G16910.1	AMS	basic helix-loop-helix (bHLH) DNA-binding superfamily protein
Pp1s194_104V6	4.26154	2.17e-170	AT4G24040.1	ATTRE1,TRE1	trehalase 1
Pp1s458_12V6	4.25869	3.03e-150	AT3G25400.1
Pp1s120_101V6	4.25628	9.74e-39	AT5G10050.1		NAD(P)-binding Rossmann-fold superfamily protein
Pp1s298_46V6	4.25489	1.84e-32
Pp1s87_98V6	4.24562	3.79e-52	AT1G19210.1		Integrase-type DNA-binding superfamily protein
Pp1s224_81V6	4.23155	5.57e-33
Pp1s122_39V6	4.23092	8.99e-49
Pp1s139_45V6	4.22025	4.13e-34	AT5G63180.1		Pectin lyase-like superfamily protein
Pp1s35_200V6	4.19949	5.2e-26
Pp1s8_54V6	4.19811	3.37e-18	AT1G07090.1	LSH6	Protein of unknown function (DUF640)
Pp1s210_61V6	4.19306	7.26e-52
Pp1s65_236V6	4.17556	4.51e-23	AT4G24240.1	ATWRKY7,WRKY7	WRKY DNA-binding protein 7
Pp1s5_225V6	4.17483	1.7e-21	AT5G01930.1		Glycosyl hydrolase superfamily protein
Pp1s95_133V6	4.15601	4.01e-37
Pp1s95_144V6	4.15068	5.9e-104
Pp1s277_86V6	4.14744	4.67e-238	AT2G39570.1		ACT domain-containing protein
Pp1s4_266V6	4.1354	1.4e-82
Pp1s149_10V6	4.1342	2.46e-44	AT4G11050.1	AtGH9C3,GH9C3	glycosyl hydrolase 9C3
Pp1s55_166V6	4.10582	1.57e-87	AT1G61740.1		Sulfite exporter TauE/SafE family protein
Pp1s4_265V6	4.10238	6.58e-36	AT3G54290.1
Pp1s279_19V6	4.09835	1.79e-25
Pp1s405_28V6	4.09545	7.86e-32	AT3G15150.1	ATMMS21,HPY2,MMS21	RING/U-box superfamily protein
Pp1s34_317V6	4.09093	6.94e-129	AT2G22430.1	ATHB6,HB6	homeobox protein 6
Pp1s16_412V6	4.08998	2.05e-22	AT5G60410.2	ATSIZ1,SIZ1	DNA-binding protein with MIZ/SP-RING zinc finger, PHD-finger and SAP domain
Pp1s6_456V6	4.08609	2.34e-21
Pp1s490_4V6	4.081	3.05e-108	AT5G16000.1	NIK1	NSP-interacting kinase 1
Pp1s128_64V6	4.07865	5.51e-21	AT1G10530.1
Pp1s16_195V6	4.07792	1.75e-33
Pp1s374_26V6	4.07258	6.28e-22
Pp1s305_6V6	4.06307	3.07e-66
Pp1s96_141V6	4.05178	1.28e-55	AT1G31120.1	KUP10	K+ uptake permease 10
Pp1s43_101V6	4.04399	3.78e-28	AT3G53950.1		glyoxal oxidase-related protein
Pp1s67_22V6	4.01799	2.41e-77
Pp1s295_15V6	4.01055	2.67e-46	AT5G66950.1		Pyridoxal phosphate (PLP)-dependent transferases superfamily protein
Pp1s202_103V6	4.00774	6.35e-25	AT5G41730.1		Protein kinase family protein
Pp1s107_45V6	4.00691	1.82e-16	AT5G21960.1		Integrase-type DNA-binding superfamily protein
Pp1s44_37V6	4.00344	4.38e-56	AT1G49000.1
Pp1s2_603V6	3.99738	6.88e-56	AT5G64440.1	AtFAAH,FAAH	fatty acid amide hydrolase
Pp1s48_131V6	3.98689	4.33e-94	AT4G03210.1	XTH9	xyloglucan endotransglucosylase/hydrolase 9
Pp1s232_23V6	3.97949	3.69e-29	AT5G13930.1	ATCHS,CHS,TT4	Chalcone and stilbene synthase family protein
Pp1s103_135V6	3.96602	1.29e-51	AT2G14080.1		Disease resistance protein (TIR-NBS-LRR class) family
Pp1s46_32V6	3.96549	1.45e-27	AT2G31050.1		Cupredoxin superfamily protein
Pp1s14_447V6	3.95283	8.99e-50	AT5G65700.2	BAM1	Leucine-rich receptor-like protein kinase family protein
Pp1s36_314V6	3.94219	2.38e-17	AT1G71250.1		GDSL-like Lipase/Acylhydrolase superfamily protein
Pp1s275_68V6	3.94211	4.12e-134	AT5G48930.1	HCT	hydroxycinnamoyl-CoA shikimate/quinate hydroxycinnamoyl transferase
Pp1s396_38V6	3.94041	3.23e-27
Pp1s287_27V6	3.93879	1.21e-18	AT2G42990.1		GDSL-like Lipase/Acylhydrolase superfamily protein
Pp1s294_73V6	3.93562	3.15e-33
Pp1s82_168V6	3.92774	9.77e-61	AT2G40260.1		Homeodomain-like superfamily protein
Pp1s6_134V6	3.92109	1.48e-191	AT5G67190.1	DEAR2	DREB and EAR motif protein 2
Pp1s33_259V6	3.91854	0	AT3G55500.1	ATEXP16,ATEXPA16,ATHEXP ALPHA 1.7,EXP16,EXPA16	expansin A16
Pp1s64_98V6	3.90824	1.46e-19	AT1G32583.1
Pp1s249_92V6	3.9075	1.6e-36
Pp1s6_167V6	3.90467	3.09e-56	AT4G33880.1	RSL2	ROOT HAIR DEFECTIVE 6-LIKE 2
Pp1s71_170V6	3.8997	7.63e-90	AT1G65060.1	4CL3	4-coumarate:CoA ligase 3
Pp1s379_34V6	3.89651	2.81e-132	AT3G50340.1
Pp1s41_186V6	3.88892	2.78e-49	AT5G05600.1		2-oxoglutarate (2OG) and Fe(II)-dependent oxygenase superfamily protein
Pp1s167_38V6	3.88601	3.69e-21
Pp1s23_332V6	3.86676	8.77e-25	AT4G10465.1		Heavy metal transport/detoxification superfamily protein
Pp1s20_184V6	3.86629	1.62e-122	AT1G24590.1	DRN-LIKE,DRNL,ESR2,SOB2	DORNROSCHEN-like
Pp1s66_150V6	3.86556	4.34e-16	AT5G15710.1		Galactose oxidase/kelch repeat superfamily protein
Pp1s22_107V6	3.86464	6.53e-60	AT2G21820.1
Pp1s366_28V6	3.8582	4.93e-17	AT1G64300.2		Protein kinase family protein
Pp1s134_173V6	3.84981	5.84e-161	AT1G02360.1		Chitinase family protein
Pp1s3_338V6	3.84799	1.19e-90
Pp1s309_19V6	3.84209	1.94e-231
Pp1s203_89V6	3.83519	4.8e-17	AT1G08190.1	ATVAM2,ATVPS41,VAM2,VPS41,ZIP2	vacuolar protein sorting 41
Pp1s1_550V6	3.82847	9.35e-15	AT5G63180.1		Pectin lyase-like superfamily protein
Pp1s22_56V6	3.82355	7.65e-128	AT4G00755.1		F-box family protein
Pp1s109_249V6	3.82183	5.72e-67
Pp1s209_54V6	3.81997	2.57e-14
Pp1s47_331V6	3.81735	1.63e-49	AT4G16750.1		Integrase-type DNA-binding superfamily protein
Pp1s15_259V6	3.81354	8.58e-98	AT5G05600.1		2-oxoglutarate (2OG) and Fe(II)-dependent oxygenase superfamily protein
Pp1s276_72V6	3.8092	2.95e-87	AT4G23750.1	CRF2,TMO3	cytokinin response factor 2
Pp1s173_31V6	3.80674	5.54e-50
Pp1s220_29V6	3.80505	7.97e-33
Pp1s73_108V6	3.79729	9.9e-17
Pp1s45_56V6	3.78299	0
Pp1s57_98V6	3.7764	1.17e-23	AT3G18360.1		VQ motif-containing protein
Pp1s2_468V6	3.7701	1.59e-16
Pp1s257_22V6	3.75953	2.03e-27	AT1G12860.1	ICE2,SCRM2	basic helix-loop-helix (bHLH) DNA-binding superfamily protein
Pp1s21_351V6	3.75237	2.3e-17	AT4G25140.1	OLE1,OLEO1	oleosin 1
Pp1s103_103V6	3.75013	2.02e-41	AT5G53020.1		Ribonuclease P protein subunit P38-related
Pp1s83_200V6	3.7461	3e-15
Pp1s1_111V6	3.7436	5.76e-16	AT5G07990.1	CYP75B1,D501,TT7	Cytochrome P450 superfamily protein
Pp1s431_27V6	3.74178	2.38e-20	AT1G69780.1	ATHB13	Homeobox-leucine zipper protein family
Pp1s218_34V6	3.73986	1.86e-193	AT2G01940.1	ATIDD15,SGR5	C2H2-like zinc finger protein
Pp1s56_265V6	3.73904	1.03e-121	AT3G46980.3	PHT4;3	phosphate transporter 4;3
Pp1s249_91V6	3.73651	6.11e-38	AT5G63940.1		Protein kinase protein with adenine nucleotide alpha hydrolases-like domain
Pp1s368_42V6	3.7258	1.11e-64
Pp1s135_69V6	3.71911	1.39e-30	AT1G25560.1	EDF1,TEM1	AP2/B3 transcription factor family protein
Pp1s103_129V6	3.71769	0	AT3G55970.1	ATJRG21,JRG21	jasmonate-regulated gene 21
Pp1s2_214V6	3.71759	1.19e-15	AT2G18196.1		Heavy metal transport/detoxification superfamily protein
Pp1s93_49V6	3.71462	1.21e-58	AT1G13460.2		Protein phosphatase 2A regulatory B subunit family protein
Pp1s26_188V6	3.70964	1.31e-15	AT4G32430.1		Pentatricopeptide repeat (PPR) superfamily protein
Pp1s306_55V6	3.70897	2.48e-19	AT5G22810.1		GDSL-like Lipase/Acylhydrolase superfamily protein
Pp1s59_259V6	3.70447	2.49e-32	AT1G67720.1		Leucine-rich repeat protein kinase family protein
Pp1s266_1V6	3.70292	2.46e-15	AT3G47790.1	ATATH7,ATH7	ABC2 homolog 7
Pp1s455_4V6	3.69647	1.58e-46
Pp1s233_99V6	3.68625	7.32e-166	AT4G16120.1	ATSEB1,COBL7,SEB1	COBRA-like protein-7 precursor
Pp1s35_242V6	3.67415	1.92e-61	AT1G12040.1	LRX1	leucine-rich repeat/extensin 1
Pp1s289_49V6	3.6658	9.22e-43	AT4G17500.1	ATERF-1,ERF-1	ethylene responsive element binding factor 1
Pp1s26_166V6	3.66024	2.63e-14	AT5G55180.2		O-Glycosyl hydrolases family 17 protein
Pp1s314_12V6	3.65129	4.07e-19	AT4G00290.1		Mechanosensitive ion channel protein
Pp1s96_191V6	3.64832	3.87e-107	AT5G15150.1	ATHB-3,ATHB3,HAT7,HB-3	homeobox 3
Pp1s259_37V6	3.64424	1.88e-30
Pp1s135_3V6	3.63929	2.36e-31	AT1G13280.1	AOC4	allene oxide cyclase 4
Pp1s102_217V6	3.63923	3.9e-56	AT5G63930.1		Leucine-rich repeat protein kinase family protein
Pp1s141_142V6	3.63374	3.52e-295	AT2G26560.1	PLA IIA,PLA2A,PLP2	phospholipase A 2A
Pp1s86_61V6	3.63221	2.14e-22	AT5G05390.1	LAC12	laccase 12
Pp1s11_280V6	3.62825	5.52e-117	AT5G21960.1		Integrase-type DNA-binding superfamily protein
Pp1s16_10V6	3.62016	2.48e-18	AT2G30370.1	CHAL,EPFL6	allergen-related
Pp1s7_298V6	3.59037	2.75e-279	AT4G14370.1		Disease resistance protein (TIR-NBS-LRR class) family
Pp1s103_56V6	3.58902	6.5e-15	AT5G58850.1	ATMYB119,MYB119	myb domain protein 119
Pp1s276_71V6	3.58453	5.41e-95
Pp1s1_535V6	3.5774	5.44e-33	AT2G45960.1	ATHH2,PIP1;2,PIP1B,TMP-A	plasma membrane intrinsic protein 1B
Pp1s137_252V6	3.57403	2.18e-27	AT1G69310.1	ATWRKY57,WRKY57	WRKY DNA-binding protein 57
Pp1s43_88V6	3.54879	4.47e-66	AT2G37040.1	ATPAL1,PAL1	PHE ammonia lyase 1
Pp1s56_28V6	3.54151	1.01e-183	AT2G38120.1	AUX1,MAP1,PIR1,WAV5	Transmembrane amino acid transporter family protein
Pp1s3_336V6	3.53002	6.45e-35
Pp1s81_16V6	3.52504	1.37e-92	AT4G38660.1		Pathogenesis-related thaumatin superfamily protein
Pp1s378_21V6	3.5167	1.52e-90	AT5G15710.1		Galactose oxidase/kelch repeat superfamily protein
Pp1s184_8V6	3.51162	4.12e-26
Pp1s309_20V6	3.50254	7.26e-68
Pp1s192_67V6	3.50148	6.8e-31	AT2G30130.1	ASL5,LBD12,PCK1	Lateral organ boundaries (LOB) domain family protein
Pp1s90_147V6	3.49055	0
Pp1s105_220V6	3.48935	9.9e-17
Pp1s55_273V6	3.48729	2.13e-219	AT1G02260.1		Divalent ion symporter
Pp1s175_16V6	3.47795	1.45e-18	AT1G14920.1	GAI,RGA2	GRAS family transcription factor family protein
Pp1s67_30V6	3.46655	2.36e-31
Pp1s26_164V6	3.46242	1.37e-24	AT4G38670.1		Pathogenesis-related thaumatin superfamily protein
Pp1s1_321V6	3.45252	3.93e-23	AT5G04720.1	ADR1-L2	ADR1-like 2
Pp1s101_226V6	3.44433	1.23e-128	AT3G16240.1	AQP1,ATTIP2;1,DELTA-TIP,DELTA-TIP1,TIP2;1	delta tonoplast integral protein
Pp1s47_67V6	3.43894	1.64e-34	AT5G33290.1	XGD1	xylogalacturonan deficient 1
Pp1s215_30V6	3.43685	3.22e-44	AT1G09575.1		Protein of unknown function (DUF607)
Pp1s275_39V6	3.43007	6.43e-139
Pp1s54_7V6	3.42844	6.61e-41	AT5G20650.1	COPT5	copper transporter 5
Pp1s64_47V6	3.42826	2.91e-189	AT5G19790.1	RAP2.11	related to AP2 11
Pp1s56_122V6	3.42433	5.07e-49	AT1G24620.1		EF hand calcium-binding protein family
Pp1s463_8V6	3.41087	5.85e-29	AT5G13930.1	ATCHS,CHS,TT4	Chalcone and stilbene synthase family protein
Pp1s40_221V6	3.40931	1.08e-25
Pp1s84_106V6	3.40213	3.86e-22	AT2G46400.1	ATWRKY46,WRKY46	WRKY DNA-binding protein 46
Pp1s41_212V6	3.39979	3.89e-213	AT2G44940.1		Integrase-type DNA-binding superfamily protein
Pp1s292_3V6	3.38838	1.45e-27	AT2G35840.1		Sucrose-6F-phosphate phosphohydrolase family protein
Pp1s182_37V6	3.38293	4.61e-63	AT1G12260.1	ANAC007,EMB2749,NAC007,VND4	NAC 007
Pp1s113_82V6	3.38245	3.66e-27
Pp1s73_118V6	3.38188	4.18e-23	AT2G42660.1		Homeodomain-like superfamily protein
Pp1s102_117V6	3.37066	3.11e-26	AT4G32340.1		Tetratricopeptide repeat (TPR)-like superfamily protein
Pp1s57_102V6	3.35579	5.97e-12
Pp1s1_544V6	3.32895	2.28e-132
Pp1s406_7V6	3.32732	1.49e-24	AT1G62710.1	BETA-VPE,BETAVPE	beta vacuolar processing enzyme
Pp1s213_31V6	3.3253	1.39e-39	AT2G39210.1		Major facilitator superfamily protein
Pp1s219_79V6	3.32148	1.7e-21	AT5G67030.1	ABA1,ATABA1,ATZEP,IBS3,LOS6,NPQ2,ZEP	zeaxanthin epoxidase (ZEP) (ABA1)
Pp1s313_59V6	3.31841	3.05e-11	AT4G28250.1	ATEXPB3,ATHEXP BETA 1.6,EXPB3	expansin B3
Pp1s79_89V6	3.31788	2.95e-20	AT2G17550.1
Pp1s56_150V6	3.31182	5.54e-33	AT3G43120.1		SAUR-like auxin-responsive protein family
Pp1s77_100V6	3.30629	3.55e-35	AT1G22360.2	AtUGT85A2,UGT85A2	UDP-glucosyl transferase 85A2
Pp1s264_17V6	3.30475	1.23e-11
Pp1s390_12V6	3.30133	3.24e-42	AT4G19810.1		Glycosyl hydrolase family protein with chitinase insertion domain
Pp1s112_240V6	3.28015	9.84e-107	AT2G19170.1	SLP3	subtilisin-like serine protease 3
Pp1s140_15V6	3.27818	5.58e-57	AT5G02600.1		Heavy metal transport/detoxification superfamily protein
Pp1s7_452V6	3.27714	3.14e-96	AT3G21310.1		Core-2/I-branching beta-1,6-N-acetylglucosaminyltransferase family protein
Pp1s204_106V6	3.27634	1.11e-49	AT5G18170.1	GDH1	glutamate dehydrogenase 1
Pp1s180_137V6	3.27564	4.02e-20	AT1G06330.1		Heavy metal transport/detoxification superfamily protein
Pp1s16_372V6	3.26656	9.5e-12
Pp1s485_2V6	3.25623	3.21e-179	AT5G03610.1		GDSL-like Lipase/Acylhydrolase superfamily protein
Pp1s335_44V6	3.25541	3.33e-14
Pp1s297_72V6	3.25459	1.44e-34	AT1G01310.1		CAP (Cysteine-rich secretory proteins, Antigen 5, and Pathogenesis-related 1 protein) superfamily protein
Pp1s20_383V6	3.25285	8.96e-20	AT3G06030.1	ANP3,MAPKKK12,NP3	NPK1-related protein kinase 3
Pp1s160_47V6	3.25177	1.92e-151	AT4G25420.1	AT2301,ATGA20OX1,GA20OX1,GA5	2-oxoglutarate (2OG) and Fe(II)-dependent oxygenase superfamily protein
Pp1s11_247V6	3.24067	2.36e-53
Pp1s13_250V6	3.23796	2.57e-21	AT5G60700.1		glycosyltransferase family protein 2
Pp1s277_18V6	3.22925	1.13e-26	AT2G39970.1		Mitochondrial substrate carrier family protein
Pp1s188_1V6	3.2241	1.88e-28	AT1G63700.1	EMB71,MAPKKK4,YDA	Protein kinase superfamily protein
Pp1s386_12V6	3.21963	1.61e-17	AT2G31210.1		basic helix-loop-helix (bHLH) DNA-binding superfamily protein
Pp1s9_186V6	3.20864	1.61e-244	AT2G30340.1	LBD13	LOB domain-containing protein 13
Pp1s23_51V6	3.20193	3.45e-46	AT1G22900.1		Disease resistance-responsive (dirigent-like protein) family protein
Pp1s107_173V6	3.18899	9.44e-21	AT1G24620.1		EF hand calcium-binding protein family
Pp1s139_18V6	3.18405	5.17e-10	AT3G27400.1		Pectin lyase-like superfamily protein
Pp1s65_84V6	3.17996	2.85e-21	AT2G41770.1		Protein of unknown function (DUF288)
Pp1s259_36V6	3.17826	9.86e-39	AT3G06130.1		Heavy metal transport/detoxification superfamily protein
Pp1s14_101V6	3.17789	5.14e-97	AT5G04560.1	DME	HhH-GPD base excision DNA repair family protein
Pp1s99_71V6	3.17497	6.13e-12
Pp1s7_273V6	3.16949	4.32e-62	AT1G06920.1	ATOFP4,OFP4	ovate family protein 4
Pp1s100_162V6	3.16416	1.56e-17	AT1G16905.1		Curculin-like (mannose-binding) lectin family protein
Pp1s25_268V6	3.16314	2.58e-142	AT2G33570.1		Domain of unknown function (DUF23)
Pp1s46_87V6	3.15934	1.25e-60	AT4G28556.1	RIC7	PAK-box/P21-Rho-binding family protein
Pp1s2_215V6	3.15143	6.04e-11
Pp1s8_227V6	3.15056	2.31e-244	AT2G40260.1		Homeodomain-like superfamily protein
Pp1s76_162V6	3.14897	1.54e-24	AT4G39980.1	DHS1	3-deoxy-D-arabino-heptulosonate 7-phosphate synthase 1
Pp1s108_47V6	3.14818	1.69e-68	AT4G40060.1	ATHB-16,ATHB16,HB16	homeobox protein 16
Pp1s10_60V6	3.14539	3.95e-19
Pp1s238_23V6	3.1448	4.22e-54	AT3G52600.1	AtcwINV2,CWINV2	cell wall invertase 2
Pp1s77_42V6	3.13181	1.71e-46	AT4G10350.1	ANAC070,BRN2,NAC070	NAC domain containing protein 70
Pp1s431_8V6	3.13026	1.01e-65	AT5G19160.1	TBL11	TRICHOME BIREFRINGENCE-LIKE 11
Pp1s192_4V6	3.12862	8.29e-163
Pp1s141_121V6	3.12485	1.89e-10
Pp1s82_169V6	3.12473	8.04e-14
Pp1s139_26V6	3.12191	6.53e-10	AT5G63180.1		Pectin lyase-like superfamily protein
Pp1s7_225V6	3.11775	4.34e-55	AT5G14980.1		alpha/beta-Hydrolases superfamily protein
Pp1s60_148V6	3.1163	3.05e-15	AT4G17500.1	ATERF-1,ERF-1	ethylene responsive element binding factor 1
Pp1s117_75V6	3.11498	1.77e-13
Pp1s183_100V6	3.1109	3.32e-64	AT3G53950.1		glyoxal oxidase-related protein
Pp1s24_48V6	3.11052	5.69e-10	AT4G01680.1	AtMYB55,MYB55	myb domain protein 55
Pp1s9_390V6	3.11035	2.82e-42
Pp1s299_62V6	3.11019	3.32e-14
Pp1s5_179V6	3.10958	1.97e-60	AT4G00330.1	CRCK2	calmodulin-binding receptor-like cytoplasmic kinase 2
Pp1s23_338V6	3.09744	3.64e-85
Pp1s500_4V6	3.09688	8.72e-47	AT3G10340.1	PAL4	phenylalanine ammonia-lyase 4
Pp1s120_85V6	3.0895	1.13e-17	AT1G09390.1		GDSL-like Lipase/Acylhydrolase superfamily protein
Pp1s31_160V6	3.0861	6.93e-12
Pp1s31_158V6	3.08134	8.2e-15
Pp1s116_191V6	3.07831	5.3e-157	AT4G02010.1		Protein kinase superfamily protein
Pp1s460_19V6	3.07724	4.71e-12	AT1G72200.1		RING/U-box superfamily protein
Pp1s212_14V6	3.07142	4.04e-22
Pp1s178_136V6	3.06014	1.3e-31
Pp1s118_90V6	3.05918	7.18e-232	AT4G35780.1		ACT-like protein tyrosine kinase family protein
Pp1s98_22V6	3.05818	7.96e-23	AT2G36450.1	HRD	Integrase-type DNA-binding superfamily protein
Pp1s19_137V6	3.04806	1.1e-137	AT1G64300.2		Protein kinase family protein
Pp1s43_67V6	3.04583	2.15e-45	AT2G37040.1	ATPAL1,PAL1	PHE ammonia lyase 1
Pp1s30_238V6	3.04003	2.85e-39	AT3G53950.1		glyoxal oxidase-related protein
Pp1s13_266V6	3.03578	6.04e-29	AT1G51440.1		alpha/beta-Hydrolases superfamily protein
Pp1s135_48V6	3.02957	3.96e-24	AT1G06840.1		Leucine-rich repeat protein kinase family protein
Pp1s166_69V6	3.01637	2.79e-123	AT2G40260.1		Homeodomain-like superfamily protein
Pp1s1_199V6	3.00404	9.81e-107	AT4G12830.1		alpha/beta-Hydrolases superfamily protein
Pp1s533_1V6	3.00247	5.72e-56	AT4G35920.2	MCA1	PLAC8 family protein
Pp1s55_159V6	3.00201	5.6e-103	AT3G48330.2	ATPIMT1,PIMT1	protein-l-isoaspartate methyltransferase 1
Pp1s67_194V6	2.99288	2.52e-12
Pp1s28_46V6	2.98673	2.44e-21	AT4G40060.1	ATHB-16,ATHB16,HB16	homeobox protein 16
Pp1s137_223V6	2.9863	9.51e-129	AT1G19835.2		Plant protein of unknown function (DUF869)
Pp1s31_293V6	2.98363	4.86e-143
Pp1s25_346V6	2.98332	6.43e-126	AT2G30070.1	ATKT1,ATKT1P,ATKUP1,KT1,KUP1	potassium transporter 1
Pp1s325_1V6	2.98145	3.36e-14
Pp1s53_80V6	2.96859	4.13e-37	AT4G17500.1	ATERF-1,ERF-1	ethylene responsive element binding factor 1
Pp1s82_27V6	2.96858	1.08e-63	AT2G01990.1
Pp1s89_229V6	2.96843	3.73e-12	AT1G11545.1	XTH8	xyloglucan endotransglucosylase/hydrolase 8
Pp1s25_173V6	2.96566	2.48e-34	AT1G69310.2	ATWRKY57,WRKY57	WRKY DNA-binding protein 57
Pp1s6_175V6	2.96397	3.07e-13	AT1G77610.1		EamA-like transporter family protein
Pp1s213_103V6	2.96243	3.56e-16	AT2G45290.1		Transketolase
Pp1s277_94V6	2.95514	9.78e-105	AT4G16120.1	ATSEB1,COBL7,SEB1	COBRA-like protein-7 precursor
Pp1s187_74V6	2.95432	1.13e-131	AT3G61500.2
Pp1s15_89V6	2.94231	1.73e-255	AT3G43790.1	ZIFL2	zinc induced facilitator-like 2
Pp1s551_8V6	2.93742	2.25e-12
Pp1s221_43V6	2.93663	1.74e-15	AT1G49000.1
Pp1s304_6V6	2.93027	1.03e-18
Pp1s116_170V6	2.9274	3.43e-09	AT2G42500.1	PP2A-3	protein phosphatase 2A-3
Pp1s140_141V6	2.92464	1.14e-29	AT3G23640.1	HGL1	heteroglycan glucosidase 1
Pp1s207_107V6	2.92432	3.3e-126	AT4G00570.1	NAD-ME2	NAD-dependent malic enzyme 2
Pp1s265_46V6	2.9197	1.99e-24
Pp1s325_2V6	2.91893	4.26e-101	AT5G56080.1	ATNAS2,NAS2	nicotianamine synthase 2
Pp1s228_25V6	2.91648	3.37e-58	AT5G13930.1	ATCHS,CHS,TT4	Chalcone and stilbene synthase family protein
Pp1s111_36V6	2.91502	9.57e-14	AT5G62040.1		PEBP (phosphatidylethanolamine-binding protein) family protein
Pp1s113_55V6	2.91195	3.69e-59	AT2G01940.1	ATIDD15,SGR5	C2H2-like zinc finger protein
Pp1s203_88V6	2.89736	4.42e-09	AT1G08190.1	ATVAM2,ATVPS41,VAM2,VPS41,ZIP2	vacuolar protein sorting 41
Pp1s123_49V6	2.88801	5.74e-09	AT4G39120.1	HISN7,IMPL2	myo-inositol monophosphatase like 2
Pp1s24_5V6	2.88579	7.54e-17	AT3G51550.1	FER	Malectin/receptor-like protein kinase family protein
Pp1s38_222V6	2.88443	2.91e-71	AT1G02000.1	GAE2	UDP-D-glucuronate 4-epimerase 2
Pp1s236_72V6	2.88164	1.14e-158	AT5G19730.1		Pectin lyase-like superfamily protein
Pp1s32_129V6	2.88072	1.89e-12	AT5G12370.1	SEC10	exocyst complex component sec10
Pp1s159_144V6	2.87304	2.28e-11	AT3G04380.2	SDG31,SUVR4	SET-domain containing protein lysine methyltransferase family protein
Pp1s221_77V6	2.87054	1.33e-11	AT3G61500.2
Pp1s70_39V6	2.86981	4.53e-25	AT5G52450.1		MATE efflux family protein
Pp1s120_163V6	2.8696	1.47e-94	AT1G03530.1	ATNAF1,NAF1	nuclear assembly factor 1
Pp1s14_391V6	2.86677	1.79e-117	AT5G20040.1	ATIPT9,IPT9	isopentenyltransferase 9
Pp1s15_33V6	2.85856	6.35e-112	AT1G34320.1		Protein of unknown function (DUF668)
Pp1s366_9V6	2.85608	1.48e-164
Pp1s327_18V6	2.85563	2.09e-08
Pp1s183_64V6	2.85278	3.95e-16	AT4G37010.2	CEN2	centrin 2
Pp1s396_40V6	2.85222	1.26e-20
Pp1s48_147V6	2.85019	3.64e-182	AT1G30330.1	ARF6	auxin response factor 6
Pp1s13_335V6	2.84858	8.65e-29	AT4G25000.1	AMY1,ATAMY1	alpha-amylase-like
Pp1s11_29V6	2.84577	1.87e-44	AT5G56320.1	ATEXP14,ATEXPA14,ATHEXP ALPHA 1.5,EXP14,EXPA14	expansin A14
Pp1s57_207V6	2.84365	1.12e-11	AT5G17210.1		Protein of unknown function (DUF1218)
Pp1s463_7V6	2.83819	1.69e-21	AT5G13930.1	ATCHS,CHS,TT4	Chalcone and stilbene synthase family protein
Pp1s417_18V6	2.83572	6.83e-12
Pp1s22_104V6	2.83295	1.05e-60
Pp1s17_180V6	2.82254	4.07e-32	AT5G05390.1	LAC12	laccase 12
Pp1s159_20V6	2.82154	1.11e-66	AT1G73680.1	ALPHA DOX2	alpha dioxygenase
Pp1s194_178V6	2.82149	1.05e-40	AT2G41790.1		Insulinase (Peptidase family M16) family protein
Pp1s59_117V6	2.81816	4.1e-20	AT2G13360.2	AGT,AGT1,SGAT	alanine:glyoxylate aminotransferase
Pp1s239_52V6	2.8166	1.78e-09
Pp1s64_138V6	2.81255	6.36e-223	AT5G62000.2	ARF1-BP,ARF2,HSS,ORE14	auxin response factor 2
Pp1s255_48V6	2.80473	1.07e-25	AT4G10465.1		Heavy metal transport/detoxification superfamily protein
Pp1s277_85V6	2.80277	2.04e-08
Pp1s101_171V6	2.80253	6.93e-111	AT2G40116.1		Phosphoinositide-specific phospholipase C family protein
Pp1s111_155V6	2.7958	8.04e-16
Pp1s232_87V6	2.79441	2.17e-08	AT1G55020.1	ATLOX1,LOX1	lipoxygenase 1
Pp1s65_302V6	2.78964	7.25e-09
Pp1s208_152V6	2.78961	2.91e-08	AT4G29190.1		Zinc finger C-x8-C-x5-C-x3-H type family protein
Pp1s47_273V6	2.78675	4.94e-08	AT2G41480.1		Peroxidase superfamily protein
Pp1s546_4V6	2.78668	1.29e-46	AT2G26850.1		F-box family protein
Pp1s31_115V6	2.78655	5.02e-85	AT1G54570.1		Esterase/lipase/thioesterase family protein
Pp1s1_405V6	2.78531	1.69e-137	AT1G76680.1	ATOPR1,OPR1	12-oxophytodienoate reductase 1
Pp1s111_62V6	2.78471	1.07e-14
Pp1s174_35V6	2.78453	8.86e-23	AT5G59610.1		Chaperone DnaJ-domain superfamily protein
Pp1s212_43V6	2.78412	8.26e-62	AT2G44530.1		Phosphoribosyltransferase family protein
Pp1s141_31V6	2.78037	8.95e-45	AT3G08890.1		Protein of unknown function, DUF538
Pp1s40_269V6	2.77904	1.75e-30
Pp1s128_133V6	2.7788	2.99e-24	AT5G44360.1		FAD-binding Berberine family protein
Pp1s106_2V6	2.77783	1.77e-21	AT4G25420.1	AT2301,ATGA20OX1,GA20OX1,GA5	2-oxoglutarate (2OG) and Fe(II)-dependent oxygenase superfamily protein
Pp1s71_230V6	2.76746	4.04e-58	AT5G60600.1	CLB4,CSB3,GCPE,HDS,ISPG	4-hydroxy-3-methylbut-2-enyl diphosphate synthase
Pp1s315_66V6	2.76573	1.52e-08
Pp1s173_97V6	2.75328	6.72e-13
Pp1s22_5V6	2.75133	1.95e-62
Pp1s197_109V6	2.74996	2.59e-58	AT1G69550.1		disease resistance protein (TIR-NBS-LRR class)
Pp1s223_12V6	2.74973	1.02e-32	AT1G12260.1	ANAC007,EMB2749,NAC007,VND4	NAC 007
Pp1s106_46V6	2.7491	2.64e-169	AT2G21170.1	PDTPI,TIM	triosephosphate isomerase
Pp1s173_27V6	2.74727	1.3e-20	AT5G53620.3
Pp1s109_228V6	2.74589	7.71e-37
Pp1s294_72V6	2.74056	7.97e-13
Pp1s120_69V6	2.73904	7.04e-33	AT5G55960.1
Pp1s32_238V6	2.73884	5.66e-111	AT5G49960.1
Pp1s2_651V6	2.73513	5.3e-105
Pp1s113_219V6	2.73337	1.88e-08
Pp1s152_29V6	2.73299	2.12e-14
Pp1s533_2V6	2.7318	7.87e-36	AT2G17780.1	MCA2	PLAC8 family protein
Pp1s47_110V6	2.73136	7.9e-84	AT5G51460.2	ATTPPA	Haloacid dehalogenase-like hydrolase (HAD) superfamily protein
Pp1s102_93V6	2.72591	6.53e-16
Pp1s285_32V6	2.72426	7.77e-44	AT4G19640.1	ARA-7,ARA7,ATRAB-F2B,ATRAB5B,ATRABF2B,RAB-F2B,RABF2B	Ras-related small GTP-binding family protein
Pp1s119_8V6	2.72215	3.81e-18	AT5G16760.1		Inositol 1,3,4-trisphosphate 5/6-kinase family protein
Pp1s6_391V6	2.72073	1.28e-46	AT4G17500.1	ATERF-1,ERF-1	ethylene responsive element binding factor 1
Pp1s91_106V6	2.72024	3.57e-97	AT5G66950.1		Pyridoxal phosphate (PLP)-dependent transferases superfamily protein
Pp1s215_10V6	2.71602	2.83e-18	AT2G26850.1		F-box family protein
Pp1s54_72V6	2.71462	2.24e-54	AT1G22180.2		Sec14p-like phosphatidylinositol transfer family protein
Pp1s239_14V6	2.71271	7.61e-08
Pp1s20_305V6	2.7098	1.07e-38	AT3G10340.1	PAL4	phenylalanine ammonia-lyase 4
Pp1s231_3V6	2.70577	4.66e-24	AT4G36860.1	DAR1	LIM domain-containing protein
Pp1s182_83V6	2.70382	4.4e-78	AT1G65820.1		microsomal glutathione s-transferase, putative
Pp1s342_33V6	2.69846	1.44e-17
Pp1s270_53V6	2.69485	1.7e-55	AT3G08530.1		Clathrin, heavy chain
Pp1s157_5V6	2.69312	6.45e-13
Pp1s189_29V6	2.69285	1.31e-07	AT4G01680.1	AtMYB55,MYB55	myb domain protein 55
Pp1s197_108V6	2.68707	1.37e-45
Pp1s13_212V6	2.6794	4.26e-158	AT4G31860.1		Protein phosphatase 2C family protein
Pp1s50_185V6	2.67652	1.01e-07	AT1G56230.1		Protein of unknown function (DUF1399)
Pp1s79_98V6	2.67471	7.91e-08
Pp1s146_84V6	2.66701	3.39e-08	AT4G13040.1		Integrase-type DNA-binding superfamily protein
Pp1s221_67V6	2.66539	2.32e-31	AT4G13620.1		Integrase-type DNA-binding superfamily protein
Pp1s32_302V6	2.66325	1.09e-09	AT5G11730.1		Core-2/I-branching beta-1,6-N-acetylglucosaminyltransferase family protein
Pp1s36_309V6	2.66134	4.79e-16	AT2G40740.1	ATWRKY55,WRKY55	WRKY DNA-binding protein 55
Pp1s17_63V6	2.65149	3.74e-14
Pp1s121_106V6	2.64852	3.52e-123
Pp1s62_194V6	2.64289	6.39e-41	AT5G40710.1		zinc finger (C2H2 type) family protein
Pp1s68_33V6	2.6427	1.4e-55	AT4G37730.1	AtbZIP7,bZIP7	basic leucine-zipper 7
Pp1s257_3V6	2.64181	2.16e-32	AT1G72200.1		RING/U-box superfamily protein
Pp1s140_50V6	2.64134	1.4e-21	AT2G27810.1	ATNAT12,NAT12	nucleobase-ascorbate transporter 12
Pp1s302_51V6	2.6413	3.69e-07	AT4G18240.1	ATSS4,SS4,SSIV	starch synthase 4
Pp1s5_181V6	2.63755	1.37e-09
Pp1s170_72V6	2.63473	2.76e-11	AT5G01320.1		Thiamine pyrophosphate dependent pyruvate decarboxylase family protein
Pp1s241_107V6	2.63034	4e-27
Pp1s18_72V6	2.62835	4.42e-29	AT2G26660.1	ATSPX2,SPX2	SPX domain gene 2
Pp1s242_29V6	2.62474	1.63e-89	AT1G77280.1		Protein kinase protein with adenine nucleotide alpha hydrolases-like domain
Pp1s254_30V6	2.6237	8.31e-94	AT4G24380.1
Pp1s7_379V6	2.62275	1.19e-07	AT5G20910.1	AIP2	RING/U-box superfamily protein
Pp1s104_177V6	2.62255	8.41e-34	AT2G37130.1		Peroxidase superfamily protein
Pp1s12_249V6	2.61784	1.56e-48	AT5G51830.1		pfkB-like carbohydrate kinase family protein
Pp1s231_17V6	2.61728	1.6e-69	AT2G46510.1	AIB,ATAIB	ABA-inducible BHLH-type transcription factor
Pp1s140_12V6	2.61408	5.3e-166	AT2G45590.1		Protein kinase superfamily protein
Pp1s7_451V6	2.61124	9.87e-30	AT1G07920.1		GTP binding Elongation factor Tu family protein
Pp1s52_44V6	2.61092	7.01e-36	AT3G10340.1	PAL4	phenylalanine ammonia-lyase 4
Pp1s131_49V6	2.60736	1.66e-30
Pp1s14_121V6	2.60327	2.2e-49	AT5G41460.1		Protein of unknown function (DUF604)
Pp1s137_216V6	2.58508	7.99e-10	AT3G07130.1	ATPAP15,PAP15	purple acid phosphatase 15
Pp1s175_45V6	2.58196	7.23e-09
Pp1s405_29V6	2.58189	1.46e-08
Pp1s85_8V6	2.57579	1.47e-10	AT1G49740.1		PLC-like phosphodiesterases superfamily protein
Pp1s115_190V6	2.57162	2.69e-15	AT5G66460.1		Glycosyl hydrolase superfamily protein
Pp1s155_101V6	2.57132	3.54e-22	AT5G26240.1	ATCLC-D,CLC-D	chloride channel D
Pp1s168_58V6	2.57074	7.82e-140
Pp1s414_12V6	2.56787	7.25e-24
Pp1s46_302V6	2.56369	8.75e-54	AT5G56110.1	AtMYB103,ATMYB80,MS188,MYB103	myb domain protein 103
Pp1s18_7V6	2.56273	1.39e-13	AT4G12010.1		Disease resistance protein (TIR-NBS-LRR class) family
Pp1s165_109V6	2.56221	9.72e-43	AT1G75240.1	AtHB33,HB33	homeobox protein 33
Pp1s228_20V6	2.55336	3.86e-15	AT4G15790.1
Pp1s279_14V6	2.55259	7.95e-07	AT4G22130.2	SRF8	STRUBBELIG-receptor family 8
Pp1s97_212V6	2.54884	1.64e-40	AT2G33580.1		Protein kinase superfamily protein
Pp1s1_12V6	2.54787	4.08e-13	AT5G13930.1	ATCHS,CHS,TT4	Chalcone and stilbene synthase family protein
Pp1s23_77V6	2.5453	3.12e-46	AT1G02065.1	SPL8	squamosa promoter binding protein-like 8
Pp1s101_223V6	2.54497	2e-33
Pp1s49_255V6	2.53285	1.88e-41	AT1G35830.1		VQ motif-containing protein
Pp1s440_16V6	2.53189	3.76e-52	AT3G46450.2		SEC14 cytosolic factor family protein / phosphoglyceride transfer family protein
Pp1s194_79V6	2.53174	8.71e-52	AT5G12930.1
Pp1s55_224V6	2.53158	4.03e-12	AT2G44220.1		Protein of Unknown Function (DUF239)
Pp1s202_37V6	2.52731	1.43e-08
Pp1s242_30V6	2.52455	3.34e-21	AT1G77280.1		Protein kinase protein with adenine nucleotide alpha hydrolases-like domain
Pp1s114_191V6	2.52414	7.21e-07	AT4G37850.1		basic helix-loop-helix (bHLH) DNA-binding superfamily protein
Pp1s43_252V6	2.52107	2.87e-32	AT4G17890.1	AGD8	ARF-GAP domain 8
Pp1s21_222V6	2.52085	4.19e-169	AT5G03455.1	ACR2,ARATH;CDC25,CDC25	Rhodanese/Cell cycle control phosphatase superfamily protein
Pp1s161_117V6	2.51966	3.47e-18	AT5G41460.1		Protein of unknown function (DUF604)
Pp1s198_5V6	2.51536	1.02e-06
Pp1s66_115V6	2.51341	1.06e-71	AT5G02600.2		Heavy metal transport/detoxification superfamily protein
Pp1s31_277V6	2.5092	1.16e-06
Pp1s21_353V6	2.50495	2.67e-113
Pp1s105_38V6	2.50455	5.5e-148	AT5G45860.1	PYL11,RCAR5	PYR1-like 11
Pp1s21_352V6	2.50433	3.76e-188
Pp1s102_105V6	2.5036	2.03e-09	AT3G16720.1	ATL2,TL2	TOXICOS EN LEVADURA 2
Pp1s165_112V6	2.50228	3.63e-31
Pp1s227_8V6	2.50133	1.97e-15
Pp1s36_303V6	2.49721	7.28e-34	AT5G36930.2		Disease resistance protein (TIR-NBS-LRR class) family
Pp1s275_104V6	2.49579	2.97e-14	AT5G19680.1		Leucine-rich repeat (LRR) family protein
Pp1s2_761V6	2.49425	2.72e-44	AT2G26560.1	PLA IIA,PLA2A,PLP2	phospholipase A 2A
Pp1s226_85V6	2.49135	4.62e-10	AT4G17380.1	ATMSH4,MSH4	MUTS-like protein 4
Pp1s19_179V6	2.49098	1.06e-06	AT2G27040.1	AGO4,OCP11	Argonaute family protein
Pp1s382_25V6	2.49052	3.43e-11	AT5G36930.2		Disease resistance protein (TIR-NBS-LRR class) family
Pp1s16_226V6	2.48958	5.51e-10
Pp1s353_56V6	2.48774	1.87e-06
Pp1s500_3V6	2.48675	2.06e-11	AT5G13930.1	ATCHS,CHS,TT4	Chalcone and stilbene synthase family protein
Pp1s156_70V6	2.4786	5.91e-85	AT2G29050.1	ATRBL1,RBL1	RHOMBOID-like 1
Pp1s58_96V6	2.4784	5.78e-82	AT3G45240.2	ATSNAK2,GRIK1	geminivirus rep interacting kinase 1
Pp1s83_249V6	2.47022	1.7e-148	AT3G59660.1		C2 domain-containing protein / GRAM domain-containing protein
Pp1s84_304V6	2.46661	1.48e-129
Pp1s159_132V6	2.46537	1.86e-13	AT4G34840.1	ATMTAN2,ATMTN2,MTAN2,MTN2	Phosphorylase superfamily protein
Pp1s42_255V6	2.46464	2.14e-99	AT2G41220.1	GLU2	glutamate synthase 2
Pp1s52_4V6	2.46451	2.15e-13	AT3G11170.1	FAD7,FADD	fatty acid desaturase 7
Pp1s177_80V6	2.46271	7.99e-19	AT4G36210.3		Protein of unknown function (DUF726)
Pp1s160_146V6	2.46218	1.5e-09	AT5G67320.1	HOS15	WD-40 repeat family protein
Pp1s29_12V6	2.46135	1.57e-16
Pp1s88_220V6	2.4611	7.31e-12	AT1G02660.1		alpha/beta-Hydrolases superfamily protein
Pp1s26_199V6	2.45926	5.76e-18	AT3G13235.3		ubiquitin family protein
Pp1s130_106V6	2.45671	6.26e-68	AT5G18560.1	PUCHI	Integrase-type DNA-binding superfamily protein
Pp1s154_115V6	2.4552	7.18e-63	AT4G39640.2	GGT1	gamma-glutamyl transpeptidase 1
Pp1s62_191V6	2.45444	1.49e-46
Pp1s185_133V6	2.45414	8.32e-07
Pp1s179_76V6	2.45024	2.28e-44	AT5G14450.1		GDSL-like Lipase/Acylhydrolase superfamily protein
Pp1s193_34V6	2.44879	1.72e-73	AT5G02310.1	PRT6	proteolysis 6
Pp1s10_188V6	2.44798	8.05e-43
Pp1s281_14V6	2.44487	2.21e-06
Pp1s302_42V6	2.44045	7e-26
Pp1s307_44V6	2.4284	2.97e-06
Pp1s249_80V6	2.42808	9.18e-44	AT2G36450.1	HRD	Integrase-type DNA-binding superfamily protein
Pp1s6_262V6	2.42791	4.72e-29	AT4G32340.1		Tetratricopeptide repeat (TPR)-like superfamily protein
Pp1s26_104V6	2.42416	3.38e-39
Pp1s9_56V6	2.42367	1.53e-36	AT2G18890.1		Protein kinase superfamily protein
Pp1s440_14V6	2.4225	1.12e-28	AT2G37240.1		Thioredoxin superfamily protein
Pp1s193_32V6	2.41717	2.61e-109	AT5G02310.1	PRT6	proteolysis 6
Pp1s81_64V6	2.41652	1.43e-91	AT5G27410.2		D-aminoacid aminotransferase-like PLP-dependent enzymes superfamily protein
Pp1s38_3V6	2.41205	2.73e-28
Pp1s32_157V6	2.41103	6.57e-159
Pp1s53_178V6	2.40706	6.37e-35
Pp1s47_210V6	2.40405	7.56e-08	AT5G25260.1		SPFH/Band 7/PHB domain-containing membrane-associated protein family
Pp1s10_187V6	2.40027	4.01e-44	AT4G06634.3		zinc finger (C2H2 type) family protein
Pp1s49_134V6	2.39581	4.75e-48	AT3G23430.1	ATPHO1,PHO1	phosphate 1
Pp1s235_61V6	2.39488	5.2e-76
Pp1s60_176V6	2.39348	2.44e-08	AT2G36410.3		Family of unknown function (DUF662)
Pp1s133_38V6	2.38691	4.12e-15	AT2G45590.1		Protein kinase superfamily protein
Pp1s224_19V6	2.38321	5.39e-44
Pp1s51_288V6	2.38234	7.95e-49
Pp1s24_267V6	2.37905	2.79e-06	AT4G01200.1		Calcium-dependent lipid-binding (CaLB domain) family protein
Pp1s175_96V6	2.37731	1.46e-07
Pp1s185_8V6	2.3727	1.34e-47	AT4G20140.1	GSO1	Leucine-rich repeat transmembrane protein kinase
Pp1s307_48V6	2.37157	4.17e-68	AT5G62710.1		Leucine-rich repeat protein kinase family protein
Pp1s179_68V6	2.37094	1.34e-54	AT4G01130.1		GDSL-like Lipase/Acylhydrolase superfamily protein
Pp1s87_154V6	2.37039	6.54e-07	AT4G03260.1		Outer arm dynein light chain 1 protein
Pp1s118_27V6	2.36853	8.48e-09	AT1G79550.2	PGK	phosphoglycerate kinase
Pp1s71_228V6	2.36806	3.04e-08
Pp1s376_19V6	2.36762	4.03e-06	AT1G02800.1	ATCEL2,CEL2	cellulase 2
Pp1s32_160V6	2.36496	1.7e-66	AT5G54500.1	FQR1	flavodoxin-like quinone reductase 1
Pp1s67_203V6	2.36473	6.78e-17	AT2G35930.1	PUB23	plant U-box 23
Pp1s111_85V6	2.36422	1.22e-63	AT5G01300.1		PEBP (phosphatidylethanolamine-binding protein) family protein
Pp1s287_53V6	2.36343	1.42e-62
Pp1s49_212V6	2.36229	1.4e-10	AT1G19835.2		Plant protein of unknown function (DUF869)
Pp1s182_93V6	2.36159	2.07e-84	AT5G48480.1		Lactoylglutathione lyase / glyoxalase I family protein
Pp1s156_41V6	2.36138	1.46e-86	AT5G18150.1		Methyltransferase-related protein
Pp1s100_28V6	2.36078	8.25e-23
Pp1s191_100V6	2.3601	7.04e-17	AT1G51220.1	WIP5	WIP domain protein 5
Pp1s65_296V6	2.35923	2.77e-130	AT3G02555.1
Pp1s242_13V6	2.35204	7.51e-15	AT5G38710.1		Methylenetetrahydrofolate reductase family protein
Pp1s18_36V6	2.35179	1.29e-70	AT5G11730.1		Core-2/I-branching beta-1,6-N-acetylglucosaminyltransferase family protein
Pp1s433_15V6	2.34942	8.14e-165	AT2G37130.1		Peroxidase superfamily protein
Pp1s62_105V6	2.34643	2.77e-116	AT1G02070.1
Pp1s164_49V6	2.34562	2.22e-84
Pp1s17_372V6	2.3441	1.98e-51
Pp1s164_92V6	2.34262	3.65e-69	AT5G59480.1		Haloacid dehalogenase-like hydrolase (HAD) superfamily protein
Pp1s395_52V6	2.34007	4.44e-16	AT2G01770.1	ATVIT1,VIT1	vacuolar iron transporter 1
Pp1s27_193V6	2.33395	8.08e-06	AT2G02560.1	ATCAND1,CAND1,ETA2,HVE,TIP120	cullin-associated and neddylation dissociated
Pp1s6_169V6	2.33319	5.38e-06
Pp1s42_219V6	2.33264	3.77e-61	AT5G06710.1	HAT14	homeobox from Arabidopsis thaliana
Pp1s121_122V6	2.33211	2e-39	AT1G06550.1		ATP-dependent caseinolytic (Clp) protease/crotonase family protein
Pp1s195_89V6	2.33163	5.06e-14
Pp1s150_6V6	2.3243	1.49e-06
Pp1s91_192V6	2.32245	3.19e-24	AT2G40890.1	CYP98A3	cytochrome P450, family 98, subfamily A, polypeptide 3
Pp1s197_84V6	2.32068	5.31e-27
Pp1s30_162V6	2.31909	4.65e-58	AT3G45240.2	ATSNAK2,GRIK1	geminivirus rep interacting kinase 1
Pp1s83_55V6	2.31607	8.98e-08	AT1G74030.1	ENO1	enolase 1
Pp1s59_180V6	2.30471	1.24e-30
Pp1s249_98V6	2.30413	1.25e-28	AT1G76250.1
Pp1s31_241V6	2.30169	4.1e-57	AT3G57890.1		Tubulin binding cofactor C domain-containing protein
Pp1s62_103V6	2.30161	1.73e-71
Pp1s145_1V6	2.30135	3.55e-54
Pp1s35_135V6	2.30031	2.88e-21
Pp1s75_53V6	2.29891	5.13e-47	AT3G05290.1	PNC1	peroxisomal adenine nucleotide carrier 1
Pp1s335_39V6	2.29873	4.92e-14	AT2G19620.1	NDL3	N-MYC downregulated-like 3
Pp1s2_404V6	2.29858	2.27e-17	AT5G47220.1	ATERF-2,ATERF2,ERF2	ethylene responsive element binding factor 2
Pp1s79_126V6	2.29384	8.04e-70	AT2G01420.2	ATPIN4,PIN4	Auxin efflux carrier family protein
Pp1s81_153V6	2.29368	5.35e-114
Pp1s154_145V6	2.2921	5.85e-100	AT2G22430.1	ATHB6,HB6	homeobox protein 6
Pp1s111_3V6	2.2918	3e-10
Pp1s22_4V6	2.27951	2.67e-27	AT5G13930.1	ATCHS,CHS,TT4	Chalcone and stilbene synthase family protein
Pp1s237_36V6	2.27239	2.15e-54
Pp1s30_234V6	2.26989	3.3e-49	AT3G01500.3	ATBCA1,ATSABP3,CA1,SABP3	carbonic anhydrase 1
Pp1s184_140V6	2.26839	4.81e-83	AT3G54420.1	ATCHITIV,ATEP3,CHIV,EP3	homolog of carrot EP3-3 chitinase
Pp1s97_112V6	2.26687	5.63e-62	AT5G42650.1	AOS,CYP74A,DDE2	allene oxide synthase
Pp1s26_75V6	2.26562	3.42e-27	AT2G18740.1		Small nuclear ribonucleoprotein family protein
Pp1s44_178V6	2.2641	3.02e-87	AT5G54380.1	THE1	protein kinase family protein
Pp1s195_91V6	2.26332	5.29e-10
Pp1s263_56V6	2.26171	3.32e-18
Pp1s32_353V6	2.2613	1.67e-34	AT5G60660.1	PIP2;4,PIP2F	plasma membrane intrinsic protein 2;4
Pp1s44_157V6	2.26017	5.31e-06
Pp1s15_489V6	2.25847	2.96e-15
Pp1s15_352V6	2.25785	1.9e-07
Pp1s107_89V6	2.25765	1.61e-07	AT5G20810.2		SAUR-like auxin-responsive protein family
Pp1s15_411V6	2.25603	6.84e-48
Pp1s2_334V6	2.25564	1.34e-09
Pp1s1_150V6	2.25532	7.97e-12
Pp1s25_74V6	2.25413	2.23e-38	AT3G01190.1		Peroxidase superfamily protein
Pp1s49_78V6	2.25373	2.05e-48	AT3G28760.1
Pp1s42_254V6	2.25024	2.56e-08
Pp1s100_220V6	2.24645	1.8e-06	AT2G03200.1		Eukaryotic aspartyl protease family protein
Pp1s3_156V6	2.246	6.66e-140	AT2G26650.1	AKT1,ATAKT1,KT1	K+ transporter 1
Pp1s49_196V6	2.24575	8.79e-66	AT2G39940.1	COI1	RNI-like superfamily protein
Pp1s263_108V6	2.24477	5.9e-93	AT2G39570.1		ACT domain-containing protein
Pp1s108_5V6	2.24196	1.73e-05	AT1G08470.1	SSL3	strictosidine synthase-like 3
Pp1s129_139V6	2.24049	4.32e-08
Pp1s241_42V6	2.24023	6.98e-08	AT1G19530.1
Pp1s27_49V6	2.24	2.06e-64	AT4G10730.1		Protein kinase superfamily protein
Pp1s368_13V6	2.23525	2.9e-23	AT4G00330.1	CRCK2	calmodulin-binding receptor-like cytoplasmic kinase 2
Pp1s105_212V6	2.23514	2.36e-12	AT5G44210.1	ATERF-9,ATERF9,ERF9	erf domain protein 9
Pp1s11_143V6	2.2345	7.62e-52	AT1G79620.1		Leucine-rich repeat protein kinase family protein
Pp1s266_39V6	2.23356	2.24e-55	AT5G48930.1	HCT	hydroxycinnamoyl-CoA shikimate/quinate hydroxycinnamoyl transferase
Pp1s73_57V6	2.23309	4.12e-07	AT2G01990.1
Pp1s433_6V6	2.23155	7.18e-125
Pp1s202_41V6	2.23128	1.72e-15	AT1G74690.1	IQD31	IQ-domain 31
Pp1s68_110V6	2.22074	1.57e-30
Pp1s117_159V6	2.21994	5.01e-06
Pp1s252_11V6	2.21906	9.98e-09	AT1G22900.1		Disease resistance-responsive (dirigent-like protein) family protein
Pp1s32_49V6	2.21641	3.02e-13	AT1G64060.1	ATRBOH F,ATRBOHF,RBOH F,RBOHAP108,RBOHF	respiratory burst oxidase protein F
Pp1s74_11V6	2.21631	4.86e-10	AT3G24790.1		Protein kinase superfamily protein
Pp1s34_443V6	2.21434	2.75e-32	AT4G24520.1	AR1,ATR1	P450 reductase 1
Pp1s163_120V6	2.21312	1.21e-62
Pp1s131_131V6	2.21304	4.1e-47	AT5G57390.1	AIL5,CHO1,EMK	AINTEGUMENTA-like 5
Pp1s10_44V6	2.21192	4.31e-79
Pp1s63_80V6	2.21078	1.78e-17	AT1G13260.1	EDF4,RAV1	related to ABI3/VP1 1
Pp1s66_145V6	2.20902	4.79e-172	AT5G15710.1		Galactose oxidase/kelch repeat superfamily protein
Pp1s17_276V6	2.20758	2.51e-31	AT2G42640.1		Mitogen activated protein kinase kinase kinase-related
Pp1s164_31V6	2.20684	5.45e-06
Pp1s223_84V6	2.20662	2.55e-05	AT5G57610.1		Protein kinase superfamily protein with octicosapeptide/Phox/Bem1p domain
Pp1s32_315V6	2.20469	1.5e-06	AT4G16330.1		2-oxoglutarate (2OG) and Fe(II)-dependent oxygenase superfamily protein
Pp1s247_46V6	2.2027	3.89e-09
Pp1s21_157V6	2.19761	6.25e-06	AT1G16670.1		Protein kinase superfamily protein
Pp1s195_87V6	2.19698	3.34e-06
Pp1s32_311V6	2.19473	7.78e-13	AT3G10340.1	PAL4	phenylalanine ammonia-lyase 4
Pp1s382_23V6	2.19401	1.56e-32	AT1G69550.1		disease resistance protein (TIR-NBS-LRR class)
Pp1s94_158V6	2.19234	2.49e-40	AT5G50600.1	ATHSD1,HSD1	hydroxysteroid dehydrogenase 1
Pp1s37_226V6	2.18811	1.74e-15	AT4G13640.2	UNE16	Homeodomain-like superfamily protein
Pp1s20_313V6	2.1877	3.58e-38
Pp1s91_35V6	2.18618	9.49e-06	AT5G37820.1	NIP4;2,NLM5	NOD26-like intrinsic protein 4;2
Pp1s80_45V6	2.18535	2.58e-48	AT2G36330.1		Uncharacterised protein family (UPF0497)
Pp1s24_123V6	2.18455	9.23e-24
Pp1s59_314V6	2.17919	2.25e-30	AT3G49670.1	BAM2	Leucine-rich receptor-like protein kinase family protein
Pp1s37_40V6	2.17509	4.41e-145	AT1G15960.1	ATNRAMP6,NRAMP6	NRAMP metal ion transporter 6
Pp1s59_355V6	2.17017	3.28e-75	AT4G25835.1		P-loop containing nucleoside triphosphate hydrolases superfamily protein
Pp1s24_193V6	2.16861	3.56e-10
Pp1s100_27V6	2.16679	7.87e-10	AT5G65420.1	CYCD4;1	CYCLIN D4;1
Pp1s106_5V6	2.16517	2e-13
Pp1s68_234V6	2.16344	1.5e-81	AT1G13560.1	AAPT1,ATAAPT1	aminoalcoholphosphotransferase 1
Pp1s450_7V6	2.16069	3.64e-06
Pp1s79_37V6	2.15762	4.2e-05
Pp1s209_113V6	2.15622	1.02e-86
Pp1s7_381V6	2.14803	3.66e-06	AT5G20910.1	AIP2	RING/U-box superfamily protein
Pp1s280_30V6	2.14737	8.28e-12	AT3G58730.1		vacuolar ATP synthase subunit D (VATD) / V-ATPase D subunit / vacuolar proton pump D subunit (VATPD)
Pp1s42_48V6	2.1473	9e-12	AT4G15560.1	CLA,CLA1,DEF,DXPS2,DXS	Deoxyxylulose-5-phosphate synthase
Pp1s78_218V6	2.14584	6.59e-38
Pp1s374_18V6	2.14288	3.61e-23	AT3G46510.1	ATPUB13,PUB13	plant U-box 13
Pp1s31_302V6	2.14257	2.26e-09
Pp1s463_13V6	2.13997	9.26e-08	AT5G13930.1	ATCHS,CHS,TT4	Chalcone and stilbene synthase family protein
Pp1s6_19V6	2.13859	2.52e-09
Pp1s144_110V6	2.13848	4.08e-77	AT1G55910.1	ZIP11	zinc transporter 11 precursor
Pp1s194_63V6	2.13748	4.68e-05
Pp1s195_93V6	2.13579	4.54e-05	AT1G63450.1	RHS8	root hair specific 8
Pp1s104_35V6	2.13439	2.12e-172	AT2G44340.1		VQ motif-containing protein
Pp1s90_57V6	2.12964	4.62e-05
Pp1s16_219V6	2.12955	7.97e-07
Pp1s31_26V6	2.12324	3.04e-166	AT1G64300.2		Protein kinase family protein
Pp1s134_69V6	2.12062	3.4e-55	AT1G55900.1	emb1860,TIM50	Haloacid dehalogenase-like hydrolase (HAD) superfamily protein
Pp1s7_300V6	2.12035	1.72e-86
Pp1s18_312V6	2.12015	3.06e-36	AT5G67020.1
Pp1s126_5V6	2.11988	1.2e-15
Pp1s152_10V6	2.11904	8.67e-107	AT3G15550.1
Pp1s252_2V6	2.11838	1.39e-22	AT1G22900.1		Disease resistance-responsive (dirigent-like protein) family protein
Pp1s335_63V6	2.11802	4.75e-10	AT1G75060.2
Pp1s240_118V6	2.11352	2.76e-17	AT1G55580.1	LAS,SCL18	GRAS family transcription factor
Pp1s7_210V6	2.1127	2.67e-05	AT2G41510.1	ATCKX1,CKX1	cytokinin oxidase/dehydrogenase 1
Pp1s105_62V6	2.11073	3.84e-14	AT5G40780.1	LHT1	lysine histidine transporter 1
Pp1s56_30V6	2.1099	7.59e-06
Pp1s203_59V6	2.10772	1.07e-63	AT3G57670.1	NTT,WIP2	C2H2-type zinc finger family protein
Pp1s169_77V6	2.10758	1.96e-07	AT4G19710.2	AK-HSDH,AK-HSDH II	aspartate kinase-homoserine dehydrogenase ii
Pp1s36_214V6	2.10649	5.35e-93	AT5G03760.1	ATCSLA09,ATCSLA9,CSLA09,CSLA9,RAT4	Nucleotide-diphospho-sugar transferases superfamily protein
Pp1s39_349V6	2.10274	5.98e-06	AT5G13930.1	ATCHS,CHS,TT4	Chalcone and stilbene synthase family protein
Pp1s40_67V6	2.1019	8.43e-57	AT3G54230.2	SUA	suppressor of abi3-5
Pp1s72_301V6	2.09873	8.76e-208	AT5G42650.1	AOS,CYP74A,DDE2	allene oxide synthase
Pp1s176_38V6	2.09788	4.09e-41
Pp1s16_373V6	2.09772	6.21e-05
Pp1s6_317V6	2.09698	2.61e-07
Pp1s26_291V6	2.09647	1.22e-16
Pp1s38_134V6	2.09596	3.35e-67
Pp1s17_355V6	2.0949	5.3e-46	AT3G26430.1		GDSL-like Lipase/Acylhydrolase superfamily protein
Pp1s15_282V6	2.09426	4.35e-40	AT4G03280.1	PETC,PGR1	photosynthetic electron transfer C
Pp1s192_84V6	2.09391	8.99e-46	AT4G33180.1		alpha/beta-Hydrolases superfamily protein
Pp1s175_94V6	2.09214	4.13e-11	AT4G01130.1		GDSL-like Lipase/Acylhydrolase superfamily protein
Pp1s59_267V6	2.09212	7.64e-16
Pp1s22_400V6	2.09183	3.89e-43	AT5G58170.1	SVL5	SHV3-like 5
Pp1s77_315V6	2.09123	3.27e-75	AT1G06330.1		Heavy metal transport/detoxification superfamily protein
Pp1s336_66V6	2.08989	3.36e-13	AT2G20770.1	GCL2	GCR2-like 2
Pp1s292_1V6	2.08924	5.69e-10	AT5G13930.1	ATCHS,CHS,TT4	Chalcone and stilbene synthase family protein
Pp1s218_115V6	2.08882	5.68e-10	AT2G04160.1	AIR3	Subtilisin-like serine endopeptidase family protein
Pp1s213_25V6	2.08396	2.23e-07	AT1G71250.1		GDSL-like Lipase/Acylhydrolase superfamily protein
Pp1s3_575V6	2.08297	4.02e-05	AT5G54700.1		Ankyrin repeat family protein
Pp1s118_75V6	2.08268	4.42e-16	AT4G33600.1
Pp1s131_139V6	2.08201	6.68e-141	AT1G51190.1	PLT2	Integrase-type DNA-binding superfamily protein
Pp1s16_192V6	2.0813	1.49e-106	AT1G02070.1
Pp1s253_26V6	2.07995	2.61e-08	AT1G05200.2	ATGLR3.4,GLR3.4,GLUR3	glutamate receptor 3.4
Pp1s29_291V6	2.07874	3.84e-58	AT4G14720.1	PPD2,TIFY4B	TIFY domain/Divergent CCT motif family protein
Pp1s46_105V6	2.07544	1.85e-07	AT4G38890.1		FMN-linked oxidoreductases superfamily protein
Pp1s21_310V6	2.07113	2.41e-83	AT1G30450.2	ATCCC1,CCC1,HAP5	cation-chloride co-transporter 1
Pp1s791_3V6	2.07024	1.77e-06
Pp1s425_8V6	2.06968	2.4e-13	AT5G13930.1	ATCHS,CHS,TT4	Chalcone and stilbene synthase family protein
Pp1s55_32V6	2.06624	2.45e-41	AT1G66240.1	ATATX1,ATX1	homolog of anti-oxidant 1
Pp1s56_81V6	2.06522	2.38e-43
Pp1s45_238V6	2.06092	4.26e-28
Pp1s65_227V6	2.05826	1.83e-98	AT1G30330.2	ARF6	auxin response factor 6
Pp1s80_58V6	2.05733	5.93e-36	AT3G27240.1		Cytochrome C1 family
Pp1s1_333V6	2.05651	3.84e-93	AT1G58390.1		Disease resistance protein (CC-NBS-LRR class) family
Pp1s23_314V6	2.05559	2.36e-35
Pp1s279_13V6	2.05557	8.79e-05	AT4G22130.1	SRF8	STRUBBELIG-receptor family 8
Pp1s22_3V6	2.05551	6.66e-17	AT3G10340.1	PAL4	phenylalanine ammonia-lyase 4
Pp1s7_185V6	2.05525	7.51e-68	AT2G35270.1	GIK	Predicted AT-hook DNA-binding family protein
Pp1s163_119V6	2.05355	2.95e-141	AT1G30330.2	ARF6	auxin response factor 6
Pp1s315_54V6	2.05204	5.15e-11	AT4G16600.1		Nucleotide-diphospho-sugar transferases superfamily protein
Pp1s11_192V6	2.05202	3.33e-07	AT5G20910.1	AIP2	RING/U-box superfamily protein
Pp1s215_64V6	2.04696	1.97e-13	AT1G19210.1		Integrase-type DNA-binding superfamily protein
Pp1s241_70V6	2.04585	0.000101325
Pp1s30_337V6	2.04384	2.71e-16
Pp1s34_365V6	2.04274	2.02e-32
Pp1s73_32V6	2.03968	3.69e-59	AT2G24270.4	ALDH11A3	aldehyde dehydrogenase 11A3
Pp1s22_115V6	2.03945	2.8e-06
Pp1s209_59V6	2.03922	1.08e-153	AT2G26230.1		uricase / urate oxidase / nodulin 35, putative
Pp1s71_107V6	2.0342	2.09e-05	AT5G15710.1		Galactose oxidase/kelch repeat superfamily protein
Pp1s126_41V6	2.03389	4.18e-12
Pp1s1_323V6	2.03368	5.24e-08	AT1G33970.2		P-loop containing nucleoside triphosphate hydrolases superfamily protein
Pp1s10_401V6	2.03261	1.82e-11	AT3G20500.1	ATPAP18,PAP18	purple acid phosphatase 18
Pp1s100_202V6	2.02871	1.63e-14	AT1G80920.1	J8	Chaperone DnaJ-domain superfamily protein
Pp1s110_62V6	2.027	2.01e-71	AT1G67590.1		Remorin family protein
Pp1s94_62V6	2.0243	8.1e-28	AT4G01240.1		S-adenosyl-L-methionine-dependent methyltransferases superfamily protein
Pp1s42_191V6	2.02392	6.98e-05
Pp1s163_137V6	2.02348	1.31e-28
Pp1s221_46V6	2.02174	4.69e-10	AT4G10960.1	UGE5	UDP-D-glucose/UDP-D-galactose 4-epimerase 5
Pp1s122_19V6	2.01764	0.000130483
Pp1s87_143V6	2.01469	1.59e-58	AT2G30740.1		Protein kinase superfamily protein
Pp1s142_115V6	2.01377	0.000128793
Pp1s7_425V6	2.01302	7.59e-18	AT4G38040.1		Exostosin family protein
Pp1s150_57V6	2.01152	4.26e-97
Pp1s131_133V6	2.01049	1.9e-21
Pp1s82_49V6	2.01021	3.11e-33
Pp1s213_123V6	2.01008	5.51e-21
Pp1s38_63V6	2.00745	6.76e-07	AT5G12380.1	ANNAT8	annexin 8
Pp1s51_312V6	2.00663	2.7e-13
Pp1s23_306V6	2.00637	1.6e-55
Pp1s155_56V6	2.0051	8.42e-35	AT5G55830.1		Concanavalin A-like lectin protein kinase family protein
Pp1s96_264V6	2.00387	1.26e-10	AT3G03050.1	ATCSLD3,CSLD3,KJK	cellulose synthase-like D3
Pp1s100_149V6	1.99914	2.47e-43	AT3G06030.1	ANP3,MAPKKK12,NP3	NPK1-related protein kinase 3
Pp1s309_84V6	1.9967	1.54e-49	AT1G16300.1	GAPCP-2	glyceraldehyde-3-phosphate dehydrogenase of plastid 2
Pp1s44_5V6	1.99337	5.81e-06	AT5G16570.1	GLN1;4	glutamine synthetase 1;4
Pp1s2_67V6	1.99088	2.62e-100	AT2G40000.1	ATHSPRO2,HSPRO2	ortholog of sugar beet HS1 PRO-1 2
Pp1s60_160V6	1.98874	3.07e-08
Pp1s64_139V6	1.98638	1.58e-07
Pp1s180_101V6	1.98554	2.94e-12	AT3G25510.1		disease resistance protein (TIR-NBS-LRR class), putative
Pp1s104_42V6	1.9851	4.35e-06
Pp1s24_249V6	1.98183	4.4e-72	AT1G75420.1		UDP-Glycosyltransferase superfamily protein
Pp1s1_206V6	1.98118	4.01e-50	AT5G15710.1		Galactose oxidase/kelch repeat superfamily protein
Pp1s16_189V6	1.98057	0.000170972
Pp1s389_30V6	1.97712	0.000177324
Pp1s306_37V6	1.97572	1.36e-21	AT2G18150.1		Peroxidase superfamily protein
Pp1s16_414V6	1.9749	2.55e-14	AT5G13930.1	ATCHS,CHS,TT4	Chalcone and stilbene synthase family protein
Pp1s34_88V6	1.97198	1.08e-43
Pp1s15_175V6	1.97066	0.000186685
Pp1s159_139V6	1.97006	3.23e-13	AT3G02910.1		AIG2-like (avirulence induced gene) family protein
Pp1s60_183V6	1.96923	0.000154235	AT1G09330.1
Pp1s141_116V6	1.96889	5.12e-39	AT5G51460.2	ATTPPA	Haloacid dehalogenase-like hydrolase (HAD) superfamily protein
Pp1s15_266V6	1.96582	5.13e-30
Pp1s310_2V6	1.9657	6e-21	AT5G35735.1		Auxin-responsive family protein
Pp1s17_36V6	1.96279	7.11e-13	AT1G07150.1	MAPKKK13	mitogen-activated protein kinase kinase kinase 13
Pp1s362_12V6	1.96105	1.53e-09
Pp1s58_98V6	1.95932	2.16e-60	AT5G67550.1
Pp1s35_319V6	1.95843	5.04e-33	AT1G76990.1	ACR3	ACT domain repeat 3
Pp1s63_102V6	1.95613	6.89e-09
Pp1s29_311V6	1.95606	4.25e-37	AT1G53310.2	ATPEPC1,ATPPC1,PEPC1,PPC1	phosphoenolpyruvate carboxylase 1
Pp1s65_301V6	1.95547	1.76e-39	AT3G16200.1
Pp1s44_57V6	1.95517	1.4e-21
Pp1s79_150V6	1.95453	6.02e-25	AT2G35270.1	GIK	Predicted AT-hook DNA-binding family protein
Pp1s22_333V6	1.95439	1.77e-49
Pp1s35_289V6	1.95245	7.82e-06	AT1G14870.1	PCR2	PLANT CADMIUM RESISTANCE 2
Pp1s264_60V6	1.95243	6.09e-41	AT1G68560.1	ATXYL1,TRG1,XYL1	alpha-xylosidase 1
Pp1s17_8V6	1.95237	0.000198358
Pp1s2_380V6	1.95161	8.91e-05
Pp1s114_202V6	1.95086	2.91e-94	AT2G39770.2	CYT1,EMB101,GMP1,SOZ1,VTC1	Glucose-1-phosphate adenylyltransferase family protein
Pp1s102_109V6	1.95004	0.000219336
Pp1s91_100V6	1.94461	1.66e-40	AT3G27120.1		P-loop containing nucleoside triphosphate hydrolases superfamily protein
Pp1s17_89V6	1.94184	0.000244512
Pp1s44_9V6	1.94103	3.09e-25
Pp1s35_63V6	1.93976	1.87e-19	AT2G33570.1		Domain of unknown function (DUF23)
Pp1s114_129V6	1.93934	8.45e-35	AT2G35120.1		Single hybrid motif superfamily protein
Pp1s1_649V6	1.93783	1.33e-15	AT4G14716.1	ARD1,ATARD1	acireductone dioxygenase 1
Pp1s213_122V6	1.93398	1.38e-33	AT1G52920.1	GCR2,GPCR	G protein coupled receptor
Pp1s1_829V6	1.93366	7.81e-48	AT4G03100.1		Rho GTPase activating protein with PAK-box/P21-Rho-binding domain
Pp1s116_158V6	1.92873	5.09e-21
Pp1s330_20V6	1.9278	1.37e-06	AT2G41640.1		Glycosyltransferase family 61 protein
Pp1s23_81V6	1.92672	2.46e-05
Pp1s116_157V6	1.92667	2.4e-167	AT1G78580.1	ATTPS1,TPS1	trehalose-6-phosphate synthase
Pp1s211_70V6	1.92655	1.19e-28	AT2G28260.1	ATCNGC15,CNGC15	cyclic nucleotide-gated channel 15
Pp1s403_41V6	1.92374	4.78e-06	AT3G53110.1	LOS4	P-loop containing nucleoside triphosphate hydrolases superfamily protein
Pp1s57_194V6	1.92336	3.68e-34
Pp1s369_12V6	1.92315	3.18e-07	AT2G44290.1		Bifunctional inhibitor/lipid-transfer protein/seed storage 2S albumin superfamily protein
Pp1s211_85V6	1.92237	1.04e-18
Pp1s29_165V6	1.92207	0.000173695
Pp1s2_677V6	1.9198	7.76e-82	AT4G08620.1	SULTR1;1	sulphate transporter 1;1
Pp1s10_381V6	1.91916	3.16e-52
Pp1s111_4V6	1.91608	2.03e-15
Pp1s159_57V6	1.91599	2.18e-10	AT5G61430.1	ANAC100,ATNAC5,NAC100	NAC domain containing protein 100
Pp1s108_177V6	1.91512	2.12e-34	AT4G24280.1	cpHsc70-1	chloroplast heat shock protein 70-1
Pp1s40_200V6	1.91317	2.52e-58	AT3G23770.1		O-Glycosyl hydrolases family 17 protein
Pp1s38_163V6	1.91252	1.76e-94	AT4G36860.1	DAR1	LIM domain-containing protein
Pp1s19_292V6	1.91184	7.46e-104	AT2G41380.1		S-adenosyl-L-methionine-dependent methyltransferases superfamily protein
Pp1s150_90V6	1.90971	1.78e-30	AT5G57480.1		P-loop containing nucleoside triphosphate hydrolases superfamily protein
Pp1s4_70V6	1.90819	0.000325627	AT3G01470.1	ATHB-1,ATHB1,HAT5,HB-1,HD-ZIP-1	homeobox 1
Pp1s81_151V6	1.90767	1.17e-71
Pp1s220_42V6	1.90756	1.46e-55	AT3G60780.1		Protein of unknown function (DUF1442)
Pp1s13_199V6	1.90652	3.63e-189	AT5G07360.1		Amidase family protein
Pp1s27_1V6	1.90568	2.6e-08
Pp1s81_26V6	1.90423	4.3e-20
Pp1s152_124V6	1.90413	3.35e-78	AT3G53180.1		glutamate-ammonia ligases;catalytics;glutamate-ammonia ligases
Pp1s74_245V6	1.90363	2.81e-11	AT1G15960.1	ATNRAMP6,NRAMP6	NRAMP metal ion transporter 6
Pp1s341_58V6	1.90345	7.14e-163	AT1G53310.1	ATPEPC1,ATPPC1,PEPC1,PPC1	phosphoenolpyruvate carboxylase 1
Pp1s59_183V6	1.90279	6.95e-13	AT3G13510.1		Protein of Unknown Function (DUF239)
Pp1s3_625V6	1.90068	5.79e-34	AT4G31060.1		Integrase-type DNA-binding superfamily protein
Pp1s45_65V6	1.89946	4.13e-09	AT3G24230.1		Pectate lyase family protein
Pp1s124_113V6	1.89929	8.81e-143	AT1G22620.1	ATSAC1	Phosphoinositide phosphatase family protein
Pp1s26_152V6	1.89585	1.34e-62
Pp1s14_360V6	1.89453	9.88e-28	AT5G27420.1	ATL31,CNI1	carbon/nitrogen insensitive 1
Pp1s196_93V6	1.89165	6.68e-10	AT2G30370.1	CHAL,EPFL6	allergen-related
Pp1s61_265V6	1.89092	5.81e-86	AT1G47710.1		Serine protease inhibitor (SERPIN) family protein
Pp1s17_356V6	1.89063	2.34e-15	AT1G54790.2		GDSL-like Lipase/Acylhydrolase superfamily protein
Pp1s8_30V6	1.89048	1.45e-76	AT5G64860.1	DPE1	disproportionating enzyme
Pp1s64_54V6	1.89031	6.14e-05	AT2G30410.2	KIS,TFCA	tubulin folding cofactor A (KIESEL)
Pp1s136_12V6	1.88938	2.59e-23	AT5G24630.6	BIN4	double-stranded DNA binding
Pp1s68_15V6	1.8878	0.000181093
Pp1s93_48V6	1.88762	1.31e-58	AT1G04580.1	AAO4,AO4,ATAO-4,ATAO2	aldehyde oxidase 4
Pp1s77_136V6	1.8868	1.45e-27	AT3G26720.1		Glycosyl hydrolase family 38 protein
Pp1s414_24V6	1.88604	1.33e-62	AT1G07110.1	ATF2KP,F2KP,FKFBP	fructose-2,6-bisphosphatase
Pp1s238_67V6	1.88588	2.67e-19
Pp1s130_270V6	1.88451	1.64e-15	AT5G64190.1
Pp1s262_87V6	1.88264	1.21e-23	AT3G61320.1		Bestrophin-like protein
Pp1s313_49V6	1.88257	5.06e-05
Pp1s282_60V6	1.87701	6.95e-12	AT1G62400.1	HT1	Protein kinase superfamily protein
Pp1s11_241V6	1.8722	0.000392393	AT4G04450.1	AtWRKY42,WRKY42	WRKY family transcription factor
Pp1s134_125V6	1.87185	5.84e-09
Pp1s180_143V6	1.86825	1.5e-64	AT5G10190.1		Major facilitator superfamily protein
Pp1s105_55V6	1.86675	5.13e-06	AT5G49740.1	ATFRO7,FRO7	ferric reduction oxidase 7
Pp1s234_107V6	1.86537	5.39e-26
Pp1s91_137V6	1.86479	1.11e-69
Pp1s90_240V6	1.86365	2.22e-06	AT5G67620.1
Pp1s66_271V6	1.86361	0.000333665
Pp1s6_417V6	1.86342	0.000333307
Pp1s104_27V6	1.85813	2.89e-08	AT4G31350.1		Core-2/I-branching beta-1,6-N-acetylglucosaminyltransferase family protein
Pp1s30_55V6	1.858	2.2e-18	AT3G10030.2		aspartate/glutamate/uridylate kinase family protein
Pp1s118_83V6	1.85711	1.79e-187	AT4G15080.1		DHHC-type zinc finger family protein
Pp1s23_275V6	1.85655	2.26e-72	AT1G34060.1		Pyridoxal phosphate (PLP)-dependent transferases superfamily protein
Pp1s473_3V6	1.85542	4.38e-22
Pp1s353_6V6	1.85495	1.01e-55	AT5G05350.1		PLAC8 family protein
Pp1s22_79V6	1.85491	7.65e-41	AT1G22410.1		Class-II DAHP synthetase family protein
Pp1s56_71V6	1.85355	3.43e-81	AT5G54160.1	ATOMT1,OMT1	O-methyltransferase 1
Pp1s252_1V6	1.85121	1.93e-12	AT4G15530.5	PPDK	pyruvate orthophosphate dikinase
Pp1s1_246V6	1.84999	1.35e-18	AT2G38310.1	PYL4,RCAR10	PYR1-like 4
Pp1s117_116V6	1.84852	7e-31
Pp1s156_159V6	1.8482	2.77e-09
Pp1s103_13V6	1.84747	3.12e-133	AT5G67560.1	ARLA1D,ATARLA1D	ADP-ribosylation factor-like A1D
Pp1s167_73V6	1.84456	6.95e-99	AT1G74380.1	XXT5	xyloglucan xylosyltransferase 5
Pp1s133_100V6	1.84303	6.52e-38	AT4G10960.1	UGE5	UDP-D-glucose/UDP-D-galactose 4-epimerase 5
Pp1s196_71V6	1.84247	2.83e-09	AT3G03341.1
Pp1s156_53V6	1.84221	0.000156451	AT1G02335.1	GL22	germin-like protein subfamily 2 member 2 precursor
Pp1s9_28V6	1.84186	9.34e-08	AT5G20680.1	TBL16	TRICHOME BIREFRINGENCE-LIKE 16
Pp1s105_151V6	1.84092	1.36e-82	AT4G04955.1	ALN,ATALN	allantoinase
Pp1s36_341V6	1.84045	5.1e-30	AT4G04955.1	ALN,ATALN	allantoinase
Pp1s103_139V6	1.84017	0.00051828
Pp1s221_71V6	1.83993	4.69e-38
Pp1s134_155V6	1.83987	6.02e-25	AT5G65170.1		VQ motif-containing protein
Pp1s7_59V6	1.83985	8.77e-143	AT3G02750.2		Protein phosphatase 2C family protein
Pp1s133_56V6	1.83713	1.71e-148	AT1G30330.2	ARF6	auxin response factor 6
Pp1s111_87V6	1.837	4.99e-17	AT2G40260.1		Homeodomain-like superfamily protein
Pp1s58_99V6	1.83554	1.46e-12
Pp1s172_15V6	1.83468	0	AT2G44970.1		alpha/beta-Hydrolases superfamily protein
Pp1s70_67V6	1.83417	8.74e-49	AT3G10380.1	ATSEC8,SEC8	subunit of exocyst complex 8
Pp1s142_117V6	1.83228	1.37e-48	AT3G54290.1
Pp1s127_110V6	1.83122	3.95e-20	AT4G21200.1	ATGA2OX8,GA2OX8	gibberellin 2-oxidase 8
Pp1s238_28V6	1.82845	0.000117447
Pp1s19_243V6	1.82838	5.66e-75
Pp1s45_59V6	1.82554	1.26e-76
Pp1s7_237V6	1.82503	9.62e-223	AT2G19170.1	SLP3	subtilisin-like serine protease 3
Pp1s53_168V6	1.82276	7.61e-13	AT1G32300.1		D-arabinono-1,4-lactone oxidase family protein
Pp1s219_62V6	1.82008	2.51e-06
Pp1s351_55V6	1.81985	8.52e-31
Pp1s97_260V6	1.81809	6.49e-26	AT1G05830.2	ATX2,SDG30	trithorax-like protein 2
Pp1s302_9V6	1.81669	3.38e-14	AT3G59580.2		Plant regulator RWP-RK family protein
Pp1s32_194V6	1.81375	1.19e-12	AT5G14370.1		CCT motif family protein
Pp1s62_189V6	1.8131	6.83e-10	AT5G28010.1		Polyketide cyclase/dehydrase and lipid transport superfamily protein
Pp1s60_212V6	1.81273	2.87e-17	AT5G53760.2	ATMLO11,MLO11	Seven transmembrane MLO family protein
Pp1s38_377V6	1.81143	9.95e-62	AT1G22410.1		Class-II DAHP synthetase family protein
Pp1s93_81V6	1.81091	8.19e-144	AT1G23800.1	ALDH2B,ALDH2B7	aldehyde dehydrogenase 2B7
Pp1s52_198V6	1.81016	1.64e-09	AT2G13800.1	ATSERK5,BAK8,SERK5	somatic embryogenesis receptor-like kinase 5
Pp1s1_350V6	1.80971	4.66e-42	AT5G16940.2		carbon-sulfur lyases
Pp1s34_444V6	1.80905	3.3e-58	AT5G37860.1		Heavy metal transport/detoxification superfamily protein
Pp1s195_113V6	1.80832	0.000617405
Pp1s10_308V6	1.80483	8.68e-19
Pp1s31_27V6	1.80296	8.75e-05
Pp1s130_213V6	1.80255	5.1e-10	AT3G02530.1		TCP-1/cpn60 chaperonin family protein
Pp1s243_37V6	1.80211	0.000706365	AT1G18100.1	E12A11,MFT	PEBP (phosphatidylethanolamine-binding protein) family protein
Pp1s113_117V6	1.80115	3.41e-38	AT3G05030.1	ATNHX2,NHX2	sodium hydrogen exchanger 2
Pp1s226_53V6	1.8007	5.9e-07
Pp1s160_39V6	1.80065	9.18e-05	AT4G29990.1		Leucine-rich repeat transmembrane protein kinase protein
Pp1s69_238V6	1.80057	2.99e-12
Pp1s219_61V6	1.80013	4.48e-11
Pp1s85_133V6	1.80007	3.04e-06
Pp1s113_21V6	1.79884	0.000404822
Pp1s20_367V6	1.79816	3.16e-05
Pp1s31_218V6	1.7976	3.35e-12	AT5G26230.1
Pp1s224_4V6	1.79583	1.42e-06
Pp1s559_8V6	1.79521	0.000601616
Pp1s52_104V6	1.79488	1.53e-45	AT1G52240.2	ATROPGEF11,PIRF1,ROPGEF11	RHO guanyl-nucleotide exchange factor 11
Pp1s115_154V6	1.7947	0.000556441	AT4G17500.1	ATERF-1,ERF-1	ethylene responsive element binding factor 1
Pp1s432_7V6	1.79386	9.18e-61
Pp1s5_12V6	1.79359	5.85e-155	AT4G24790.2		AAA-type ATPase family protein
Pp1s90_222V6	1.79305	1.46e-54
Pp1s315_68V6	1.79262	4.02e-06	AT1G01050.1	AtPPa1,PPa1	pyrophosphorylase 1
Pp1s26_265V6	1.79171	5.74e-05	AT2G01830.2	AHK4,ATCRE1,CRE1,WOL,WOL1	CHASE domain containing histidine kinase protein
Pp1s64_95V6	1.79122	8.08e-05	AT1G10170.1	ATNFXL1,NFXL1	NF-X-like 1
Pp1s56_100V6	1.78929	3.77e-05
Pp1s211_143V6	1.78876	6.43e-16
Pp1s137_30V6	1.78783	3.57e-26
Pp1s11_350V6	1.78681	0.000790634	AT1G32640.1	ATMYC2,JAI1,JIN1,MYC2,RD22BP1,ZBF1	Basic helix-loop-helix (bHLH) DNA-binding family protein
Pp1s9_162V6	1.78665	1.08e-31	AT3G52100.1		RING/FYVE/PHD-type zinc finger family protein
Pp1s72_81V6	1.78654	5.06e-13
Pp1s47_72V6	1.7863	1.78e-51	AT1G23740.1		Oxidoreductase, zinc-binding dehydrogenase family protein
Pp1s246_89V6	1.78604	2.27e-23	AT4G04450.1	AtWRKY42,WRKY42	WRKY family transcription factor
Pp1s53_183V6	1.78477	8.12e-11	AT1G16670.1		Protein kinase superfamily protein
Pp1s270_72V6	1.78407	1.6e-106	AT4G19900.1		alpha 1,4-glycosyltransferase family protein
Pp1s326_28V6	1.78397	8.44e-107	AT1G01430.1	TBL25	TRICHOME BIREFRINGENCE-LIKE 25
Pp1s39_342V6	1.78369	1.24e-25	AT2G23910.1		NAD(P)-binding Rossmann-fold superfamily protein
Pp1s2_220V6	1.78337	2.1e-07	AT4G26910.1		Dihydrolipoamide succinyltransferase
Pp1s214_75V6	1.78286	1.28e-38
Pp1s173_29V6	1.78175	2.02e-15	AT5G53620.3
Pp1s40_48V6	1.78126	1.24e-17	AT1G71040.1	LPR2	Cupredoxin superfamily protein
Pp1s160_33V6	1.77911	2e-35	AT5G15710.1		Galactose oxidase/kelch repeat superfamily protein
Pp1s242_68V6	1.7779	1.4e-67	AT2G26770.2		plectin-related
Pp1s131_67V6	1.77773	5.66e-09
Pp1s97_269V6	1.77539	2.99e-36	AT3G18990.1	REM39,VRN1	AP2/B3-like transcriptional factor family protein
Pp1s102_50V6	1.77516	2.35e-07
Pp1s191_108V6	1.77215	1.72e-34	AT5G13760.1		Plasma-membrane choline transporter family protein
Pp1s232_55V6	1.77176	1.28e-29
Pp1s415_10V6	1.7704	1.4e-08
Pp1s90_234V6	1.76999	0.000689044
Pp1s86_222V6	1.7693	1.33e-05
Pp1s47_62V6	1.76913	1.69e-05	AT5G61510.1		GroES-like zinc-binding alcohol dehydrogenase family protein
Pp1s207_13V6	1.76625	7.51e-05	AT1G77290.2		Glutathione S-transferase family protein
Pp1s7_331V6	1.76596	7.92e-07	AT4G27790.1		Calcium-binding EF hand family protein
Pp1s32_108V6	1.76311	0.000934708
Pp1s16_341V6	1.7631	0.000122868
Pp1s2_335V6	1.76241	3.19e-33	AT3G27020.1	YSL6	YELLOW STRIPE like 6
Pp1s36_30V6	1.76191	4.12e-10
Pp1s173_139V6	1.75995	0.000651196
Pp1s17_214V6	1.75991	3.33e-38
Pp1s60_266V6	1.75946	1.79e-26	AT4G37870.1	PCK1,PEPCK	phosphoenolpyruvate carboxykinase 1
Pp1s123_88V6	1.75865	0.000244057
Pp1s246_100V6	1.75802	4.37e-08	AT3G24100.1		Uncharacterised protein family SERF
Pp1s143_156V6	1.75716	4.66e-11	AT5G18170.1	GDH1	glutamate dehydrogenase 1
Pp1s16_128V6	1.75591	4.88e-05
Pp1s144_140V6	1.75581	0.000176852	AT4G29260.1		HAD superfamily, subfamily IIIB acid phosphatase
Pp1s60_81V6	1.75467	1.2e-14	AT1G60060.1		Serine/threonine-protein kinase WNK (With No Lysine)-related
Pp1s214_74V6	1.75432	3.2e-16	AT1G80280.1		alpha/beta-Hydrolases superfamily protein
Pp1s63_209V6	1.7532	3.81e-11
Pp1s167_66V6	1.75262	3.32e-44	AT5G15710.1		Galactose oxidase/kelch repeat superfamily protein
Pp1s149_260V6	1.75089	1.38e-20	AT5G62140.1
Pp1s67_88V6	1.75044	7.28e-17	AT2G01905.1	CYCJ18	cyclin J18
Pp1s263_37V6	1.74986	0.000342452
Pp1s305_25V6	1.74682	0.000651024	AT3G43120.1		SAUR-like auxin-responsive protein family
Pp1s184_33V6	1.74612	0.000509485
Pp1s17_277V6	1.74231	0.00108874	AT1G69550.1		disease resistance protein (TIR-NBS-LRR class)
Pp1s49_295V6	1.74224	2.15e-07	AT2G17700.1		ACT-like protein tyrosine kinase family protein
Pp1s105_229V6	1.74217	2.05e-20
Pp1s13_374V6	1.74065	2.09e-17	AT1G11960.1		ERD (early-responsive to dehydration stress) family protein
Pp1s201_73V6	1.74057	9.58e-26	AT4G36430.1		Peroxidase superfamily protein
Pp1s33_124V6	1.74004	0.00113374	AT2G14580.1	ATPRB1,PRB1	basic pathogenesis-related protein 1
Pp1s281_110V6	1.7397	6.56e-28	AT2G01140.1		Aldolase superfamily protein
Pp1s270_84V6	1.73682	3.8e-23
Pp1s101_65V6	1.73586	2.37e-06
Pp1s74_55V6	1.73575	1.21e-25	AT2G18790.1	HY3,OOP1,PHYB	phytochrome B
Pp1s49_79V6	1.73505	4.97e-10	AT5G17310.2	AtUGP2,UGP2	UDP-glucose pyrophosphorylase 2
Pp1s21_35V6	1.73492	1.42e-07
Pp1s60_263V6	1.73382	0.0011679
Pp1s488_8V6	1.73362	1.29e-36	AT5G40870.1	ATUK/UPRT1,UK/UPRT1,UKL1	uridine kinase/uracil phosphoribosyltransferase 1
Pp1s32_318V6	1.73327	2.84e-55	AT4G11170.1		Disease resistance protein (TIR-NBS-LRR class) family
Pp1s306_66V6	1.73218	4.23e-51	AT1G60060.1		Serine/threonine-protein kinase WNK (With No Lysine)-related
Pp1s6_416V6	1.73205	0.000234939	AT4G38620.1	ATMYB4,MYB4	myb domain protein 4
Pp1s55_61V6	1.73013	4.54e-23	AT3G52790.1		peptidoglycan-binding LysM domain-containing protein
Pp1s13_83V6	1.73006	1.71e-136	AT2G37050.3		Leucine-rich repeat protein kinase family protein
Pp1s428_13V6	1.72887	0.000341638
Pp1s72_82V6	1.72795	4.85e-35
Pp1s71_298V6	1.72735	1.08e-71
Pp1s56_223V6	1.72637	1.53e-32	AT1G56190.1		Phosphoglycerate kinase family protein
Pp1s346_19V6	1.72338	1.88e-31	AT4G03210.1	XTH9	xyloglucan endotransglucosylase/hydrolase 9
Pp1s20_307V6	1.72302	0.00113695
Pp1s182_36V6	1.721	0.00081772
Pp1s20_3V6	1.71868	1.88e-24	AT1G50660.1
Pp1s2_413V6	1.7179	9.35e-22
Pp1s43_82V6	1.7177	4.92e-05
Pp1s137_257V6	1.71734	6.16e-37
Pp1s218_96V6	1.71577	5.03e-28
Pp1s163_92V6	1.71417	4.64e-09
Pp1s32_130V6	1.71403	1.27e-62	AT5G48160.1	OBE2	Protein of unknown function (DUF1423)
Pp1s111_101V6	1.71392	3.8e-20	AT5G07280.1	EMS1,EXS	Leucine-rich repeat transmembrane protein kinase
Pp1s24_124V6	1.71236	7.07e-05
Pp1s323_65V6	1.71166	3.28e-24	AT3G04120.1	GAPC,GAPC-1,GAPC1	glyceraldehyde-3-phosphate dehydrogenase C subunit 1
Pp1s54_299V6	1.71164	4.16e-08	AT4G16120.1	ATSEB1,COBL7,SEB1	COBRA-like protein-7 precursor
Pp1s7_206V6	1.71109	2.28e-70
Pp1s4_308V6	1.7101	0.000279868
Pp1s174_107V6	1.70886	4.42e-09	AT1G30510.2	ATRFNR2,RFNR2	root FNR 2
Pp1s11_120V6	1.7085	3.37e-07	AT2G37740.1	ATZFP10,ZFP10	zinc-finger protein 10
Pp1s233_46V6	1.70842	1.07e-06
Pp1s59_95V6	1.70721	1.06e-14	AT4G34100.2		RING/U-box superfamily protein
Pp1s236_27V6	1.70599	6.98e-85	AT1G05790.1		lipase class 3 family protein
Pp1s52_88V6	1.70351	6.37e-45	AT3G62720.1	ATXT1,XT1,XXT1	xylosyltransferase 1
Pp1s51_28V6	1.70337	1.45e-20	AT5G03610.1		GDSL-like Lipase/Acylhydrolase superfamily protein
Pp1s79_131V6	1.70326	6.61e-37	AT4G04950.1		thioredoxin family protein
Pp1s276_50V6	1.70312	7.44e-74	AT2G44940.1		Integrase-type DNA-binding superfamily protein
Pp1s8_33V6	1.7024	8.54e-63
Pp1s220_89V6	1.70229	1.13e-54	AT5G11790.1	NDL2	N-MYC downregulated-like 2
Pp1s33_207V6	1.70113	5.77e-40	AT4G18360.1		Aldolase-type TIM barrel family protein
Pp1s27_70V6	1.70009	0.00120801	AT3G53950.1		glyoxal oxidase-related protein
Pp1s226_14V6	1.69998	2.48e-79	AT1G64300.2		Protein kinase family protein
Pp1s102_164V6	1.69965	0.001491
Pp1s121_149V6	1.69881	2.54e-127	AT2G07680.1	ATMRP11,MRP11	multidrug resistance-associated protein 11
Pp1s159_105V6	1.69814	1.98e-09	AT4G18170.1	ATWRKY28,WRKY28	WRKY DNA-binding protein 28
Pp1s40_267V6	1.69751	0.000641887	AT5G11730.1		Core-2/I-branching beta-1,6-N-acetylglucosaminyltransferase family protein
Pp1s427_28V6	1.69514	4.99e-11
Pp1s66_168V6	1.69336	1.15e-134	AT5G06440.3
Pp1s62_96V6	1.6923	4.54e-08
Pp1s171_68V6	1.6919	2.34e-05
Pp1s275_35V6	1.6903	4.93e-84	AT3G02870.1	VTC4	Inositol monophosphatase family protein
Pp1s32_177V6	1.68912	8.68e-147	AT4G34860.2		Plant neutral invertase family protein
Pp1s46_151V6	1.6889	1.83e-68	AT1G78550.1		2-oxoglutarate (2OG) and Fe(II)-dependent oxygenase superfamily protein
Pp1s120_70V6	1.68842	2.97e-64	AT1G07180.1	ATNDI1,NDA1	alternative NAD(P)H dehydrogenase 1
Pp1s157_62V6	1.68629	6.15e-94	AT1G78420.2		RING/U-box superfamily protein
Pp1s197_52V6	1.68618	5.53e-62	AT5G58090.1		O-Glycosyl hydrolases family 17 protein
Pp1s540_4V6	1.68448	1.57e-66	AT3G59140.1	ATMRP14,MRP14	multidrug resistance-associated protein 14
Pp1s39_169V6	1.68322	0.00118625
Pp1s104_29V6	1.68275	1.91e-09	AT5G22950.1	VPS24.1	SNF7 family protein
Pp1s4_154V6	1.68273	3.22e-31	AT3G22560.1		Acyl-CoA N-acyltransferases (NAT) superfamily protein
Pp1s173_120V6	1.68255	6.37e-05
Pp1s51_55V6	1.68196	0.000122649
Pp1s60_37V6	1.68145	9.08e-46	AT4G24680.1	MOS1	modifier of snc1
Pp1s128_94V6	1.68143	0.00138433	AT1G06840.1		Leucine-rich repeat protein kinase family protein
Pp1s42_233V6	1.68065	2.86e-08	AT1G47980.1
Pp1s159_140V6	1.68044	9.11e-08
Pp1s18_14V6	1.67958	4.67e-12	AT3G46510.1	ATPUB13,PUB13	plant U-box 13
Pp1s99_65V6	1.67862	3.41e-05	AT3G08760.1	ATSIK	Protein kinase superfamily protein
Pp1s22_34V6	1.67552	8.58e-12
Pp1s485_3V6	1.67533	1.58e-06
Pp1s219_3V6	1.67519	1.12e-12	AT1G68090.1	ANN5,ANNAT5	annexin 5
Pp1s389_29V6	1.67435	0.00134737
Pp1s153_61V6	1.67302	9.59e-27	AT1G27340.1		Galactose oxidase/kelch repeat superfamily protein
Pp1s114_101V6	1.6729	0.000166185	AT5G49610.1		F-box family protein
Pp1s23_153V6	1.66924	6.28e-09	AT3G21420.1		2-oxoglutarate (2OG) and Fe(II)-dependent oxygenase superfamily protein
Pp1s310_42V6	1.66878	2.68e-07
Pp1s130_50V6	1.66756	7.78e-07
Pp1s122_140V6	1.66393	3.06e-43	AT4G02600.1	ATMLO1,MLO1	Seven transmembrane MLO family protein
Pp1s51_205V6	1.66039	2.99e-75
Pp1s49_135V6	1.65947	4.71e-14	AT1G79620.1		Leucine-rich repeat protein kinase family protein
Pp1s299_37V6	1.65936	2.17e-44	AT2G16460.1		Protein of unknown function (DUF1640)
Pp1s201_93V6	1.65863	3.39e-59	AT5G25150.1	TAF5	TBP-associated factor 5
Pp1s49_82V6	1.65848	1.25e-11	AT2G39650.1		Protein of unknown function (DUF506)
Pp1s171_85V6	1.65766	2.48e-83	AT4G23440.1		Disease resistance protein (TIR-NBS class)
Pp1s18_280V6	1.65652	0.00183093	AT2G28320.1		Pleckstrin homology (PH) and lipid-binding START domains-containing protein
Pp1s93_71V6	1.65596	6.19e-06
Pp1s102_140V6	1.65575	3.11e-36
Pp1s401_6V6	1.65557	3.51e-15	AT5G15710.1		Galactose oxidase/kelch repeat superfamily protein
Pp1s317_52V6	1.65485	6.04e-05
Pp1s81_86V6	1.65417	0.000244398
Pp1s279_9V6	1.65388	1.11e-154	AT4G30080.1	ARF16	auxin response factor 16
Pp1s336_17V6	1.65289	7.13e-29	AT2G14750.1	AKN1,APK,APK1,ATAKN1	APS kinase
Pp1s217_43V6	1.65218	1.59e-06	AT3G53950.1		glyoxal oxidase-related protein
Pp1s8_240V6	1.65152	3.02e-24	AT2G47120.1		NAD(P)-binding Rossmann-fold superfamily protein
Pp1s21_194V6	1.65136	2.82e-31
Pp1s144_7V6	1.65115	0.000177454
Pp1s162_26V6	1.65084	1.9e-240
Pp1s35_178V6	1.65084	2.23e-88	AT5G02310.1	PRT6	proteolysis 6
Pp1s27_307V6	1.65078	1.1e-36	AT4G11440.1		Mitochondrial substrate carrier family protein
Pp1s414_23V6	1.65076	8.38e-81	AT1G47710.1		Serine protease inhibitor (SERPIN) family protein
Pp1s47_6V6	1.6503	7.97e-34
Pp1s434_23V6	1.64906	1.83e-08
Pp1s218_85V6	1.64848	2.13e-116
Pp1s27_27V6	1.64811	3.55e-17	AT1G74360.1		Leucine-rich repeat protein kinase family protein
Pp1s124_155V6	1.64675	4.29e-62	AT5G51820.1	ATPGMP,PGM,PGM1,STF1	phosphoglucomutase
Pp1s166_34V6	1.64646	2.3e-15	AT2G44745.1		WRKY family transcription factor
Pp1s403_43V6	1.64603	0.00142683
Pp1s35_3V6	1.64553	0.00212107	AT3G01540.3	ATDRH1,DRH1	DEAD box RNA helicase 1
Pp1s85_33V6	1.64449	1.4e-06	AT4G01130.1		GDSL-like Lipase/Acylhydrolase superfamily protein
Pp1s194_13V6	1.64425	4.25e-39	AT5G39590.1		TLD-domain containing nucleolar protein
Pp1s410_53V6	1.64265	5.76e-05	AT3G10340.1	PAL4	phenylalanine ammonia-lyase 4
Pp1s248_98V6	1.64259	0.000142587
Pp1s229_51V6	1.64064	0.000106003	AT5G15710.1		Galactose oxidase/kelch repeat superfamily protein
Pp1s133_92V6	1.63995	2.98e-37	AT3G20300.1		Protein of unknown function (DUF3537)
Pp1s227_20V6	1.63944	2.01e-84	AT1G07230.1	NPC1	non-specific phospholipase C1
Pp1s6_468V6	1.63923	7.8e-78	AT5G03040.3	iqd2	IQ-domain 2
Pp1s173_56V6	1.63897	7.19e-07
Pp1s25_370V6	1.63742	8.85e-29	AT4G20930.1		6-phosphogluconate dehydrogenase family protein
Pp1s158_190V6	1.63724	1.74e-11
Pp1s40_216V6	1.63546	5.04e-07
Pp1s116_183V6	1.63532	0.0009263
Pp1s100_139V6	1.63508	4.28e-11	AT1G70710.1	ATGH9B1,CEL1,GH9B1	glycosyl hydrolase 9B1
Pp1s198_1V6	1.63463	1.92e-49	AT2G26560.1	PLA IIA,PLA2A,PLP2	phospholipase A 2A
Pp1s1_76V6	1.63279	3.2e-31	AT1G01430.1	TBL25	TRICHOME BIREFRINGENCE-LIKE 25
Pp1s195_100V6	1.63169	2.51e-118
Pp1s177_28V6	1.63017	7.03e-37	AT1G12240.1	ATBETAFRUCT4,VAC-INV	Glycosyl hydrolases family 32 protein
Pp1s79_260V6	1.63016	0.000135264
Pp1s2_110V6	1.62879	3.76e-31	AT1G31310.1		hydroxyproline-rich glycoprotein family protein
Pp1s79_54V6	1.62847	1.6e-89	AT4G37930.1	SHM1,SHMT1,STM	serine transhydroxymethyltransferase 1
Pp1s346_14V6	1.62816	1.2e-17
Pp1s132_63V6	1.62694	2.08e-12	AT5G52290.1	SHOC1	shortage in chiasmata 1
Pp1s105_219V6	1.62627	4.19e-11
Pp1s84_294V6	1.62483	1.11e-10	AT4G29130.1	ATHXK1,GIN2,HXK1	hexokinase 1
Pp1s3_628V6	1.62421	0.00163001	AT1G72970.1	EDA17,HTH	Glucose-methanol-choline (GMC) oxidoreductase family protein
Pp1s7_280V6	1.62409	7.21e-37	AT1G69780.1	ATHB13	Homeobox-leucine zipper protein family
Pp1s137_159V6	1.62408	6.4e-32	AT4G24040.1	ATTRE1,TRE1	trehalase 1
Pp1s311_60V6	1.62398	0.000566435	AT3G52560.1	MMZ4,UEV1D,UEV1D-4	ubiquitin E2 variant 1D-4
Pp1s155_61V6	1.6227	6.48e-86	AT1G01710.1		Acyl-CoA thioesterase family protein
Pp1s433_8V6	1.6184	3.57e-47	AT5G61820.1
Pp1s101_64V6	1.61786	1.78e-21	AT3G18560.1
Pp1s60_228V6	1.61723	5.15e-08	AT2G20880.1		Integrase-type DNA-binding superfamily protein
Pp1s262_86V6	1.61681	2.33e-18	AT3G61320.1		Bestrophin-like protein
Pp1s313_96V6	1.61563	4.38e-56
Pp1s327_14V6	1.61519	0.000110259
Pp1s410_47V6	1.6142	5.35e-11	AT5G10240.1	ASN3	asparagine synthetase 3
Pp1s89_250V6	1.61133	0.00267994
Pp1s396_43V6	1.61061	1.92e-28
Pp1s1_595V6	1.61015	1.16e-22	AT2G25770.1		Polyketide cyclase/dehydrase and lipid transport superfamily protein
Pp1s138_91V6	1.60953	0.00160283
Pp1s518_2V6	1.60891	0.000250205	AT2G37040.1	ATPAL1,PAL1	PHE ammonia lyase 1
Pp1s293_8V6	1.60857	1.98e-66	AT2G39130.1		Transmembrane amino acid transporter family protein
Pp1s47_316V6	1.60784	1.24e-15
Pp1s49_223V6	1.60783	0.00272423
Pp1s374_22V6	1.60779	4.11e-16	AT3G19850.1		Phototropic-responsive NPH3 family protein
Pp1s172_6V6	1.60681	2e-05
Pp1s373_25V6	1.60674	9.97e-28	AT1G79340.1	AtMC4,MC4	metacaspase 4
Pp1s51_296V6	1.60541	0.000172204	AT4G37930.1	SHM1,SHMT1,STM	serine transhydroxymethyltransferase 1
Pp1s83_137V6	1.60264	4.49e-07	AT5G66460.1		Glycosyl hydrolase superfamily protein
Pp1s381_11V6	1.60165	2.81e-29
Pp1s183_29V6	1.60083	2.77e-47
Pp1s350_6V6	1.6003	4.08e-18	AT4G33380.1
Pp1s163_118V6	1.6001	1.12e-08
Pp1s206_122V6	1.59971	8.11e-13	AT5G28770.2	AtbZIP63,BZO2H3	bZIP transcription factor family protein
Pp1s201_96V6	1.59882	2.57e-21	AT3G53950.1		glyoxal oxidase-related protein
Pp1s79_169V6	1.59877	6.13e-08	AT1G19210.1		Integrase-type DNA-binding superfamily protein
Pp1s24_105V6	1.59798	0.0027958	AT3G44380.1		Late embryogenesis abundant (LEA) hydroxyproline-rich glycoprotein family
Pp1s303_12V6	1.59649	2.18e-22
Pp1s192_48V6	1.59264	0.00109338
Pp1s37_68V6	1.59174	0.002537	AT1G69550.1		disease resistance protein (TIR-NBS-LRR class)
Pp1s281_44V6	1.59154	6.68e-09	AT1G09000.1	ANP1,MAPKKK1,NP1	NPK1-related protein kinase 1
Pp1s88_148V6	1.59142	0.000382512	AT2G20370.1	KAM1,MUR3	Exostosin family protein
Pp1s62_42V6	1.59142	1.31e-21	AT5G54770.1	THI1,THI4,TZ	thiazole biosynthetic enzyme, chloroplast (ARA6) (THI1) (THI4)
Pp1s107_88V6	1.59134	5.75e-05
Pp1s100_136V6	1.58906	4.96e-48	AT1G74380.1	XXT5	xyloglucan xylosyltransferase 5
Pp1s198_62V6	1.58806	0.00313692
Pp1s30_187V6	1.58756	7.5e-22	AT1G70750.1		Protein of unknown function, DUF593
Pp1s39_327V6	1.58753	1.67e-13
Pp1s3_318V6	1.58692	3.86e-23	AT1G06330.1		Heavy metal transport/detoxification superfamily protein
Pp1s473_1V6	1.58358	3.79e-79
Pp1s89_249V6	1.58154	3.43e-15	AT2G46225.2	ABIL1	ABI-1-like 1
Pp1s21_286V6	1.57979	7.57e-20
Pp1s38_285V6	1.57877	6.14e-10	AT1G19660.1		Wound-responsive family protein
Pp1s273_34V6	1.5783	0.00334797
Pp1s358_60V6	1.57565	7.06e-08	AT2G02990.1	ATRNS1,RNS1	ribonuclease 1
Pp1s217_27V6	1.57369	0.00050431
Pp1s274_53V6	1.56997	1.53e-87
Pp1s248_99V6	1.56993	8.66e-18	AT4G06536.1		SPla/RYanodine receptor (SPRY) domain-containing protein
Pp1s246_116V6	1.5696	1.79e-44	AT1G76390.1		ARM repeat superfamily protein
Pp1s255_9V6	1.56897	3.05e-21	AT2G01170.1	BAT1	bidirectional amino acid transporter 1
Pp1s27_86V6	1.56883	4.12e-59	AT2G37110.1		PLAC8 family protein
Pp1s325_51V6	1.56872	0.00068573	AT5G15150.1	ATHB-3,ATHB3,HAT7,HB-3	homeobox 3
Pp1s17_80V6	1.5685	0.000563196	AT1G69550.1		disease resistance protein (TIR-NBS-LRR class)
Pp1s386_14V6	1.56811	0.00360759
Pp1s116_9V6	1.56768	6.56e-61	AT3G57790.1		Pectin lyase-like superfamily protein
Pp1s45_156V6	1.56661	4.57e-50	AT4G29130.1	ATHXK1,GIN2,HXK1	hexokinase 1
Pp1s13_211V6	1.56618	0.000975792
Pp1s158_189V6	1.56337	2.44e-25	AT2G29040.1		Exostosin family protein
Pp1s106_48V6	1.56312	6.79e-49	AT3G10740.1	ARAF,ARAF1,ASD1,ATASD1	alpha-L-arabinofuranosidase 1
Pp1s145_60V6	1.56233	9.38e-11	AT5G55760.1	SRT1	sirtuin 1
Pp1s85_157V6	1.56191	0.00370922	AT1G72970.1	EDA17,HTH	Glucose-methanol-choline (GMC) oxidoreductase family protein
Pp1s400_10V6	1.56123	1.94e-22
Pp1s83_104V6	1.56111	5.75e-14	AT1G13580.3	LAG13	LAG1 longevity assurance homolog 3
Pp1s37_44V6	1.56089	0.00330364
Pp1s65_175V6	1.56071	5.32e-09	AT5G55110.1		Stigma-specific Stig1 family protein
Pp1s184_6V6	1.56034	0.00282699
Pp1s309_61V6	1.5599	1.23e-45	AT1G70480.2		Domain of unknown function (DUF220)
Pp1s6_397V6	1.55934	7.64e-05
Pp1s126_150V6	1.55842	0.00325392	AT5G42560.1		Abscisic acid-responsive (TB2/DP1, HVA22) family protein
Pp1s31_272V6	1.55734	1.68e-11	AT5G06710.1	HAT14	homeobox from Arabidopsis thaliana
Pp1s23_303V6	1.55685	4.3e-21	AT5G04770.1	ATCAT6,CAT6	cationic amino acid transporter 6
Pp1s292_34V6	1.55633	6.99e-54
Pp1s29_45V6	1.55541	2.62e-39	AT1G19210.1		Integrase-type DNA-binding superfamily protein
Pp1s114_91V6	1.55483	2.73e-11	AT1G76340.1	GONST3	golgi nucleotide sugar transporter 3
Pp1s42_246V6	1.55474	1.8e-82	AT4G39120.1	HISN7,IMPL2	myo-inositol monophosphatase like 2
Pp1s48_32V6	1.55317	0.000792942	AT5G56320.1	ATEXP14,ATEXPA14,ATHEXP ALPHA 1.5,EXP14,EXPA14	expansin A14
Pp1s206_108V6	1.55063	0.000252896	AT3G22970.1		Protein of unknown function (DUF506)
Pp1s79_219V6	1.55004	0.00224771
Pp1s14_392V6	1.54943	8.36e-124	AT5G62000.3	ARF1-BP,ARF2,HSS,ORE14	auxin response factor 2
Pp1s391_28V6	1.54908	5.85e-14	AT1G01880.1		5\'-3\' exonuclease family protein
Pp1s144_8V6	1.54786	2.71e-63	AT5G21105.1		Plant L-ascorbate oxidase
Pp1s218_132V6	1.54766	2.04e-113	AT2G25740.1		ATP-dependent protease La (LON) domain protein
Pp1s78_70V6	1.54715	2.87e-25	AT4G34150.1		Calcium-dependent lipid-binding (CaLB domain) family protein
Pp1s65_62V6	1.54661	0.00287389
Pp1s238_75V6	1.54635	1.5e-10	AT1G18450.1	ARP4,ATARP4	actin-related protein 4
Pp1s105_8V6	1.54464	2.39e-39	AT1G01830.3		ARM repeat superfamily protein
Pp1s247_15V6	1.54435	1.25e-179
Pp1s4821_1V6	1.54415	2.16e-07	AT4G21000.1	ACA6,ATACA6	alpha carbonic anhydrase 6
Pp1s15_28V6	1.54393	4.48e-101	AT1G30270.1	ATCIPK23,CIPK23,LKS1,SnRK3.23	CBL-interacting protein kinase 23
Pp1s8_163V6	1.54382	4.89e-36	AT2G02010.1	GAD4	glutamate decarboxylase 4
Pp1s271_77V6	1.54374	0.00123767
Pp1s114_182V6	1.54359	1.51e-93	AT4G32330.3		TPX2 (targeting protein for Xklp2) protein family
Pp1s8_46V6	1.54301	1.11e-43	AT3G63250.1	ATHMT-2,HMT-2,HMT2	homocysteine methyltransferase 2
Pp1s227_4V6	1.54296	0.00233322
Pp1s248_83V6	1.54252	1.13e-13
Pp1s185_40V6	1.54186	0.00182018
Pp1s433_32V6	1.54115	1.21e-11	AT5G63440.3		Protein of unknown function (DUF167)
Pp1s116_27V6	1.54039	3.88e-28	AT4G37470.1		alpha/beta-Hydrolases superfamily protein
Pp1s137_117V6	1.53914	2.59e-08	AT2G01050.1		zinc ion binding;nucleic acid binding
Pp1s118_26V6	1.5391	0.00435075
Pp1s75_164V6	1.5386	1.22e-77	AT1G27970.1	NTF2B	nuclear transport factor 2B
Pp1s207_127V6	1.53786	5.49e-14	AT5G41210.1	ATGSTT1,GST10,GSTT1	glutathione S-transferase THETA 1
Pp1s112_37V6	1.53778	3.48e-40	AT3G01435.1		Expressed protein
Pp1s16_179V6	1.53742	8.75e-65	AT5G54770.1	THI1,THI4,TZ	thiazole biosynthetic enzyme, chloroplast (ARA6) (THI1) (THI4)
Pp1s135_44V6	1.53633	4.66e-05	AT1G01280.1	CYP703,CYP703A2	cytochrome P450, family 703, subfamily A, polypeptide 2
Pp1s101_78V6	1.53566	0.000707819
Pp1s115_195V6	1.53544	0.000260356
Pp1s405_35V6	1.5354	5.6e-15	AT1G19835.1		Plant protein of unknown function (DUF869)
Pp1s215_104V6	1.53341	1.9e-30	AT1G77280.1		Protein kinase protein with adenine nucleotide alpha hydrolases-like domain
Pp1s58_5V6	1.53322	2.19e-13
Pp1s211_92V6	1.53303	9.45e-46	AT3G11900.1	ANT1	aromatic and neutral transporter 1
Pp1s41_157V6	1.53148	8.65e-07	AT3G48330.2	ATPIMT1,PIMT1	protein-l-isoaspartate methyltransferase 1
Pp1s48_46V6	1.53095	7.38e-49	AT5G52450.1		MATE efflux family protein
Pp1s149_61V6	1.52952	5.41e-09	AT1G06290.1	ACX3,ATACX3	acyl-CoA oxidase 3
Pp1s47_66V6	1.52699	0.000113129
Pp1s3_24V6	1.5267	4.86e-07	AT1G61290.1	ATSYP124,SYP124	syntaxin of plants 124
Pp1s110_18V6	1.52448	7.42e-09	AT5G05270.1		Chalcone-flavanone isomerase family protein
Pp1s142_114V6	1.5244	7.79e-26
Pp1s70_55V6	1.52413	0.00391575	AT3G02040.1	SRG3	senescence-related gene 3
Pp1s381_16V6	1.52361	9.58e-15	AT5G22020.1		Calcium-dependent phosphotriesterase superfamily protein
Pp1s2_691V6	1.52356	1.81e-41
Pp1s73_202V6	1.52337	8.91e-36	AT5G39040.1	ALS1,ATTAP2,TAP2	transporter associated with antigen processing protein 2
Pp1s79_220V6	1.5233	2.19e-16	AT2G37520.1		Acyl-CoA N-acyltransferase with RING/FYVE/PHD-type zinc finger domain
Pp1s259_85V6	1.5228	1.4e-52	AT5G03080.1		Phosphatidic acid phosphatase (PAP2) family protein
Pp1s72_7V6	1.52229	1.4e-11	AT3G19050.1	POK2	phragmoplast orienting kinesin 2
Pp1s30_163V6	1.52173	4.89e-90	AT5G67550.1
Pp1s217_14V6	1.52143	1.32e-27
Pp1s33_223V6	1.52002	2.56e-10	AT1G12860.1	ICE2,SCRM2	basic helix-loop-helix (bHLH) DNA-binding superfamily protein
Pp1s41_213V6	1.51996	0.0044289
Pp1s16_198V6	1.51858	1.71e-66	AT3G61050.1	NTMC2T4,NTMC2TYPE4	Calcium-dependent lipid-binding (CaLB domain) family protein
Pp1s328_46V6	1.5185	4.34e-65	AT3G63520.1	ATCCD1,ATNCED1,CCD1,NCED1	carotenoid cleavage dioxygenase 1
Pp1s112_32V6	1.51816	6.17e-15	AT4G11920.1	CCS52A2,FZR1	cell cycle switch protein 52 A2
Pp1s9_61V6	1.51542	8.22e-12	AT1G01180.1		S-adenosyl-L-methionine-dependent methyltransferases superfamily protein
Pp1s317_23V6	1.51401	1.73e-16
Pp1s464_17V6	1.51311	6.01e-27	AT1G35140.1	EXL7,PHI-1	Phosphate-responsive 1 family protein
Pp1s56_77V6	1.51099	1.86e-05	AT3G47870.1	LBD27,SCP	LOB domain-containing protein 27
Pp1s177_95V6	1.51086	4.57e-05
Pp1s333_6V6	1.51052	3.91e-24
Pp1s466_9V6	1.50797	0.00332263
Pp1s416_13V6	1.50773	8.86e-57	AT4G19040.2	EDR2	ENHANCED DISEASE RESISTANCE 2
Pp1s64_154V6	1.50743	2.23e-05
Pp1s6_364V6	1.50697	3.21e-13	AT1G28340.1	AtRLP4,RLP4	receptor like protein 4
Pp1s39_366V6	1.50626	2.02e-84	AT2G40410.2		Staphylococcal nuclease homologue
Pp1s7_327V6	1.50597	0.00237781
Pp1s32_89V6	1.50524	6.43e-09
Pp1s34_312V6	1.5036	0.00200239
Pp1s415_16V6	1.50174	9.57e-46	AT5G67220.1		FMN-linked oxidoreductases superfamily protein
Pp1s1722_1V6	1.50139	1.16e-06	AT4G20990.1	ACA4,ATACA4	alpha carbonic anhydrase 4
Pp1s88_108V6	1.49952	3.19e-19	AT1G24620.1		EF hand calcium-binding protein family
Pp1s187_57V6	1.49881	2.08e-11
Pp1s6_25V6	1.4984	1.29e-26	AT5G22320.2		Leucine-rich repeat (LRR) family protein
Pp1s62_43V6	1.49835	1.35e-13	AT5G54770.1	THI1,THI4,TZ	thiazole biosynthetic enzyme, chloroplast (ARA6) (THI1) (THI4)
Pp1s352_30V6	1.49629	1.95e-62
Pp1s7_147V6	1.49603	6.02e-64	AT1G76130.1	AMY2,ATAMY2	alpha-amylase-like 2
Pp1s251_40V6	1.49405	3.88e-33
Pp1s149_132V6	1.49402	5.1e-26
Pp1s39_387V6	1.49369	0.00415075
Pp1s210_80V6	1.49198	2.9e-08
Pp1s403_40V6	1.49167	2.27e-08	AT4G02600.1	ATMLO1,MLO1	Seven transmembrane MLO family protein
Pp1s66_255V6	1.49135	8.26e-34	AT5G57390.1	AIL5,CHO1,EMK	AINTEGUMENTA-like 5
Pp1s35_214V6	1.49102	1.18e-93	AT2G17700.1		ACT-like protein tyrosine kinase family protein
Pp1s341_4V6	1.49069	2.21e-91	AT1G59750.3	ARF1	auxin response factor 1
Pp1s19_105V6	1.49066	2.27e-10	AT1G02800.1	ATCEL2,CEL2	cellulase 2
Pp1s59_112V6	1.49008	6.57e-07	AT5G52610.1		F-box and associated interaction domains-containing protein
Pp1s309_32V6	1.48974	7.9e-11
Pp1s271_66V6	1.48729	2.05e-15
Pp1s279_15V6	1.48723	0.00535283
Pp1s9_303V6	1.48684	2.23e-12	AT5G63090.2	LOB	Lateral organ boundaries (LOB) domain family protein
Pp1s15_260V6	1.48483	0.00378457
Pp1s51_76V6	1.48366	5.43e-15
Pp1s71_240V6	1.48364	4.23e-06	AT2G22125.1	CSI1	binding
Pp1s227_44V6	1.48163	3.56e-134	AT2G31050.1		Cupredoxin superfamily protein
Pp1s106_69V6	1.48043	0.00616061	AT1G16720.1	HCF173	high chlorophyll fluorescence phenotype 173
Pp1s43_239V6	1.48029	4.33e-47	AT1G79330.1	AMC6,ATMC5,ATMCP2B,MC5	metacaspase 5
Pp1s97_68V6	1.48008	3.54e-25	AT4G14570.1		acylaminoacyl-peptidase-related
Pp1s217_32V6	1.47844	9.01e-12	AT3G54850.1	ATPUB14,PUB14	plant U-box 14
Pp1s38_46V6	1.47786	0.00110951	AT1G20510.1	OPCL1	OPC-8:0 CoA ligase1
Pp1s311_50V6	1.47774	8.38e-14
Pp1s95_94V6	1.47678	1.7e-54	AT5G27870.1		Plant invertase/pectin methylesterase inhibitor superfamily
Pp1s282_80V6	1.47563	3.95e-56	AT2G24260.1	LRL1	LJRHL1-like 1
Pp1s217_63V6	1.47513	1.71e-19	AT1G31130.1
Pp1s301_11V6	1.47388	1.4e-43	AT5G15710.1		Galactose oxidase/kelch repeat superfamily protein
Pp1s63_213V6	1.47363	1.32e-47	AT2G24940.1	AtMAPR2,MAPR2	membrane-associated progesterone binding protein 2
Pp1s270_17V6	1.47359	3.71e-05	AT1G68920.1		basic helix-loop-helix (bHLH) DNA-binding superfamily protein
Pp1s86_66V6	1.47224	5.53e-13	AT3G05290.1	PNC1	peroxisomal adenine nucleotide carrier 1
Pp1s15_11V6	1.47223	1.31e-05	AT1G52150.2	ATHB-15,ATHB15,CNA,ICU4	Homeobox-leucine zipper family protein / lipid-binding START domain-containing protein
Pp1s51_310V6	1.47159	1.32e-53	AT1G52310.1		protein kinase family protein / C-type lectin domain-containing protein
Pp1s8_239V6	1.47032	1.52e-32	AT2G16570.1	ASE1,ATASE,ATASE1	GLN phosphoribosyl pyrophosphate amidotransferase 1
Pp1s56_57V6	1.46947	2.63e-75	AT5G55830.1		Concanavalin A-like lectin protein kinase family protein
Pp1s75_172V6	1.46908	9.55e-11	AT3G13677.2
Pp1s274_65V6	1.46901	1.47e-37
Pp1s36_237V6	1.46866	3.79e-62	AT1G63450.1	RHS8	root hair specific 8
Pp1s22_356V6	1.46822	0.00116389
Pp1s234_101V6	1.46512	1.25e-13
Pp1s9_127V6	1.46493	8.68e-38	AT2G39300.2
Pp1s306_39V6	1.46434	0.00193132	AT5G06720.1	ATPA2,PA2	peroxidase 2
Pp1s133_87V6	1.46403	0.00676916	AT4G09460.1	AtMYB6,MYB6	myb domain protein 6
Pp1s170_63V6	1.46401	1.34e-09	AT4G33280.1		AP2/B3-like transcriptional factor family protein
Pp1s456_3V6	1.46363	3.09e-45	AT1G50600.1	SCL5	scarecrow-like 5
Pp1s100_15V6	1.46357	9.24e-05
Pp1s323_19V6	1.46277	4.59e-31	AT2G39770.1	CYT1,EMB101,GMP1,SOZ1,VTC1	Glucose-1-phosphate adenylyltransferase family protein
Pp1s77_215V6	1.46271	4.04e-28	AT5G17210.1		Protein of unknown function (DUF1218)
Pp1s49_22V6	1.46147	2.04e-85	AT1G74790.1		catalytics
Pp1s177_8V6	1.46102	1.31e-05	AT3G12300.1
Pp1s169_140V6	1.46101	0.000188139	AT3G56891.1		Heavy metal transport/detoxification superfamily protein
Pp1s70_284V6	1.45868	8.29e-118	AT5G15070.1		Phosphoglycerate mutase-like family protein
Pp1s308_4V6	1.45845	1.17e-19
Pp1s139_48V6	1.45738	4.58e-72	AT1G30450.2	ATCCC1,CCC1,HAP5	cation-chloride co-transporter 1
Pp1s400_32V6	1.45623	0.00707054
Pp1s130_116V6	1.45619	1.46e-09
Pp1s7_330V6	1.45619	1.35e-07	AT5G08580.1		Calcium-binding EF hand family protein
Pp1s119_145V6	1.45528	1.1e-32
Pp1s317_21V6	1.45525	0.000416776	AT3G10740.1	ARAF,ARAF1,ASD1,ATASD1	alpha-L-arabinofuranosidase 1
Pp1s21_214V6	1.44987	9.54e-05	AT5G25190.1		Integrase-type DNA-binding superfamily protein
Pp1s107_193V6	1.44943	7.02e-05
Pp1s12_293V6	1.44942	0.000249259
Pp1s176_42V6	1.44904	2.18e-27
Pp1s12_277V6	1.44897	0.00267289	AT1G29220.1		transcriptional regulator family protein
Pp1s49_251V6	1.4482	2.85e-09	AT4G02950.1		Ubiquitin family protein
Pp1s138_68V6	1.44817	2.07e-07	AT4G09820.1	BHLH42,TT8	basic helix-loop-helix (bHLH) DNA-binding superfamily protein
Pp1s81_88V6	1.44727	3.63e-05
Pp1s11_56V6	1.44666	8.62e-47	AT3G51440.1		Calcium-dependent phosphotriesterase superfamily protein
Pp1s368_6V6	1.44643	3.84e-05	AT3G58650.1
Pp1s291_40V6	1.4458	6.92e-12	AT4G14440.1	ATECI3,ECI3,HCD1	3-hydroxyacyl-CoA dehydratase 1
Pp1s89_78V6	1.44537	0.000138039
Pp1s27_81V6	1.44525	3.39e-131	AT5G17920.2	ATCIMS,ATMETS,ATMS1	Cobalamin-independent synthase family protein
Pp1s81_165V6	1.44309	4.94e-46	AT5G61580.1	PFK4	phosphofructokinase 4
Pp1s3_556V6	1.44237	3.43e-26	AT1G64300.1		Protein kinase family protein
Pp1s203_40V6	1.44054	0.00272236
Pp1s189_85V6	1.43985	3.53e-05	AT5G54250.2	ATCNGC4,CNGC4,DND2,HLM1	cyclic nucleotide-gated cation channel 4
Pp1s8_181V6	1.43955	4.33e-47	AT4G32330.1		TPX2 (targeting protein for Xklp2) protein family
Pp1s60_68V6	1.43927	2.14e-13	AT2G42820.1	HVA22F	HVA22-like protein F
Pp1s303_13V6	1.43693	1.06e-35
Pp1s137_199V6	1.43543	2.18e-10	AT2G40260.1		Homeodomain-like superfamily protein
Pp1s318_13V6	1.43537	4.3e-22	AT2G02710.2	PLP,PLPA,PLPB,PLPC	PAS/LOV protein B
Pp1s6_337V6	1.43456	2.04e-16	AT1G53210.1		sodium/calcium exchanger family protein / calcium-binding EF hand family protein
Pp1s118_59V6	1.43414	1.04e-05
Pp1s88_211V6	1.43236	6.52e-17
Pp1s21_256V6	1.43081	8.39e-39	AT5G47900.1		Protein of unknown function (DUF1624)
Pp1s134_136V6	1.43079	1.17e-25	AT3G49660.1		Transducin/WD40 repeat-like superfamily protein
Pp1s2_307V6	1.42855	0.00847497
Pp1s23_94V6	1.42763	1.26e-08
Pp1s36_64V6	1.42694	0.0039584
Pp1s275_87V6	1.42692	5.88e-07	AT1G12860.1	ICE2,SCRM2	basic helix-loop-helix (bHLH) DNA-binding superfamily protein
Pp1s109_232V6	1.42689	1.11e-23
Pp1s167_21V6	1.42581	2.36e-70	AT2G43120.1		RmlC-like cupins superfamily protein
Pp1s9_74V6	1.42433	2.98e-18
Pp1s93_114V6	1.42353	7.69e-25	AT2G24260.1	LRL1	LJRHL1-like 1
Pp1s217_26V6	1.42328	2.13e-35	AT1G19835.1		Plant protein of unknown function (DUF869)
Pp1s234_108V6	1.42191	2.33e-07
Pp1s29_150V6	1.42181	6.41e-34
Pp1s209_60V6	1.42085	7.74e-09	AT1G08660.1	MGP2	MALE GAMETOPHYTE DEFECTIVE 2
Pp1s38_136V6	1.42041	0.00876776
Pp1s122_159V6	1.42032	6.12e-31	AT4G15200.1	AFH3,FH3	formin 3
Pp1s46_95V6	1.41967	3.54e-09
Pp1s58_129V6	1.41955	1.82e-24	AT5G10490.2	MSL2	MSCS-like 2
Pp1s118_30V6	1.41925	2.28e-06
Pp1s91_140V6	1.41889	3.49e-59	AT5G23230.1	NIC2	nicotinamidase 2
Pp1s76_8V6	1.41869	5.02e-65	AT5G36890.2	BGLU42	beta glucosidase 42
Pp1s294_71V6	1.41845	1.23e-54
Pp1s213_24V6	1.41837	3.27e-39	AT1G01630.1		Sec14p-like phosphatidylinositol transfer family protein
Pp1s93_90V6	1.41776	7.14e-43
Pp1s62_236V6	1.41636	6.65e-26	AT5G18170.1	GDH1	glutamate dehydrogenase 1
Pp1s124_147V6	1.41488	3.82e-44
Pp1s337_10V6	1.41419	0.00139311
Pp1s225_93V6	1.41298	0.00707223
Pp1s28_206V6	1.4127	4.41e-27	AT2G43850.2		Integrin-linked protein kinase family
Pp1s138_154V6	1.41116	0.00930302	AT4G13020.1	MHK	Protein kinase superfamily protein
Pp1s47_287V6	1.4111	3.83e-31	AT3G54290.1
Pp1s69_18V6	1.41072	3.18e-16	AT4G05320.4	UBQ10	polyubiquitin 10
Pp1s20_246V6	1.40966	7.56e-16
Pp1s158_100V6	1.40918	2.26e-06
Pp1s426_47V6	1.40905	0.00955328	AT5G13930.1	ATCHS,CHS,TT4	Chalcone and stilbene synthase family protein
Pp1s324_18V6	1.40843	1.45e-09	AT1G56260.1
Pp1s261_25V6	1.40813	1.87e-19	AT4G34860.2		Plant neutral invertase family protein
Pp1s45_211V6	1.40767	9.8e-11	AT3G45400.1		exostosin family protein
Pp1s214_79V6	1.40737	1.14e-14	AT1G49730.1		Protein kinase superfamily protein
Pp1s47_2V6	1.40723	2.88e-09
Pp1s54_268V6	1.40682	8.32e-06	AT1G19110.1		inter-alpha-trypsin inhibitor heavy chain-related
Pp1s30_87V6	1.40672	2.97e-07
Pp1s226_111V6	1.40538	3.66e-25	AT1G77280.1		Protein kinase protein with adenine nucleotide alpha hydrolases-like domain
Pp1s246_61V6	1.40519	3.01e-27	AT4G38240.3	CGL,CGL1,GNTI	alpha-1,3-mannosyl-glycoprotein beta-1,2-N-acetylglucosaminyltransferase, putative
Pp1s93_89V6	1.40514	1e-35
Pp1s7_328V6	1.40445	1.93e-29
Pp1s67_173V6	1.40394	1.98e-58	AT1G64300.1		Protein kinase family protein
Pp1s392_12V6	1.40364	1.5e-16
Pp1s147_37V6	1.40107	2.2e-39	AT4G28250.1	ATEXPB3,ATHEXP BETA 1.6,EXPB3	expansin B3
Pp1s56_142V6	1.40033	0.00812506	AT2G31050.1		Cupredoxin superfamily protein
Pp1s401_26V6	1.3995	2.71e-38
Pp1s10_323V6	1.39949	3.23e-45	AT5G18280.1	APY2,ATAPY2	apyrase 2
Pp1s132_39V6	1.3992	3.29e-14
Pp1s102_3V6	1.39744	0.00162269
Pp1s124_139V6	1.39732	2.12e-25	AT3G47500.1	CDF3	cycling DOF factor 3
Pp1s8_100V6	1.39559	5.44e-08
Pp1s2_410V6	1.39498	6.52e-05	AT4G17500.1	ATERF-1,ERF-1	ethylene responsive element binding factor 1
Pp1s49_80V6	1.39444	7.6e-05	AT5G17310.2	AtUGP2,UGP2	UDP-glucose pyrophosphorylase 2
Pp1s28_207V6	1.39281	1.37e-20
Pp1s15_262V6	1.39253	3.52e-56	AT3G20800.1		Cell differentiation, Rcd1-like protein
Pp1s59_223V6	1.39232	3.42e-08	AT1G76140.1		Prolyl oligopeptidase family protein
Pp1s91_133V6	1.39225	3.68e-50	AT2G30070.1	ATKT1,ATKT1P,ATKUP1,KT1,KUP1	potassium transporter 1
Pp1s269_26V6	1.39182	1.29e-97	AT5G54300.1		Protein of unknown function (DUF761)
Pp1s7_431V6	1.39119	0.00821602
Pp1s66_46V6	1.39032	2.92e-18
Pp1s6_229V6	1.38963	5.05e-44	AT1G21000.1		PLATZ transcription factor family protein
Pp1s1_87V6	1.3894	1.18e-78	AT5G23130.1		Peptidoglycan-binding LysM domain-containing protein
Pp1s330_35V6	1.38895	2.65e-33	AT1G62400.1	HT1	Protein kinase superfamily protein
Pp1s198_56V6	1.38861	3.45e-05
Pp1s2_173V6	1.388	3.31e-108	AT5G02310.1	PRT6	proteolysis 6
Pp1s48_141V6	1.38788	1.05e-16	AT4G24240.1	ATWRKY7,WRKY7	WRKY DNA-binding protein 7
Pp1s28_2V6	1.38772	9.6e-41	AT5G52450.1		MATE efflux family protein
Pp1s239_9V6	1.38686	1.46e-11	AT5G19090.3		Heavy metal transport/detoxification superfamily protein
Pp1s89_215V6	1.38578	5.78e-14	AT5G45720.1		AAA-type ATPase family protein
Pp1s53_43V6	1.38569	4.76e-21	AT3G48330.1	ATPIMT1,PIMT1	protein-l-isoaspartate methyltransferase 1
Pp1s59_17V6	1.38484	2.61e-13
Pp1s426_30V6	1.38251	1.97e-45	AT5G26170.1	ATWRKY50,WRKY50	WRKY DNA-binding protein 50
Pp1s71_218V6	1.38135	0.00168928	AT1G09640.1		Translation elongation factor EF1B, gamma chain
Pp1s119_32V6	1.38011	1.68e-62	AT1G30330.2	ARF6	auxin response factor 6
Pp1s36_62V6	1.37961	1.01e-05	AT5G03760.1	ATCSLA09,ATCSLA9,CSLA09,CSLA9,RAT4	Nucleotide-diphospho-sugar transferases superfamily protein
Pp1s112_86V6	1.37851	0.0013011
Pp1s54_304V6	1.37845	1.66e-17	AT2G21970.1	2015-09-02	stress enhanced protein 2
Pp1s39_139V6	1.37762	6.55e-11	AT4G22250.1		RING/U-box superfamily protein
Pp1s189_93V6	1.37712	3.75e-06	AT4G32410.1	AtCESA1,CESA1,RSW1	cellulose synthase 1
Pp1s67_56V6	1.3758	3.88e-37	AT1G66240.1	ATATX1,ATX1	homolog of anti-oxidant 1
Pp1s178_123V6	1.37301	3.84e-24	AT3G52100.1		RING/FYVE/PHD-type zinc finger family protein
Pp1s293_17V6	1.37278	1.05e-67	AT5G01920.1	STN8	Protein kinase superfamily protein
Pp1s124_45V6	1.3723	1.84e-36
Pp1s47_326V6	1.37219	1.6e-07	AT4G01240.1		S-adenosyl-L-methionine-dependent methyltransferases superfamily protein
Pp1s351_56V6	1.37124	1.13e-73	AT1G20970.1
Pp1s204_112V6	1.37078	0.000449234	AT4G13710.1		Pectin lyase-like superfamily protein
Pp1s53_204V6	1.37072	3.22e-52	AT4G34450.1		coatomer gamma-2 subunit, putative / gamma-2 coat protein, putative / gamma-2 COP, putative
Pp1s105_77V6	1.37049	2.54e-22	AT5G26910.3
Pp1s1_529V6	1.37049	1.84e-24	AT1G76590.1		PLATZ transcription factor family protein
Pp1s32_193V6	1.37025	1.49e-17
Pp1s48_57V6	1.36857	1.24e-32
Pp1s23_285V6	1.36756	3.38e-101	AT1G22170.1		Phosphoglycerate mutase family protein
Pp1s19_23V6	1.3673	5.9e-09
Pp1s196_41V6	1.36649	3.05e-07	AT5G37475.1		Translation initiation factor eIF3 subunit
Pp1s791_2V6	1.36635	0.00953573
Pp1s14_371V6	1.36582	7.45e-70	AT1G10970.1	ATZIP4,ZIP4	zinc transporter 4 precursor
Pp1s113_196V6	1.36491	2.18e-06
Pp1s230_39V6	1.36471	2.54e-26	AT5G10200.1		ARM-repeat/Tetratricopeptide repeat (TPR)-like protein
Pp1s143_113V6	1.36466	0.000184582
Pp1s195_38V6	1.36461	1.72e-42	AT5G19790.1	RAP2.11	related to AP2 11
Pp1s449_14V6	1.36373	0.000412454	AT3G51520.1		diacylglycerol acyltransferase family
Pp1s129_12V6	1.36368	1.29e-124	AT5G56120.1
Pp1s96_51V6	1.36303	2.47e-28	AT2G37300.2
Pp1s512_4V6	1.36232	2.92e-25	AT2G29040.1		Exostosin family protein
Pp1s197_126V6	1.36195	2.73e-22	AT4G26470.1		Calcium-binding EF-hand family protein
Pp1s46_20V6	1.35961	6.06e-44	AT3G47790.1	ATATH7,ATH7	ABC2 homolog 7
Pp1s2_52V6	1.35918	2.63e-62	AT1G01430.1	TBL25	TRICHOME BIREFRINGENCE-LIKE 25
Pp1s64_153V6	1.3587	2.01e-13	AT5G53020.1		Ribonuclease P protein subunit P38-related
Pp1s12_280V6	1.35818	1.21e-27
Pp1s218_7V6	1.35801	1.28e-17	AT5G23860.1	TUB8	tubulin beta 8
Pp1s116_46V6	1.35769	0.00297385	AT2G44900.1	ARABIDILLO-1	ARABIDILLO-1
Pp1s2_174V6	1.35739	1.68e-23	AT5G02310.1	PRT6	proteolysis 6
Pp1s16_84V6	1.35597	3.88e-55	AT3G26490.1		Phototropic-responsive NPH3 family protein
Pp1s15_293V6	1.35587	0.000171127	AT1G54150.1		E3 Ubiquitin ligase family protein
Pp1s176_74V6	1.35495	1.2e-110
Pp1s84_174V6	1.35394	1.88e-50	AT4G03560.1	ATCCH1,ATTPC1,FOU2,TPC1	two-pore channel 1
Pp1s144_78V6	1.35273	8.44e-19
Pp1s10_72V6	1.35243	8.82e-44	AT1G07090.1	LSH6	Protein of unknown function (DUF640)
Pp1s52_112V6	1.3517	5.82e-33
Pp1s181_80V6	1.35141	4.32e-06	AT5G34940.2	AtGUS3,GUS3	glucuronidase 3
Pp1s401_28V6	1.35103	5.87e-18
Pp1s363_14V6	1.35001	6.77e-07	AT4G37210.1		Tetratricopeptide repeat (TPR)-like superfamily protein
Pp1s27_304V6	1.34901	4.93e-84	AT5G24810.2		ABC1 family protein
Pp1s35_246V6	1.34858	2.9e-14
Pp1s120_60V6	1.34691	2.74e-44	AT2G22910.1	NAGS1	N-acetyl-l-glutamate synthase 1
Pp1s160_45V6	1.34541	2.24e-62	AT1G26300.1		BSD domain-containing protein
Pp1s246_82V6	1.345	0.000882416
Pp1s17_108V6	1.34485	0.00175269
Pp1s152_15V6	1.34396	1.84e-32
Pp1s3_528V6	1.34376	0.00136798	AT2G29050.1	ATRBL1,RBL1	RHOMBOID-like 1
Pp1s346_15V6	1.34157	5.32e-32	AT3G59570.1		Ypt/Rab-GAP domain of gyp1p superfamily protein
Pp1s68_46V6	1.34138	9.48e-06	AT5G07280.1	EMS1,EXS	Leucine-rich repeat transmembrane protein kinase
Pp1s77_81V6	1.34103	1.77e-05
Pp1s175_34V6	1.33895	0.00743577
Pp1s10_243V6	1.33862	2.09e-05	AT3G12160.1	ATRABA4D,RABA4D	RAB GTPase homolog A4D
Pp1s76_66V6	1.33819	7.53e-18	AT1G69560.1	ATMYB105,LOF2,MYB105	myb domain protein 105
Pp1s104_210V6	1.33806	4.48e-44	AT3G02720.1		Class I glutamine amidotransferase-like superfamily protein
Pp1s164_113V6	1.33794	5.2e-11	AT5G48930.1	HCT	hydroxycinnamoyl-CoA shikimate/quinate hydroxycinnamoyl transferase
Pp1s30_360V6	1.33764	1.8e-18	AT1G12860.1	ICE2,SCRM2	basic helix-loop-helix (bHLH) DNA-binding superfamily protein
Pp1s12_307V6	1.33567	9.72e-26	AT3G52990.1		Pyruvate kinase family protein
Pp1s250_12V6	1.33526	1.7e-14	AT2G44620.1	MTACP-1,MTACP1	mitochondrial acyl carrier protein 1
Pp1s160_119V6	1.33376	2e-48	AT5G15290.1		Uncharacterised protein family (UPF0497)
Pp1s270_74V6	1.33331	4.34e-24
Pp1s199_121V6	1.33322	2.3e-21
Pp1s221_23V6	1.33139	5.36e-34	AT5G02420.1
Pp1s18_108V6	1.33048	0.00520496
Pp1s2_175V6	1.32717	5.47e-54	AT5G02310.1	PRT6	proteolysis 6
Pp1s186_43V6	1.3263	4.65e-30	AT3G02770.1		Ribonuclease E inhibitor RraA/Dimethylmenaquinone methyltransferase
Pp1s182_50V6	1.32483	6.94e-13	AT5G03040.1	iqd2	IQ-domain 2
Pp1s29_343V6	1.32441	3.64e-53	AT5G54380.1	THE1	protein kinase family protein
Pp1s90_226V6	1.32363	2.96e-45	AT1G44170.1	ALDH3H1,ALDH4	aldehyde dehydrogenase 3H1
Pp1s119_146V6	1.32085	0.00355497
Pp1s172_73V6	1.32068	1.88e-31
Pp1s108_16V6	1.31688	0.00274351	AT4G25835.1		P-loop containing nucleoside triphosphate hydrolases superfamily protein
Pp1s336_56V6	1.31645	4.03e-27
Pp1s226_16V6	1.31608	1.35e-93	AT5G64250.2		Aldolase-type TIM barrel family protein
Pp1s23_277V6	1.31601	4.44e-16
Pp1s65_52V6	1.31415	1.23e-33	AT4G40060.1	ATHB-16,ATHB16,HB16	homeobox protein 16
Pp1s78_30V6	1.31388	2.07e-11	AT4G19570.1		Chaperone DnaJ-domain superfamily protein
Pp1s29_70V6	1.31115	1.2e-11
Pp1s420_4V6	1.3107	7.36e-07	AT1G66230.1	AtMYB20,MYB20	myb domain protein 20
Pp1s285_26V6	1.30978	9.88e-26	AT1G77390.1	CYCA1,CYCA1;2,DYP,TAM	CYCLIN A1;2
Pp1s79_174V6	1.30961	1.75e-54
Pp1s258_17V6	1.30945	1.8e-50	AT5G11700.2
Pp1s134_135V6	1.30855	1.04e-09	AT3G11650.1	NHL2	NDR1/HIN1-like 2
Pp1s1_490V6	1.30797	4.37e-29	AT5G16740.1		Transmembrane amino acid transporter family protein
Pp1s309_77V6	1.3079	8.32e-11	AT3G12500.1	ATHCHIB,B-CHI,CHI-B,HCHIB,PR-3,PR3	basic chitinase
Pp1s153_77V6	1.30749	3.38e-09
Pp1s100_161V6	1.30737	0.008121	AT3G43860.1	AtGH9A4,GH9A4	glycosyl hydrolase 9A4
Pp1s158_166V6	1.30722	5.63e-21	AT4G04450.1	AtWRKY42,WRKY42	WRKY family transcription factor
Pp1s303_18V6	1.30692	4.85e-22	AT4G29420.1		F-box/RNI-like superfamily protein
Pp1s149_258V6	1.30587	0.00810623	AT1G75510.1		Transcription initiation factor IIF, beta subunit
Pp1s145_58V6	1.30291	3.16e-09
Pp1s66_29V6	1.30263	3.02e-32	AT1G62660.1		Glycosyl hydrolases family 32 protein
Pp1s83_5V6	1.30241	7.5e-18	AT5G02310.1	PRT6	proteolysis 6
Pp1s10_395V6	1.30235	7.73e-29	AT3G15160.1
Pp1s194_80V6	1.30214	6.09e-21	AT1G19530.1
Pp1s313_64V6	1.30166	7.68e-42	AT5G58280.1		AP2/B3-like transcriptional factor family protein
Pp1s51_165V6	1.30143	1.2e-11
Pp1s48_21V6	1.29899	4.72e-63	AT5G41730.1		Protein kinase family protein
Pp1s26_197V6	1.29826	5.48e-16	AT2G26070.1	RTE1	Protein of unknown function (DUF778)
Pp1s4_9V6	1.2979	0.00239417	AT3G54140.1	ATPTR1,PTR1	peptide transporter 1
Pp1s58_143V6	1.29632	8.47e-58	AT3G15730.1	PLD,PLDALPHA1	phospholipase D alpha 1
Pp1s102_100V6	1.29629	5.33e-20	AT5G09970.1	CYP78A7	cytochrome P450, family 78, subfamily A, polypeptide 7
Pp1s99_248V6	1.29598	0.00400665	AT1G09010.1		glycoside hydrolase family 2 protein
Pp1s426_14V6	1.29592	1.97e-25	AT5G26667.1	PYR6	P-loop containing nucleoside triphosphate hydrolases superfamily protein
Pp1s52_227V6	1.29475	2.6e-24
Pp1s7_246V6	1.29469	2.96e-26	AT2G18160.1	ATBZIP2,bZIP2,GBF5	basic leucine-zipper 2
Pp1s101_105V6	1.29384	0.00886203
Pp1s78_128V6	1.29255	1.23e-20	AT5G67230.1	I14H,IRX14-L	Nucleotide-diphospho-sugar transferases superfamily protein
Pp1s126_130V6	1.29154	1.55e-23	AT3G22850.1		Aluminium induced protein with YGL and LRDR motifs
Pp1s36_261V6	1.28815	3.51e-71	AT5G51970.2		GroES-like zinc-binding alcohol dehydrogenase family protein
Pp1s137_140V6	1.28786	2.27e-45	AT2G45300.1		RNA 3\'-terminal phosphate cyclase/enolpyruvate transferase, alpha/beta
Pp1s99_104V6	1.28779	0.00145822
Pp1s2_585V6	1.28667	2.26e-18	AT1G31350.1	KUF1	KAR-UP F-box 1
Pp1s138_66V6	1.28358	2.61e-18	AT4G38740.1	ROC1	rotamase CYP 1
Pp1s164_138V6	1.28347	0.000158264
Pp1s24_115V6	1.28308	0.00245145
Pp1s245_98V6	1.28305	1.21e-81	AT4G31990.2	AAT3,ASP5,ATAAT1	aspartate aminotransferase 5
Pp1s133_42V6	1.28256	0.000171851
Pp1s58_193V6	1.28254	0.000193206	AT3G23600.1		alpha/beta-Hydrolases superfamily protein
Pp1s34_442V6	1.28215	4.5e-45
Pp1s32_182V6	1.28147	3.69e-127	AT5G10100.1		Haloacid dehalogenase-like hydrolase (HAD) superfamily protein
Pp1s93_68V6	1.28143	0.00257787	AT2G15430.1	NRPB3,NRPD3,NRPE3A,RBP36A,RPB35.5A	DNA-directed RNA polymerase family protein
Pp1s491_11V6	1.2809	2e-46	AT1G15120.1		Ubiquinol-cytochrome C reductase hinge protein
Pp1s71_365V6	1.28026	3.47e-07
Pp1s15_95V6	1.28022	1.78e-31	AT2G45540.1		WD-40 repeat family protein / beige-related
Pp1s196_97V6	1.28003	3.01e-08
Pp1s2_650V6	1.27949	2.65e-47
Pp1s358_40V6	1.27935	3.17e-30
Pp1s350_5V6	1.27778	7.94e-75
Pp1s333_30V6	1.27736	7.24e-08	AT3G53950.1		glyoxal oxidase-related protein
Pp1s120_75V6	1.27676	1.71e-25	AT3G53680.1		Acyl-CoA N-acyltransferase with RING/FYVE/PHD-type zinc finger domain
Pp1s133_43V6	1.27663	7.48e-43	AT4G16144.1	AMSH3	associated molecule with the SH3 domain of STAM 3
Pp1s73_7V6	1.27477	1.65e-16	AT3G27650.1	LBD25	LOB domain-containing protein 25
Pp1s352_15V6	1.27445	1.5e-19	AT2G40290.1		Eukaryotic translation initiation factor 2 subunit 1
Pp1s268_22V6	1.27433	8.47e-18
Pp1s30_156V6	1.27404	9.51e-24	AT4G30350.1		Double Clp-N motif-containing P-loop nucleoside triphosphate hydrolases superfamily protein
Pp1s33_181V6	1.27372	0.000128899
Pp1s38_330V6	1.27367	0.000183924	AT5G42650.1	AOS,CYP74A,DDE2	allene oxide synthase
Pp1s100_89V6	1.27336	2.11e-15	AT2G38840.1		Guanylate-binding family protein
Pp1s124_112V6	1.27323	3.78e-14	AT5G67620.1
Pp1s304_28V6	1.27244	4.29e-72	AT3G15430.1		Regulator of chromosome condensation (RCC1) family protein
Pp1s162_22V6	1.27191	4.48e-07	AT5G41610.1	ATCHX18,CHX18	cation/H+ exchanger 18
Pp1s234_102V6	1.27187	7.02e-17
Pp1s249_15V6	1.27182	6.55e-05
Pp1s338_63V6	1.27159	8.26e-31	AT1G28440.1	HSL1	HAESA-like 1
Pp1s30_326V6	1.27104	0.0087485
Pp1s244_70V6	1.27001	1.53e-57	AT4G01850.2	AtSAM2,MAT2,SAM-2,SAM2	S-adenosylmethionine synthetase 2
Pp1s33_117V6	1.26972	6.49e-11	AT2G14610.1	ATPR1,PR 1,PR1	pathogenesis-related gene 1
Pp1s158_150V6	1.26953	1.76e-25	AT5G01520.1		RING/U-box superfamily protein
Pp1s27_74V6	1.26873	8.88e-50	AT3G16640.1	TCTP	translationally controlled tumor protein
Pp1s150_116V6	1.26869	2.5e-31	AT4G37470.1		alpha/beta-Hydrolases superfamily protein
Pp1s102_126V6	1.2685	0.00429589	AT2G38920.1		SPX (SYG1/Pho81/XPR1) domain-containing protein / zinc finger (C3HC4-type RING finger) protein-related
Pp1s61_116V6	1.26624	1.17e-13	AT5G58730.1		pfkB-like carbohydrate kinase family protein
Pp1s152_180V6	1.26509	0.00115277
Pp1s209_111V6	1.26422	2.1e-92	AT3G50740.1	UGT72E1	UDP-glucosyl transferase 72E1
Pp1s63_200V6	1.26368	1.19e-38	AT1G47550.1	SEC3A	exocyst complex component sec3A
Pp1s26_76V6	1.26356	1.05e-74	AT2G28940.2		Protein kinase superfamily protein
Pp1s14_407V6	1.26332	2.52e-08	AT5G63930.1		Leucine-rich repeat protein kinase family protein
Pp1s130_12V6	1.26295	1.7e-35	AT2G35630.1	GEM1,MOR1	ARM repeat superfamily protein
Pp1s119_4V6	1.26257	5e-17
Pp1s317_77V6	1.26236	3.76e-66	AT1G53300.1	TTL1	tetratricopetide-repeat thioredoxin-like 1
Pp1s44_301V6	1.26088	9.4e-37	AT5G06580.1		FAD-linked oxidases family protein
Pp1s143_38V6	1.26025	2.5e-05	AT3G61750.1		Cytochrome b561/ferric reductase transmembrane with DOMON related domain
Pp1s17_26V6	1.25972	9.96e-14
Pp1s256_13V6	1.25866	5.51e-09	AT2G24420.1		DNA repair ATPase-related
Pp1s69_241V6	1.2581	7.13e-05	AT3G10870.1	ATMES17,MES17	methyl esterase 17
Pp1s114_54V6	1.25722	3.66e-26	AT4G14000.1		Putative methyltransferase family protein
Pp1s94_94V6	1.25676	1.04e-48	AT5G54770.1	THI1,THI4,TZ	thiazole biosynthetic enzyme, chloroplast (ARA6) (THI1) (THI4)
Pp1s225_10V6	1.25659	0.00112398	AT1G16250.1		Galactose oxidase/kelch repeat superfamily protein
Pp1s25_302V6	1.25639	6.95e-20	AT2G20562.1
Pp1s14_244V6	1.25397	7.55e-33
Pp1s226_12V6	1.25389	5.53e-16
Pp1s2_312V6	1.25388	1.92e-08	AT2G38300.1		myb-like HTH transcriptional regulator family protein
Pp1s64_46V6	1.25383	1.09e-31	AT1G72280.1	AERO1,ERO1	endoplasmic reticulum oxidoreductins 1
Pp1s460_7V6	1.25336	3.58e-52	AT3G15355.1	PFU1,UBC25	ubiquitin-conjugating enzyme 25
Pp1s533_13V6	1.25312	3.06e-44	AT5G56170.1	LLG1	LORELEI-LIKE-GPI-ANCHORED PROTEIN 1
Pp1s21_30V6	1.25228	4.15e-13	AT1G63450.1	RHS8	root hair specific 8
Pp1s108_38V6	1.25102	5.5e-24	AT1G53530.1		Peptidase S24/S26A/S26B/S26C family protein
Pp1s164_91V6	1.25005	0.00485394
Pp1s131_58V6	1.25002	1.64e-35	AT1G78550.1		2-oxoglutarate (2OG) and Fe(II)-dependent oxygenase superfamily protein
Pp1s53_234V6	1.2481	4.06e-84	AT5G16010.1		3-oxo-5-alpha-steroid 4-dehydrogenase family protein
Pp1s17_17V6	1.24705	3.84e-38	AT5G07720.1		Galactosyl transferase GMA12/MNN10 family protein
Pp1s22_28V6	1.24572	1.94e-09
Pp1s275_75V6	1.24502	8.43e-05	AT5G14120.1		Major facilitator superfamily protein
Pp1s271_79V6	1.245	0.00908486
Pp1s165_33V6	1.2445	7.56e-07	AT3G06860.1	ATMFP2,MFP2	multifunctional protein 2
Pp1s54_280V6	1.24435	2.62e-23
Pp1s35_245V6	1.24152	1.51e-41	AT1G19990.1
Pp1s49_13V6	1.24133	6.48e-37	AT3G03305.1		Calcineurin-like metallo-phosphoesterase superfamily protein
Pp1s206_126V6	1.24036	5.92e-15	AT1G02335.1	GL22	germin-like protein subfamily 2 member 2 precursor
Pp1s32_138V6	1.23891	1.12e-73	AT2G25770.2		Polyketide cyclase/dehydrase and lipid transport superfamily protein
Pp1s79_5V6	1.23887	2.52e-22	AT3G48180.1
Pp1s171_153V6	1.23637	1.84e-11	AT5G03690.2		Aldolase superfamily protein
Pp1s164_9V6	1.23631	1.65e-37	AT5G11700.2
Pp1s12_233V6	1.23557	1.02e-52	AT1G27350.1		Ribosome associated membrane protein RAMP4
Pp1s89_227V6	1.23523	0.0015192	AT5G04250.1		Cysteine proteinases superfamily protein
Pp1s30_150V6	1.23492	3.56e-72	AT1G23390.1		Kelch repeat-containing F-box family protein
Pp1s444_4V6	1.23472	2.98e-16	AT2G36720.1		Acyl-CoA N-acyltransferase with RING/FYVE/PHD-type zinc finger domain
Pp1s75_170V6	1.23354	9.24e-50	AT4G18530.1		Protein of unknown function (DUF707)
Pp1s31_344V6	1.23225	7.76e-17	AT3G45240.1	ATSNAK2,GRIK1	geminivirus rep interacting kinase 1
Pp1s20_352V6	1.2299	8.81e-14
Pp1s465_11V6	1.22983	2.88e-19	AT3G19420.1	ATPEN2,PEN2	PTEN 2
Pp1s6_241V6	1.22907	3.2e-14
Pp1s6_128V6	1.2276	8.15e-05	AT1G15120.1		Ubiquinol-cytochrome C reductase hinge protein
Pp1s129_127V6	1.22518	1.12e-76	AT4G13050.1		Acyl-ACP thioesterase
Pp1s274_47V6	1.22451	1.59e-15	AT1G31970.1	STRS1	DEA(D/H)-box RNA helicase family protein
Pp1s89_18V6	1.22433	0.00271028
Pp1s371_50V6	1.22411	5.75e-05
Pp1s133_10V6	1.22363	3.99e-15	AT4G37870.1	PCK1,PEPCK	phosphoenolpyruvate carboxykinase 1
Pp1s51_14V6	1.22042	7.1e-51	AT2G41790.1		Insulinase (Peptidase family M16) family protein
Pp1s238_60V6	1.21978	5.03e-35	AT2G40880.1	ATCYSA,CYSA,FL3-27	cystatin A
Pp1s47_291V6	1.21948	4.34e-35	AT1G22460.1		O-fucosyltransferase family protein
Pp1s137_275V6	1.2187	7.97e-05	AT1G14630.1
Pp1s86_223V6	1.21827	0.0099207
Pp1s257_6V6	1.21704	2.4e-06
Pp1s24_143V6	1.21667	3.13e-16	AT2G21540.1	ATSFH3,SFH3	SEC14-like 3
Pp1s132_95V6	1.21662	4.49e-41	AT5G19550.1	AAT2,ASP2	aspartate aminotransferase 2
Pp1s16_377V6	1.21511	7.64e-17
Pp1s124_90V6	1.21446	0.000193828	AT1G44170.1	ALDH3H1,ALDH4	aldehyde dehydrogenase 3H1
Pp1s90_174V6	1.21341	1.15e-06	AT3G19050.1	POK2	phragmoplast orienting kinesin 2
Pp1s218_75V6	1.21267	2e-25	AT1G02660.1		alpha/beta-Hydrolases superfamily protein
Pp1s25_106V6	1.21259	2.23e-34	AT2G03810.2		18S pre-ribosomal assembly protein gar2-related
Pp1s410_43V6	1.21253	9.11e-29	AT5G48950.1		Thioesterase superfamily protein
Pp1s241_102V6	1.21198	9.15e-21	AT3G23570.1		alpha/beta-Hydrolases superfamily protein
Pp1s263_20V6	1.21129	1.37e-31	AT3G53090.1	UPL7	ubiquitin-protein ligase 7
Pp1s14_186V6	1.21106	2.69e-52	AT1G79620.1		Leucine-rich repeat protein kinase family protein
Pp1s61_120V6	1.21084	9.52e-19	AT5G19390.3		Rho GTPase activation protein (RhoGAP) with PH domain
Pp1s101_134V6	1.20949	1.76e-07	AT1G16430.1		Surfeit locus protein 5 subunit 22 of Mediator complex
Pp1s36_218V6	1.20911	4.9e-24	AT2G45260.1		Plant protein of unknown function (DUF641)
Pp1s3_40V6	1.20892	0.000121755	AT2G46210.1		Fatty acid/sphingolipid desaturase
Pp1s152_135V6	1.20639	8.55e-18	AT2G27080.1		Late embryogenesis abundant (LEA) hydroxyproline-rich glycoprotein family
Pp1s199_148V6	1.20502	5.08e-44	AT1G04090.1		Plant protein of unknown function (DUF946)
Pp1s1_798V6	1.20496	0.00202743	AT1G24620.1		EF hand calcium-binding protein family
Pp1s28_333V6	1.20492	2.41e-65	AT2G45260.1		Plant protein of unknown function (DUF641)
Pp1s176_29V6	1.20458	1.38e-23
Pp1s2_734V6	1.2045	6.2e-19	AT5G25880.1	ATNADP-ME3,NADP-ME3	NADP-malic enzyme 3
Pp1s159_68V6	1.20394	2.21e-27	AT5G13420.1		Aldolase-type TIM barrel family protein
Pp1s63_54V6	1.20361	2.43e-22	AT1G09430.1	ACLA-3	ATP-citrate lyase A-3
Pp1s321_30V6	1.20232	9.58e-07	AT2G07560.1	AHA6,HA6	H(+)-ATPase 6
Pp1s158_183V6	1.20202	2.12e-08
Pp1s337_21V6	1.2017	5.39e-32	AT5G09810.1	ACT7	actin 7
Pp1s99_62V6	1.20116	0.00100429
Pp1s10_163V6	1.2009	1.19e-29	AT5G05010.1		clathrin adaptor complexes medium subunit family protein
Pp1s268_55V6	1.20086	7.49e-15	AT3G23770.1		O-Glycosyl hydrolases family 17 protein
Pp1s111_153V6	1.20083	1.96e-15	AT4G08960.1		phosphotyrosyl phosphatase activator (PTPA) family protein
Pp1s39_388V6	1.20054	7.59e-06	AT1G52910.1		Protein of unknown function (DUF1218)
Pp1s19_22V6	1.20029	1.47e-06
Pp1s23_8V6	1.19978	3.97e-05	AT1G12980.1	DRN,ESR1	Integrase-type DNA-binding superfamily protein
Pp1s297_61V6	1.19946	1.73e-25	AT2G34190.1		Xanthine/uracil permease family protein
Pp1s23_47V6	1.19844	1.04e-15
Pp1s165_21V6	1.1979	1.01e-10
Pp1s235_138V6	1.19769	1.16e-24	AT4G17260.1		Lactate/malate dehydrogenase family protein
Pp1s3_104V6	1.19653	3.21e-05
Pp1s271_63V6	1.19609	2.12e-51	AT5G53150.1		DNAJ heat shock N-terminal domain-containing protein
Pp1s19_307V6	1.19547	1.1e-11	AT1G64890.1		Major facilitator superfamily protein
Pp1s246_108V6	1.1951	0.00346575
Pp1s260_39V6	1.19506	4.89e-05
Pp1s86_103V6	1.1947	4.26e-08	AT2G01830.2	AHK4,ATCRE1,CRE1,WOL,WOL1	CHASE domain containing histidine kinase protein
Pp1s35_95V6	1.19406	1.84e-16	AT1G26640.1		Amino acid kinase family protein
Pp1s179_4V6	1.19289	2.51e-11
Pp1s32_85V6	1.19273	2.83e-49	AT5G43360.1	ATPT4,PHT1;3,PHT3	phosphate transporter 1;3
Pp1s245_42V6	1.19266	0.00053054
Pp1s431_31V6	1.1926	1.87e-45	AT5G48130.1		Phototropic-responsive NPH3 family protein
Pp1s124_66V6	1.1925	8.17e-18	AT4G04040.1	MEE51	Phosphofructokinase family protein
Pp1s34_430V6	1.19245	3.51e-55	AT3G12070.2	AtRGTB2,RGTB2	RAB geranylgeranyl transferase beta subunit 2
Pp1s298_59V6	1.1924	1.14e-44	AT3G62720.1	ATXT1,XT1,XXT1	xylosyltransferase 1
Pp1s314_19V6	1.19188	0.0036802	AT5G15710.1		Galactose oxidase/kelch repeat superfamily protein
Pp1s317_48V6	1.1911	1.22e-38	AT5G57330.1		Galactose mutarotase-like superfamily protein
Pp1s124_156V6	1.19094	5.21e-112	AT3G08850.1	ATRAPTOR1B,RAPTOR1,RAPTOR1B	HEAT repeat ;WD domain, G-beta repeat protein protein
Pp1s306_49V6	1.18916	4.25e-59	AT3G06670.1		binding
Pp1s116_173V6	1.18912	1.97e-15	AT5G55830.1		Concanavalin A-like lectin protein kinase family protein
Pp1s338_8V6	1.18863	2.2e-29
Pp1s245_39V6	1.18817	2.59e-31	AT5G39990.1		Core-2/I-branching beta-1,6-N-acetylglucosaminyltransferase family protein
Pp1s29_146V6	1.18668	4.49e-46	AT2G32260.1	ATCCT1,CCT1	phosphorylcholine cytidylyltransferase
Pp1s163_26V6	1.18639	1.1e-17	AT1G22940.1	TH-1,TH1,THIE	thiamin biosynthesis protein, putative
Pp1s31_153V6	1.18609	1.66e-18	AT2G01690.1		ARM repeat superfamily protein
Pp1s71_205V6	1.18527	1.19e-72
Pp1s51_293V6	1.18496	8.09e-32	AT5G25940.1		early nodulin-related
Pp1s269_57V6	1.1823	9.48e-10
Pp1s31_269V6	1.18216	2.84e-16	AT5G06710.1	HAT14	homeobox from Arabidopsis thaliana
Pp1s158_133V6	1.18157	1.59e-07	AT1G69550.1		disease resistance protein (TIR-NBS-LRR class)
Pp1s473_2V6	1.18146	3.12e-40
Pp1s358_35V6	1.18041	1.15e-61	AT2G47330.1		P-loop containing nucleoside triphosphate hydrolases superfamily protein
Pp1s162_143V6	1.17909	4.42e-104	AT3G53180.1		glutamate-ammonia ligases;catalytics;glutamate-ammonia ligases
Pp1s62_88V6	1.17888	0.00280363
Pp1s112_75V6	1.17871	6.38e-08	AT5G05170.1	ATCESA3,ATH-B,CESA3,CEV1,IXR1	Cellulose synthase family protein
Pp1s71_18V6	1.1781	1.25e-12	AT5G27690.1		Heavy metal transport/detoxification superfamily protein
Pp1s54_193V6	1.17774	3.86e-38	AT1G32400.3	TOM2A	tobamovirus multiplication 2A
Pp1s4_166V6	1.17762	1.98e-35
Pp1s224_18V6	1.1775	4.05e-73
Pp1s209_68V6	1.17631	1.21e-07	AT3G63480.1		ATP binding microtubule motor family protein
Pp1s204_120V6	1.17591	3.74e-34	AT3G17700.1	ATCNGC20,CNBT1,CNGC20	cyclic nucleotide-binding transporter 1
Pp1s21_33V6	1.17582	1.45e-10	AT1G13900.1		Purple acid phosphatases superfamily protein
Pp1s5_405V6	1.17562	3.02e-35	AT4G39910.1	ATUBP3,UBP3	ubiquitin-specific protease 3
Pp1s226_107V6	1.17525	1.35e-22	AT1G64300.1		Protein kinase family protein
Pp1s1_377V6	1.17489	1.22e-70	AT5G15680.1		ARM repeat superfamily protein
Pp1s58_283V6	1.17446	2.26e-26
Pp1s32_186V6	1.1737	1.23e-35	AT5G55380.1		MBOAT (membrane bound O-acyl transferase) family protein
Pp1s259_116V6	1.17313	4.04e-25	AT1G52155.1
Pp1s154_123V6	1.17305	6.71e-05
Pp1s304_21V6	1.17253	6.8e-19	AT1G68720.1	ATTADA,TADA	tRNA arginine adenosine deaminase
Pp1s83_57V6	1.17221	5.07e-10
Pp1s242_73V6	1.17189	1.1e-57	AT2G43900.1		Endonuclease/exonuclease/phosphatase family protein
Pp1s166_109V6	1.17155	1.92e-46	AT3G15820.1	ROD1	phosphatidic acid phosphatase-related / PAP2-related
Pp1s277_23V6	1.17003	2.07e-23	AT1G10830.1	Z-ISO,Z-ISO1.1,Z-ISO1.2	15-cis-zeta-carotene isomerase
Pp1s109_194V6	1.1699	5.04e-14	AT3G10960.1	ATAZG1,AZG1	AZA-guanine resistant1
Pp1s31_35V6	1.16951	2.97e-87	AT1G66350.1	RGL,RGL1	RGA-like 1
Pp1s180_8V6	1.16915	4.81e-11
Pp1s28_146V6	1.16914	2.31e-78	AT1G22100.1		Inositol-pentakisphosphate 2-kinase family protein
Pp1s34_280V6	1.16905	3.86e-07
Pp1s172_17V6	1.16891	0.00867195
Pp1s199_72V6	1.16867	2.2e-23
Pp1s173_83V6	1.16793	4.03e-45	AT2G24260.1	LRL1	LJRHL1-like 1
Pp1s100_126V6	1.16788	6.59e-12	AT5G17010.4		Major facilitator superfamily protein
Pp1s391_31V6	1.16787	0.00778368
Pp1s197_39V6	1.16748	9.17e-39	AT5G03280.1	ATEIN2,CKR1,EIN2,ERA3,ORE2,ORE3,PIR2	NRAMP metal ion transporter family protein
Pp1s50_56V6	1.16694	4.08e-18	AT3G56840.1		FAD-dependent oxidoreductase family protein
Pp1s14_373V6	1.16652	2.89e-45
Pp1s512_11V6	1.16498	1.3e-21	AT5G15710.1		Galactose oxidase/kelch repeat superfamily protein
Pp1s20_358V6	1.16488	1.23e-19	AT1G08250.1	ADT6	arogenate dehydratase 6
Pp1s118_147V6	1.16383	2.31e-29	AT1G79620.1		Leucine-rich repeat protein kinase family protein
Pp1s167_155V6	1.16379	0.00206185	AT4G36810.1	GGPS1	geranylgeranyl pyrophosphate synthase 1
Pp1s26_173V6	1.16332	2.23e-28
Pp1s346_29V6	1.1629	4.26e-27	AT5G10260.1	AtRABH1e,RABH1e	RAB GTPase homolog H1E
Pp1s171_150V6	1.16285	1.98e-10	AT2G01140.1		Aldolase superfamily protein
Pp1s265_4V6	1.16273	1.38e-12	AT4G36860.1	DAR1	LIM domain-containing protein
Pp1s277_2V6	1.16078	4.5e-10	AT4G13010.1		Oxidoreductase, zinc-binding dehydrogenase family protein
Pp1s141_25V6	1.16022	1.25e-29	AT1G60430.2	ARPC3	actin-related protein C3
Pp1s178_86V6	1.16017	5.51e-10	AT5G59010.1		Protein kinase protein with tetratricopeptide repeat domain
Pp1s124_114V6	1.16001	7.89e-19
Pp1s293_91V6	1.15998	6.06e-46	AT1G79550.1	PGK	phosphoglycerate kinase
Pp1s407_21V6	1.15925	3.86e-06
Pp1s350_37V6	1.15904	1e-18	AT1G50380.1		Prolyl oligopeptidase family protein
Pp1s136_219V6	1.15854	0.000889077	AT2G33710.2		Integrase-type DNA-binding superfamily protein
Pp1s114_133V6	1.15806	1.64e-24	AT1G26560.1	BGLU40	beta glucosidase 40
Pp1s271_26V6	1.15758	7.98e-31
Pp1s485_11V6	1.15758	2.63e-57	AT2G35270.1	GIK	Predicted AT-hook DNA-binding family protein
Pp1s333_36V6	1.15654	2.38e-44	AT4G34860.1		Plant neutral invertase family protein
Pp1s77_270V6	1.15638	3.59e-41
Pp1s87_129V6	1.15545	2.37e-31	AT4G14350.1		AGC (cAMP-dependent, cGMP-dependent and protein kinase C) kinase family protein
Pp1s433_36V6	1.15532	6.96e-17	AT5G19360.1	CPK34	calcium-dependent protein kinase 34
Pp1s234_105V6	1.15513	1.95e-21	AT2G34900.2	GTE01,GTE1,IMB1	Transcription factor GTE6
Pp1s7_212V6	1.15494	1.03e-34
Pp1s17_376V6	1.15482	1.9e-73	AT4G17140.3		pleckstrin homology (PH) domain-containing protein
Pp1s61_92V6	1.15464	1.39e-22	AT5G63500.1		Protein of unknown function (DUF 3339)
Pp1s338_33V6	1.15463	0.00949988
Pp1s20_19V6	1.15461	2.16e-22	AT5G13700.1	APAO,ATPAO1,PAO1	polyamine oxidase 1
Pp1s31_58V6	1.1531	1.93e-09	AT1G63650.1	ATMYC-2,EGL1,EGL3	basic helix-loop-helix (bHLH) DNA-binding superfamily protein
Pp1s407_40V6	1.15266	7.8e-10
Pp1s1_71V6	1.15205	0.00212639
Pp1s27_190V6	1.1519	2.98e-05	AT3G53310.1		AP2/B3-like transcriptional factor family protein
Pp1s155_82V6	1.15071	1.63e-10	AT2G42280.1		basic helix-loop-helix (bHLH) DNA-binding superfamily protein
Pp1s57_6V6	1.14877	2.99e-09	AT4G10465.1		Heavy metal transport/detoxification superfamily protein
Pp1s100_30V6	1.14771	2.48e-68	AT4G30160.1	ATVLN4,VLN4	villin 4
Pp1s162_145V6	1.1475	3.64e-32
Pp1s70_203V6	1.14704	8.36e-31	AT5G47390.1		myb-like transcription factor family protein
Pp1s6_240V6	1.14677	9.07e-24	AT1G30330.1	ARF6	auxin response factor 6
Pp1s83_4V6	1.14647	6.15e-24	AT5G02310.1	PRT6	proteolysis 6
Pp1s65_88V6	1.1454	1.36e-16	AT3G54190.1		Transducin/WD40 repeat-like superfamily protein
Pp1s136_15V6	1.14504	4.8e-24	AT3G14590.2	NTMC2T6.2,NTMC2TYPE6.2	Calcium-dependent lipid-binding (CaLB domain) family protein
Pp1s249_67V6	1.14475	1.49e-14	AT1G30825.1	ARPC2A,DIS2	Arp2/3 complex, 34 kD subunit p34-Arc
Pp1s206_125V6	1.14434	9.44e-08
Pp1s104_175V6	1.14318	3.93e-25	AT3G46640.3	LUX,PCL1	Homeodomain-like superfamily protein
Pp1s16_211V6	1.14302	9.54e-13
Pp1s338_32V6	1.14278	3.36e-21	AT2G25170.1	CHD3,CHR6,GYM,PKL,SSL2	chromatin remodeling factor CHD3 (PICKLE)
Pp1s54_290V6	1.14238	2.48e-20
Pp1s76_79V6	1.14229	7.76e-20	AT2G14740.1	ATVSR3,BP80-2;2,VSR2;2,VSR3	vaculolar sorting receptor 3
Pp1s93_58V6	1.14203	1.26e-10	AT3G46510.1	ATPUB13,PUB13	plant U-box 13
Pp1s6_242V6	1.14202	4.76e-10
Pp1s66_112V6	1.14132	2.82e-98	AT4G30950.1	FAD6,FADC,SFD4	fatty acid desaturase 6
Pp1s22_322V6	1.14083	4.42e-06	AT1G24020.1	MLP423	MLP-like protein 423
Pp1s44_284V6	1.14046	4.5e-35	AT1G07090.1	LSH6	Protein of unknown function (DUF640)
Pp1s37_156V6	1.14028	4.72e-10	AT4G08455.1		BTB/POZ domain-containing protein
Pp1s1_541V6	1.14004	0.000129508
Pp1s38_44V6	1.13966	5.64e-06	AT1G79750.1	ATNADP-ME4,NADP-ME4	NADP-malic enzyme 4
Pp1s128_148V6	1.13931	5.63e-23	AT5G55610.1
Pp1s145_93V6	1.13914	1.49e-12	AT1G27170.1		transmembrane receptors;ATP binding
Pp1s167_153V6	1.13898	0.00207056
Pp1s86_128V6	1.13856	1.36e-32
Pp1s63_51V6	1.1383	5.89e-52	AT5G66730.1		C2H2-like zinc finger protein
Pp1s190_33V6	1.13662	4.23e-19	AT2G33620.2		AT hook motif DNA-binding family protein
Pp1s464_3V6	1.13628	4.57e-14	AT1G35140.1	EXL7,PHI-1	Phosphate-responsive 1 family protein
Pp1s448_9V6	1.13622	2.4e-06
Pp1s61_210V6	1.13609	4.42e-06	AT2G16250.1		Leucine-rich repeat protein kinase family protein
Pp1s1_100V6	1.13603	6.9e-42	AT5G67330.1	ATNRAMP4,NRAMP4	natural resistance associated macrophage protein 4
Pp1s17_221V6	1.13355	1.26e-20	AT1G24764.1	ATMAP70-2,MAP70-2	microtubule-associated proteins 70-2
Pp1s91_54V6	1.13309	0.00672619
Pp1s8_207V6	1.13273	7.51e-36
Pp1s71_86V6	1.13252	1.74e-11
Pp1s156_26V6	1.13216	1.43e-21	AT2G30340.1	LBD13	LOB domain-containing protein 13
Pp1s66_282V6	1.13173	3.66e-30	AT5G57390.1	AIL5,CHO1,EMK	AINTEGUMENTA-like 5
Pp1s246_62V6	1.13103	2.73e-09	AT4G24830.1		arginosuccinate synthase family
Pp1s39_329V6	1.12973	1.17e-05
Pp1s310_61V6	1.12968	0.00397025	AT5G20810.2		SAUR-like auxin-responsive protein family
Pp1s100_125V6	1.12923	2.6e-23	AT1G08980.1	AMI1,ATAMI1,ATTOC64-I,TOC64-I	amidase 1
Pp1s184_39V6	1.12813	4.44e-41	AT5G05830.1		RING/FYVE/PHD zinc finger superfamily protein
Pp1s494_3V6	1.1279	0.00182018	AT2G37040.1	ATPAL1,PAL1	PHE ammonia lyase 1
Pp1s84_154V6	1.12786	8.47e-26	AT3G12650.1
Pp1s13_312V6	1.12727	0.00440271	AT4G39050.1		Kinesin motor family protein
Pp1s96_192V6	1.12649	0.000179193
Pp1s2_26V6	1.12635	8.74e-36
Pp1s33_361V6	1.12583	2.63e-62	AT3G16510.1		Calcium-dependent lipid-binding (CaLB domain) family protein
Pp1s278_17V6	1.12318	4.67e-16
Pp1s83_56V6	1.12275	2.09e-14	AT2G31170.1	SYCO ARATH	Cysteinyl-tRNA synthetase, class Ia family protein
Pp1s98_102V6	1.12136	2.33e-08	AT3G09830.2		Protein kinase superfamily protein
Pp1s85_2V6	1.12068	0.00527285	AT1G17230.1		Leucine-rich receptor-like protein kinase family protein
Pp1s44_312V6	1.12017	6.83e-09	AT1G64980.1		Nucleotide-diphospho-sugar transferases superfamily protein
Pp1s274_19V6	1.11964	2.3e-10
Pp1s124_65V6	1.11827	4.22e-08	AT2G39210.1		Major facilitator superfamily protein
Pp1s317_42V6	1.11776	7.12e-15	AT3G23920.1	BAM1,BMY7,TR-BAMY	beta-amylase 1
Pp1s40_244V6	1.11745	0.00409215
Pp1s28_54V6	1.11721	1.62e-17	AT4G40060.1	ATHB-16,ATHB16,HB16	homeobox protein 16
Pp1s85_73V6	1.11632	9.68e-30
Pp1s25_189V6	1.11495	4e-14	AT5G07280.1	EMS1,EXS	Leucine-rich repeat transmembrane protein kinase
Pp1s252_86V6	1.11483	2.13e-08	AT2G39970.1		Mitochondrial substrate carrier family protein
Pp1s86_63V6	1.11442	2.36e-22	AT1G47710.1		Serine protease inhibitor (SERPIN) family protein
Pp1s84_82V6	1.11314	2.88e-05	AT1G67750.1		Pectate lyase family protein
Pp1s108_24V6	1.11314	2.33e-33	AT1G72560.2	PSD	ARM repeat superfamily protein
Pp1s19_293V6	1.11304	1.02e-52	AT2G22570.1	ATNIC1,NIC1	nicotinamidase 1
Pp1s97_81V6	1.11043	1.34e-42	AT5G19630.1		alpha/beta-Hydrolases superfamily protein
Pp1s34_202V6	1.10989	3.69e-47	AT1G79620.1		Leucine-rich repeat protein kinase family protein
Pp1s333_22V6	1.10928	1.17e-32	AT1G27200.1		Domain of unknown function (DUF23)
Pp1s122_52V6	1.10924	4.95e-11	AT3G15020.1	mMDH2	Lactate/malate dehydrogenase family protein
Pp1s26_282V6	1.10825	0.000756196	AT5G60850.1	OBP4	OBF binding protein 4
Pp1s206_38V6	1.10723	3.27e-80	AT3G59420.1	ACR4,CR4	crinkly4
Pp1s65_16V6	1.1071	2.52e-57	AT5G58310.1	ATMES18,MES18	methyl esterase 18
Pp1s264_25V6	1.107	7.25e-23	AT4G39420.2
Pp1s372_29V6	1.10689	9.07e-15	AT2G15020.1
Pp1s110_66V6	1.10686	1.77e-29	AT5G07280.1	EMS1,EXS	Leucine-rich repeat transmembrane protein kinase
Pp1s48_7V6	1.10657	4.98e-09	AT5G56320.1	ATEXP14,ATEXPA14,ATHEXP ALPHA 1.5,EXP14,EXPA14	expansin A14
Pp1s162_81V6	1.10605	5.99e-33	AT2G32040.1		Major facilitator superfamily protein
Pp1s29_334V6	1.10597	5.76e-25	AT5G25360.2
Pp1s339_62V6	1.10584	0.00648477
Pp1s17_81V6	1.10488	0.00849157	AT1G27170.1		transmembrane receptors;ATP binding
Pp1s9_126V6	1.10472	6.72e-07
Pp1s264_24V6	1.10469	1.81e-44	AT4G39420.2
Pp1s83_29V6	1.10434	1.22e-29	AT2G23960.1		Class I glutamine amidotransferase-like superfamily protein
Pp1s335_26V6	1.10261	1.05e-11	AT2G17640.1	ATSERAT3;1,SAT-106	Trimeric LpxA-like enzymes superfamily protein
Pp1s85_74V6	1.10182	9.37e-15	AT4G19040.3	EDR2	ENHANCED DISEASE RESISTANCE 2
Pp1s82_104V6	1.10167	2.19e-17	AT4G37300.1	MEE59	maternal effect embryo arrest 59
Pp1s62_41V6	1.10049	1.89e-10	AT5G54770.1	THI1,THI4,TZ	thiazole biosynthetic enzyme, chloroplast (ARA6) (THI1) (THI4)
Pp1s153_89V6	1.10026	1.27e-06
Pp1s39_322V6	1.10022	1.28e-28	AT5G49810.1	MMT	methionine S-methyltransferase
Pp1s28_303V6	1.10001	0.00379848	AT1G71980.1		Protease-associated (PA) RING/U-box zinc finger family protein
Pp1s257_5V6	1.09986	1.25e-63	AT4G11560.1		bromo-adjacent homology (BAH) domain-containing protein
Pp1s226_50V6	1.0983	6.35e-20	AT2G28900.1	ATOEP16-1,ATOEP16-L,OEP16,OEP16-1	outer plastid envelope protein 16-1
Pp1s323_62V6	1.09715	1.63e-59	AT3G05675.2		BTB/POZ domain-containing protein
Pp1s70_246V6	1.09697	0.000863791
Pp1s304_18V6	1.0968	0.000447636
Pp1s7_71V6	1.0956	4.32e-08
Pp1s133_124V6	1.09544	0.00176166
Pp1s180_65V6	1.09443	1.84e-17
Pp1s128_127V6	1.09422	4.13e-42	AT4G21580.1		oxidoreductase, zinc-binding dehydrogenase family protein
Pp1s34_16V6	1.09387	3.06e-06	AT1G18100.1	E12A11,MFT	PEBP (phosphatidylethanolamine-binding protein) family protein
Pp1s226_64V6	1.0924	5.01e-07	AT1G69550.1		disease resistance protein (TIR-NBS-LRR class)
Pp1s121_22V6	1.09236	5.36e-18	AT1G08510.1	FATB	fatty acyl-ACP thioesterases B
Pp1s235_95V6	1.09216	0.000571809	AT4G27710.1	CYP709B3	cytochrome P450, family 709, subfamily B, polypeptide 3
Pp1s14_47V6	1.09141	2.46e-50	AT2G26770.2		plectin-related
Pp1s36_194V6	1.09112	0.000307332	AT4G10140.1
Pp1s121_59V6	1.09107	1.79e-13	AT1G12860.1	ICE2,SCRM2	basic helix-loop-helix (bHLH) DNA-binding superfamily protein
Pp1s124_76V6	1.09091	8.11e-41	AT5G39570.1
Pp1s90_133V6	1.08961	7.7e-44	AT5G08570.1		Pyruvate kinase family protein
Pp1s31_21V6	1.08899	3.17e-11
Pp1s108_25V6	1.08819	1.49e-51	AT5G12180.1	CPK17	calcium-dependent protein kinase 17
Pp1s115_202V6	1.08687	0.000564169
Pp1s375_14V6	1.0866	1.31e-22	AT5G48060.1		C2 calcium/lipid-binding plant phosphoribosyltransferase family protein
Pp1s6_170V6	1.08356	5.94e-66	AT4G27100.1		Ypt/Rab-GAP domain of gyp1p superfamily protein
Pp1s249_16V6	1.0822	8.74e-06
Pp1s119_38V6	1.08103	0.000111556	AT3G53950.1		glyoxal oxidase-related protein
Pp1s158_53V6	1.08043	1.66e-16
Pp1s44_140V6	1.07968	2.04e-35	AT5G45420.1		Duplicated homeodomain-like superfamily protein
Pp1s65_42V6	1.07809	4.5e-30	AT3G01470.1	ATHB-1,ATHB1,HAT5,HB-1,HD-ZIP-1	homeobox 1
Pp1s395_5V6	1.07772	1.37e-08	AT3G12300.1
Pp1s49_69V6	1.07744	1.55e-17	AT1G77390.1	CYCA1,CYCA1;2,DYP,TAM	CYCLIN A1;2
Pp1s166_14V6	1.07696	1.15e-12
Pp1s113_126V6	1.07685	2.87e-07	AT5G56950.1	NAP1;3,NFA03,NFA3	nucleosome assembly protein 1;3
Pp1s31_83V6	1.07612	1.31e-08
Pp1s107_87V6	1.07611	7.93e-08	AT1G44100.1	AAP5	amino acid permease 5
Pp1s269_58V6	1.07595	4.46e-10	AT1G08280.1		Glycosyltransferase family 29 (sialyltransferase) family protein
Pp1s447_20V6	1.0755	1.1e-22	AT2G40950.1	BZIP17	Basic-leucine zipper (bZIP) transcription factor family protein
Pp1s238_53V6	1.0749	0.000135623	AT2G30130.1	ASL5,LBD12,PCK1	Lateral organ boundaries (LOB) domain family protein
Pp1s236_58V6	1.07344	1.4e-28	AT5G26910.1
Pp1s178_112V6	1.07269	3.99e-35	AT1G14790.1	ATRDRP1,RDR1	RNA-dependent RNA polymerase 1
Pp1s36_357V6	1.07117	7.67e-23
Pp1s192_66V6	1.06998	1.63e-57	AT4G18593.1		dual specificity protein phosphatase-related
Pp1s96_95V6	1.06994	5.82e-49	AT2G17700.1		ACT-like protein tyrosine kinase family protein
Pp1s71_197V6	1.06956	1.21e-37	AT5G67470.1	ATFH6,FH6	formin homolog 6
Pp1s45_67V6	1.0683	9.88e-25	AT5G26667.1	PYR6	P-loop containing nucleoside triphosphate hydrolases superfamily protein
Pp1s245_6V6	1.06663	7.03e-68	AT2G14750.1	AKN1,APK,APK1,ATAKN1	APS kinase
Pp1s96_90V6	1.06609	2.74e-28	AT1G71830.1	ATSERK1,SERK1	somatic embryogenesis receptor-like kinase 1
Pp1s7_419V6	1.06457	5.77e-13
Pp1s29_114V6	1.06323	9.77e-32	AT3G56170.1	CAN	Ca-2+ dependent nuclease
Pp1s133_112V6	1.06199	1.42e-08	AT3G50360.1	ATCEN2,CEN1,CEN2	centrin2
Pp1s103_119V6	1.0618	9.3e-61
Pp1s126_73V6	1.06079	3.06e-40	AT2G20130.1	LCV1	like COV 1
Pp1s75_161V6	1.06043	4.91e-07
Pp1s6_11V6	1.06042	5.53e-93	AT4G30190.1	AHA2,HA2,PMA2	H(+)-ATPase 2
Pp1s54_279V6	1.05907	1.16e-33	AT4G27435.1		Protein of unknown function (DUF1218)
Pp1s180_21V6	1.05875	2.22e-15	AT3G59090.2
Pp1s433_23V6	1.05854	6.41e-32
Pp1s317_75V6	1.05826	6.56e-28	AT4G25290.1		DNA photolyases;DNA photolyases
Pp1s45_263V6	1.05651	5.72e-13	AT1G32210.1	ATDAD1	Defender against death (DAD family) protein
Pp1s343_14V6	1.05639	6.96e-65	AT5G56890.1		Protein kinase superfamily protein
Pp1s44_217V6	1.05589	2.4e-08	AT1G27340.1		Galactose oxidase/kelch repeat superfamily protein
Pp1s65_194V6	1.05457	5.84e-26	AT5G03760.1	ATCSLA09,ATCSLA9,CSLA09,CSLA9,RAT4	Nucleotide-diphospho-sugar transferases superfamily protein
Pp1s391_41V6	1.0542	2.36e-07	AT2G17980.1	ATSLY1	Sec1/munc18-like (SM) proteins superfamily
Pp1s104_203V6	1.05415	5.23e-11
Pp1s158_132V6	1.05381	0.00015169	AT1G27170.1		transmembrane receptors;ATP binding
[truncated: 5,364 more rows]

## Sheet: WT-IAA vs auxiaa-IAA
Supplementary File 1C: WT-IAA vs aux/iaa-IAA
Gene ID	log2FoldChange	padj	At homolog	Gene symbol	description
Pp1s49_2V6	8.31388	7.31e-140
Pp1s266_21V6	7.9629	1.64e-186	AT4G09820.1	BHLH42,TT8	basic helix-loop-helix (bHLH) DNA-binding superfamily protein
Pp1s218_24V6	7.121	1.37e-173	AT3G26744.2	ATICE1,ICE1,SCRM	basic helix-loop-helix (bHLH) DNA-binding superfamily protein
Pp1s545_11V6	7.0609	5.35e-94
Pp1s103_109V6	6.82086	8.17e-73
Pp1s266_66V6	6.70108	2.34e-70	AT5G56320.1	ATEXP14,ATEXPA14,ATHEXP ALPHA 1.5,EXP14,EXPA14	expansin A14
Pp1s62_51V6	6.64207	1.87e-59	AT1G49740.1		PLC-like phosphodiesterases superfamily protein
Pp1s1_327V6	6.56362	1.89e-107	AT5G04720.1	ADR1-L2	ADR1-like 2
Pp1s327_16V6	6.27363	5.63e-73	AT4G26090.1	RPS2	NB-ARC domain-containing disease resistance protein
Pp1s352_42V6	6.26758	3.42e-61	AT2G03220.1	ATFT1,ATFUT1,FT1,MUR2	fucosyltransferase 1
Pp1s313_58V6	6.2409	7.23e-61	AT4G28250.1	ATEXPB3,ATHEXP BETA 1.6,EXPB3	expansin B3
Pp1s252_40V6	6.1834	0	AT1G02065.1	SPL8	squamosa promoter binding protein-like 8
Pp1s401_16V6	6.10534	2.01e-54	AT3G09550.1		Ankyrin repeat family protein
Pp1s69_177V6	6.09977	2.79e-93	AT5G62710.1		Leucine-rich repeat protein kinase family protein
Pp1s55_301V6	6.05964	0	AT3G53420.1	PIP2,PIP2;1,PIP2A	plasma membrane intrinsic protein 2A
Pp1s13_263V6	6.05795	3.5e-70	AT5G52450.1		MATE efflux family protein
Pp1s185_98V6	6.04001	9.25e-52
Pp1s131_50V6	5.99964	1.15e-67	AT5G15710.1		Galactose oxidase/kelch repeat superfamily protein
Pp1s6_458V6	5.9815	2.85e-60	AT1G12260.1	ANAC007,EMB2749,NAC007,VND4	NAC 007
Pp1s53_176V6	5.97433	1.25e-53
Pp1s74_180V6	5.87437	5.7e-54
Pp1s223_40V6	5.82679	6.72e-55	AT1G07230.1	NPC1	non-specific phospholipase C1
Pp1s271_3V6	5.75816	3.51e-54	AT5G07990.1	CYP75B1,D501,TT7	Cytochrome P450 superfamily protein
Pp1s38_374V6	5.7037	1.55e-55	AT3G28040.1		Leucine-rich receptor-like protein kinase family protein
Pp1s130_22V6	5.69253	1.83e-134	AT4G16430.1		basic helix-loop-helix (bHLH) DNA-binding superfamily protein
Pp1s180_73V6	5.64113	9.55e-64	AT4G25420.1	AT2301,ATGA20OX1,GA20OX1,GA5	2-oxoglutarate (2OG) and Fe(II)-dependent oxygenase superfamily protein
Pp1s26_167V6	5.61467	7.97e-67	AT5G55180.2		O-Glycosyl hydrolases family 17 protein
Pp1s357_16V6	5.61042	7.38e-194	AT5G15710.1		Galactose oxidase/kelch repeat superfamily protein
Pp1s73_109V6	5.59467	2.34e-75	AT2G38300.1		myb-like HTH transcriptional regulator family protein
Pp1s134_116V6	5.58084	3.32e-77	AT4G36850.1		PQ-loop repeat family protein / transmembrane family protein
Pp1s71_284V6	5.46229	1.91e-48
Pp1s327_2V6	5.45918	2.23e-166
Pp1s154_58V6	5.45663	1.42e-118
Pp1s50_127V6	5.37032	6.27e-137	AT1G02065.1	SPL8	squamosa promoter binding protein-like 8
Pp1s40_64V6	5.31995	5.08e-63	AT3G21420.1		2-oxoglutarate (2OG) and Fe(II)-dependent oxygenase superfamily protein
Pp1s57_140V6	5.30571	1.37e-136	AT1G46768.1	RAP2.1	related to AP2 1
Pp1s102_107V6	5.29568	0	AT4G00430.1	PIP1;4,PIP1E,TMP-C	plasma membrane intrinsic protein 1;4
Pp1s823_1V6	5.27967	2.54e-42	AT5G66990.1		RWP-RK domain-containing protein
Pp1s14_101V6	5.21336	1.96e-201	AT5G04560.1	DME	HhH-GPD base excision DNA repair family protein
Pp1s5_284V6	5.18486	1.2e-33	AT3G02430.1		Protein of unknown function (DUF679)
Pp1s296_69V6	5.13189	7.99e-53	AT5G19790.1	RAP2.11	related to AP2 11
Pp1s46_32V6	5.11178	9.33e-38	AT2G31050.1		Cupredoxin superfamily protein
Pp1s281_113V6	5.10811	1.09e-32
Pp1s357_12V6	5.10578	1.82e-35	AT4G17500.1	ATERF-1,ERF-1	ethylene responsive element binding factor 1
Pp1s107_205V6	5.09915	4.82e-184	AT1G49770.1	RGE1,ZOU	basic helix-loop-helix (bHLH) DNA-binding superfamily protein
Pp1s57_150V6	5.08214	1.47e-98
Pp1s168_26V6	5.05495	1.72e-34
Pp1s62_139V6	5.04747	1.3e-35	AT2G06050.1	DDE1,OPR3	oxophytodienoate-reductase 3
Pp1s53_47V6	5.01419	9.91e-37	AT2G20680.1		Glycosyl hydrolase superfamily protein
Pp1s15_78V6	5.00026	9.51e-63
Pp1s15_251V6	4.99233	1.88e-68
Pp1s314_5V6	4.95691	3.55e-46	AT1G56230.1		Protein of unknown function (DUF1399)
Pp1s21_330V6	4.95309	1.96e-87	AT5G54380.1	THE1	protein kinase family protein
Pp1s281_13V6	4.94058	3.34e-122	AT1G73080.1	ATPEPR1,PEPR1	PEP1 receptor 1
Pp1s60_87V6	4.93649	7.35e-123	AT1G55265.1		Protein of unknown function, DUF538
Pp1s327_12V6	4.91835	1.35e-88
Pp1s46_156V6	4.91367	2.84e-25
Pp1s39_212V6	4.90201	3.52e-39	AT5G49520.1	ATWRKY48,WRKY48	WRKY DNA-binding protein 48
Pp1s65_310V6	4.89369	3.52e-118
Pp1s117_130V6	4.88102	5.84e-58	AT1G66240.1	ATATX1,ATX1	homolog of anti-oxidant 1
Pp1s92_41V6	4.8735	7.46e-29
Pp1s24_272V6	4.85895	3.85e-32	AT2G06850.1	EXGT-A1,EXT,XTH4	xyloglucan endotransglucosylase/hydrolase 4
Pp1s100_198V6	4.80166	6.04e-25	AT3G26570.2	ORF02,PHT2;1	phosphate transporter 2;1
Pp1s306_55V6	4.77055	1.86e-30	AT5G22810.1		GDSL-like Lipase/Acylhydrolase superfamily protein
Pp1s11_271V6	4.75256	4.93e-45	AT1G59710.1		Protein of unknown function (DUF569)
Pp1s227_29V6	4.74916	4.17e-92	AT1G75620.1		glyoxal oxidase-related protein
Pp1s406_7V6	4.70525	7.58e-41	AT1G62710.1	BETA-VPE,BETAVPE	beta vacuolar processing enzyme
Pp1s180_137V6	4.69528	4.68e-32	AT1G06330.1		Heavy metal transport/detoxification superfamily protein
Pp1s315_29V6	4.68651	2.33e-76	AT2G30490.1	ATC4H,C4H,CYP73A5,REF3	cinnamate-4-hydroxylase
Pp1s98_22V6	4.63669	1.78e-39	AT2G36450.1	HRD	Integrase-type DNA-binding superfamily protein
Pp1s223_38V6	4.63518	4.78e-56	AT5G02260.1	ATEXP9,ATEXPA9,ATHEXP ALPHA 1.10,EXP9,EXPA9	expansin A9
Pp1s80_185V6	4.61817	3.87e-25
Pp1s415_25V6	4.59856	7.01e-26	AT4G10955.1		alpha/beta-Hydrolases superfamily protein
Pp1s2_468V6	4.59199	1.57e-23
Pp1s478_3V6	4.53621	8.93e-29
Pp1s210_61V6	4.53286	1.02e-60
Pp1s6_456V6	4.5213	1.89e-24
Pp1s138_190V6	4.51848	1.4e-97	AT5G18560.1	PUCHI	Integrase-type DNA-binding superfamily protein
Pp1s279_18V6	4.5133	3.12e-147	AT4G09980.1	EMB1691	Methyltransferase MT-A70 family protein
Pp1s298_46V6	4.47423	5.58e-35
Pp1s120_101V6	4.46412	1.46e-39	AT5G10050.1		NAD(P)-binding Rossmann-fold superfamily protein
Pp1s57_147V6	4.45488	1.38e-26
Pp1s8_151V6	4.44928	3.38e-32	AT3G53420.2	PIP2,PIP2;1,PIP2A	plasma membrane intrinsic protein 2A
Pp1s15_70V6	4.43388	6.25e-41
Pp1s44_116V6	4.42942	8.25e-48
Pp1s215_2V6	4.41923	9.65e-45	AT3G19690.1		CAP (Cysteine-rich secretory proteins, Antigen 5, and Pathogenesis-related 1 protein) superfamily protein
Pp1s77_42V6	4.40727	6.68e-59	AT4G10350.1	ANAC070,BRN2,NAC070	NAC domain containing protein 70
Pp1s35_338V6	4.40724	5.54e-99	AT3G03760.1	LBD20	LOB domain-containing protein 20
Pp1s287_72V6	4.39674	2.69e-40	AT2G43590.1		Chitinase family protein
Pp1s43_101V6	4.39501	1.31e-32	AT3G53950.1		glyoxal oxidase-related protein
Pp1s28_203V6	4.34437	5.3e-56	AT4G25835.1		P-loop containing nucleoside triphosphate hydrolases superfamily protein
Pp1s5_225V6	4.3287	2.43e-22	AT5G01930.1		Glycosyl hydrolase superfamily protein
Pp1s215_17V6	4.32519	4.19e-24	AT5G08460.1		GDSL-like Lipase/Acylhydrolase superfamily protein
Pp1s6_350V6	4.29924	4.74e-157
Pp1s194_61V6	4.29109	3.25e-24	AT1G02065.1	SPL8	squamosa promoter binding protein-like 8
Pp1s48_131V6	4.28065	1.24e-110	AT4G03210.1	XTH9	xyloglucan endotransglucosylase/hydrolase 9
Pp1s122_39V6	4.27649	5.82e-53
Pp1s4_266V6	4.24193	1.07e-91
Pp1s327_51V6	4.23846	8.7e-65	AT4G33880.1	RSL2	ROOT HAIR DEFECTIVE 6-LIKE 2
Pp1s297_72V6	4.21838	3.01e-51	AT1G01310.1		CAP (Cysteine-rich secretory proteins, Antigen 5, and Pathogenesis-related 1 protein) superfamily protein
Pp1s294_73V6	4.20623	1.85e-37
Pp1s86_61V6	4.16849	1.61e-28	AT5G05390.1	LAC12	laccase 12
Pp1s25_144V6	4.15486	2.06e-40	AT5G60700.1		glycosyltransferase family protein 2
Pp1s218_34V6	4.14245	2.94e-225	AT2G01940.1	ATIDD15,SGR5	C2H2-like zinc finger protein
Pp1s134_173V6	4.14217	3.94e-188	AT1G02360.1		Chitinase family protein
Pp1s8_54V6	4.13859	1.17e-17	AT1G07090.1	LSH6	Protein of unknown function (DUF640)
Pp1s276_72V6	4.12646	1.31e-97	AT4G23750.1	CRF2,TMO3	cytokinin response factor 2
Pp1s185_115V6	4.11868	9.06e-31
Pp1s35_200V6	4.10029	3.16e-24
Pp1s224_81V6	4.09598	1.56e-31
Pp1s149_3V6	4.09482	8.96e-56
Pp1s139_45V6	4.0925	1.8e-32	AT5G63180.1		Pectin lyase-like superfamily protein
Pp1s195_111V6	4.08961	6.75e-58
Pp1s76_162V6	4.07794	9.89e-40	AT4G39980.1	DHS1	3-deoxy-D-arabino-heptulosonate 7-phosphate synthase 1
Pp1s67_29V6	4.07679	6.21e-75
Pp1s26_188V6	4.0633	1.64e-18	AT4G32430.1		Pentatricopeptide repeat (PPR) superfamily protein
Pp1s287_27V6	4.06137	2.06e-20	AT2G42990.1		GDSL-like Lipase/Acylhydrolase superfamily protein
Pp1s113_82V6	4.05962	3.64e-36
Pp1s220_29V6	4.05504	1.2e-36
Pp1s36_314V6	4.05109	3.68e-18	AT1G71250.1		GDSL-like Lipase/Acylhydrolase superfamily protein
Pp1s73_108V6	4.04932	3.15e-19
Pp1s11_247V6	4.04572	1.79e-68
Pp1s209_54V6	4.0275	1.44e-15
Pp1s242_12V6	4.02439	2.1e-37
Pp1s83_200V6	3.99326	9.67e-17
Pp1s87_98V6	3.98638	2.94e-48	AT1G19210.1		Integrase-type DNA-binding superfamily protein
Pp1s124_54V6	3.98058	9.34e-26
Pp1s59_259V6	3.95826	1.08e-34	AT1G67720.1		Leucine-rich repeat protein kinase family protein
Pp1s313_106V6	3.95433	4.25e-95
Pp1s257_46V6	3.93474	4.06e-23
Pp1s4_265V6	3.92464	4.26e-32	AT3G54290.1
Pp1s23_332V6	3.92063	9.78e-25	AT4G10465.1		Heavy metal transport/detoxification superfamily protein
Pp1s257_22V6	3.92027	2.09e-27	AT1G12860.1	ICE2,SCRM2	basic helix-loop-helix (bHLH) DNA-binding superfamily protein
Pp1s1_535V6	3.9202	1.19e-37	AT2G45960.1	ATHH2,PIP1;2,PIP1B,TMP-A	plasma membrane intrinsic protein 1B
Pp1s173_31V6	3.91013	1.12e-52
Pp1s431_8V6	3.90708	1.25e-103	AT5G19160.1	TBL11	TRICHOME BIREFRINGENCE-LIKE 11
Pp1s85_139V6	3.90248	1.82e-24	AT3G54220.1	SCR,SGR1	GRAS family transcription factor
Pp1s198_164V6	3.90244	1.13e-73	AT3G12760.1
Pp1s396_38V6	3.89983	1.67e-26
Pp1s374_26V6	3.89894	1.74e-18
Pp1s100_162V6	3.88806	4.23e-25	AT1G16905.1		Curculin-like (mannose-binding) lectin family protein
Pp1s302_42V6	3.88369	6.53e-48
Pp1s6_134V6	3.88291	6.36e-187	AT5G67190.1	DEAR2	DREB and EAR motif protein 2
Pp1s3_338V6	3.88065	5.11e-97
Pp1s366_28V6	3.8782	4.38e-17	AT1G64300.2		Protein kinase family protein
Pp1s1_550V6	3.8728	7.43e-15	AT5G63180.1		Pectin lyase-like superfamily protein
Pp1s3_336V6	3.85489	2.9e-40
Pp1s53_80V6	3.84485	1.26e-56	AT4G17500.1	ATERF-1,ERF-1	ethylene responsive element binding factor 1
Pp1s95_133V6	3.84372	4.82e-38
Pp1s249_93V6	3.84016	2.95e-223	AT5G63940.1		Protein kinase protein with adenine nucleotide alpha hydrolases-like domain
Pp1s149_10V6	3.82552	2.33e-39	AT4G11050.1	AtGH9C3,GH9C3	glycosyl hydrolase 9C3
Pp1s28_242V6	3.82525	1.73e-99	AT1G04680.1		Pectin lyase-like superfamily protein
Pp1s279_19V6	3.79465	8.55e-23
Pp1s103_103V6	3.7876	1.52e-41	AT5G53020.1		Ribonuclease P protein subunit P38-related
Pp1s105_220V6	3.7736	2.91e-20
Pp1s26_74V6	3.75568	2.75e-194	AT2G30860.1	ATGSTF7,ATGSTF9,GLUTTR,GSTF9	glutathione S-transferase PHI 9
Pp1s35_242V6	3.75138	1.34e-63	AT1G12040.1	LRX1	leucine-rich repeat/extensin 1
Pp1s203_37V6	3.74534	3.17e-60
Pp1s98_155V6	3.72604	2.45e-118	AT1G14590.1		Nucleotide-diphospho-sugar transferase family protein
Pp1s455_4V6	3.72526	7.1e-47
Pp1s396_40V6	3.7169	1.02e-27
Pp1s182_37V6	3.71207	5.24e-74	AT1G12260.1	ANAC007,EMB2749,NAC007,VND4	NAC 007
Pp1s71_170V6	3.70571	9.21e-83	AT1G65060.1	4CL3	4-coumarate:CoA ligase 3
Pp1s154_8V6	3.67876	3.67e-238
Pp1s342_31V6	3.6766	5.6e-197	AT1G04120.1	ABCC5,ATABCC5,ATMRP5,MRP5	multidrug resistance-associated protein 5
Pp1s65_236V6	3.67648	2.29e-18	AT4G24240.1	ATWRKY7,WRKY7	WRKY DNA-binding protein 7
Pp1s1_321V6	3.67419	5.66e-23	AT5G04720.1	ADR1-L2	ADR1-like 2
Pp1s16_372V6	3.66435	1.74e-14
Pp1s186_31V6	3.64608	2.27e-17	AT3G55550.1		Concanavalin A-like lectin protein kinase family protein
Pp1s53_159V6	3.63998	1.3e-72	AT5G56490.1		D-arabinono-1,4-lactone oxidase family protein
Pp1s2_214V6	3.62784	2.61e-15	AT2G18196.1		Heavy metal transport/detoxification superfamily protein
Pp1s266_1V6	3.61722	1.6e-14	AT3G47790.1	ATATH7,ATH7	ABC2 homolog 7
Pp1s32_302V6	3.61568	1.13e-15	AT5G11730.1		Core-2/I-branching beta-1,6-N-acetylglucosaminyltransferase family protein
Pp1s82_168V6	3.6072	3.95e-58	AT2G40260.1		Homeodomain-like superfamily protein
Pp1s135_69V6	3.59615	2.39e-30	AT1G25560.1	EDF1,TEM1	AP2/B3 transcription factor family protein
Pp1s276_71V6	3.58911	2.34e-95
Pp1s14_447V6	3.57926	4.15e-43	AT5G65700.2	BAM1	Leucine-rich receptor-like protein kinase family protein
Pp1s22_56V6	3.57364	1.18e-120	AT4G00755.1		F-box family protein
Pp1s102_117V6	3.54828	4.98e-28	AT4G32340.1		Tetratricopeptide repeat (TPR)-like superfamily protein
Pp1s6_349V6	3.54455	3.62e-23	AT4G37650.1	SGR7,SHR	GRAS family transcription factor
Pp1s64_98V6	3.52747	3.32e-17	AT1G32583.1
Pp1s163_33V6	3.50686	3.51e-33	AT5G07990.1	CYP75B1,D501,TT7	Cytochrome P450 superfamily protein
Pp1s16_412V6	3.49175	4.25e-18	AT5G60410.2	ATSIZ1,SIZ1	DNA-binding protein with MIZ/SP-RING zinc finger, PHD-finger and SAP domain
Pp1s67_30V6	3.49113	1.79e-31
Pp1s175_16V6	3.4514	1.46e-17	AT1G14920.1	GAI,RGA2	GRAS family transcription factor family protein
Pp1s57_102V6	3.44901	1.96e-12
Pp1s11_29V6	3.4484	9.34e-63	AT5G56320.1	ATEXP14,ATEXPA14,ATHEXP ALPHA 1.5,EXP14,EXPA14	expansin A14
Pp1s116_30V6	3.44791	2.94e-17	AT4G24040.1	ATTRE1,TRE1	trehalase 1
Pp1s44_37V6	3.44668	7.36e-47	AT1G49000.1
Pp1s183_100V6	3.4463	1.97e-77	AT3G53950.1		glyoxal oxidase-related protein
Pp1s23_153V6	3.43093	4.23e-28	AT3G21420.1		2-oxoglutarate (2OG) and Fe(II)-dependent oxygenase superfamily protein
Pp1s184_8V6	3.42408	1.7e-25
Pp1s259_36V6	3.42393	4.59e-43	AT3G06130.1		Heavy metal transport/detoxification superfamily protein
Pp1s25_173V6	3.4151	4.62e-44	AT1G69310.2	ATWRKY57,WRKY57	WRKY DNA-binding protein 57
Pp1s30_337V6	3.41156	2.81e-39
Pp1s140_15V6	3.40984	3.44e-61	AT5G02600.1		Heavy metal transport/detoxification superfamily protein
Pp1s292_3V6	3.40901	6.59e-30	AT2G35840.1		Sucrose-6F-phosphate phosphohydrolase family protein
Pp1s232_23V6	3.40553	1.87e-26	AT5G13930.1	ATCHS,CHS,TT4	Chalcone and stilbene synthase family protein
Pp1s377_42V6	3.40474	6.12e-70	AT1G68920.3		basic helix-loop-helix (bHLH) DNA-binding superfamily protein
Pp1s6_167V6	3.39178	2.64e-49	AT4G33880.1	RSL2	ROOT HAIR DEFECTIVE 6-LIKE 2
Pp1s131_119V6	3.36732	1.35e-18
Pp1s21_35V6	3.36685	8.78e-21
Pp1s141_142V6	3.36281	1.06e-258	AT2G26560.1	PLA IIA,PLA2A,PLP2	phospholipase A 2A
Pp1s252_5V6	3.36015	2.9e-42	AT1G22900.1		Disease resistance-responsive (dirigent-like protein) family protein
Pp1s2_334V6	3.3588	2.15e-18
Pp1s66_150V6	3.34341	4.55e-12	AT5G15710.1		Galactose oxidase/kelch repeat superfamily protein
Pp1s57_98V6	3.33887	6.01e-21	AT3G18360.1		VQ motif-containing protein
Pp1s194_104V6	3.33383	3.93e-107	AT4G24040.1	ATTRE1,TRE1	trehalase 1
Pp1s96_141V6	3.31652	1.37e-48	AT1G31120.1	KUP10	K+ uptake permease 10
Pp1s255_48V6	3.30937	2.16e-31	AT4G10465.1		Heavy metal transport/detoxification superfamily protein
Pp1s233_102V6	3.30757	1.16e-62	AT5G42740.1		Sugar isomerase (SIS) family protein
Pp1s13_335V6	3.30509	2.44e-35	AT4G25000.1	AMY1,ATAMY1	alpha-amylase-like
Pp1s221_46V6	3.30185	7.06e-21	AT4G10960.1	UGE5	UDP-D-glucose/UDP-D-galactose 4-epimerase 5
Pp1s335_44V6	3.3014	1.11e-14
Pp1s249_92V6	3.29743	1.29e-29
Pp1s56_122V6	3.29141	4.96e-47	AT1G24620.1		EF hand calcium-binding protein family
Pp1s460_19V6	3.2913	3.73e-13	AT1G72200.1		RING/U-box superfamily protein
Pp1s41_32V6	3.28935	2.09e-45	AT4G16780.1	ATHB-2,ATHB2,HAT4,HB-2	homeobox protein 2
Pp1s139_26V6	3.28618	1e-10	AT5G63180.1		Pectin lyase-like superfamily protein
Pp1s212_14V6	3.28122	3.15e-24
Pp1s6_175V6	3.28033	4.2e-16	AT1G77610.1		EamA-like transporter family protein
Pp1s157_5V6	3.2658	7.47e-17
Pp1s26_166V6	3.26347	2.22e-11	AT5G55180.2		O-Glycosyl hydrolases family 17 protein
Pp1s26_164V6	3.25409	2.69e-21	AT4G38670.1		Pathogenesis-related thaumatin superfamily protein
Pp1s264_17V6	3.25074	2.86e-11
Pp1s223_12V6	3.24991	4.32e-43	AT1G12260.1	ANAC007,EMB2749,NAC007,VND4	NAC 007
Pp1s73_57V6	3.24798	1.85e-12	AT2G01990.1
Pp1s54_72V6	3.24439	3.86e-76	AT1G22180.2		Sec14p-like phosphatidylinositol transfer family protein
Pp1s72_3V6	3.24164	1.77e-49	AT2G16910.1	AMS	basic helix-loop-helix (bHLH) DNA-binding superfamily protein
Pp1s458_12V6	3.23745	1.39e-88	AT3G25400.1
Pp1s115_190V6	3.22527	3.26e-22	AT5G66460.1		Glycosyl hydrolase superfamily protein
Pp1s257_3V6	3.21514	2.31e-43	AT1G72200.1		RING/U-box superfamily protein
Pp1s219_79V6	3.21498	7.63e-23	AT5G67030.1	ABA1,ATABA1,ATZEP,IBS3,LOS6,NPQ2,ZEP	zeaxanthin epoxidase (ZEP) (ABA1)
Pp1s2_603V6	3.2134	2.12e-39	AT5G64440.1	AtFAAH,FAAH	fatty acid amide hydrolase
Pp1s23_51V6	3.20623	6.18e-46	AT1G22900.1		Disease resistance-responsive (dirigent-like protein) family protein
Pp1s378_21V6	3.20569	1.82e-77	AT5G15710.1		Galactose oxidase/kelch repeat superfamily protein
Pp1s47_67V6	3.20518	3.81e-31	AT5G33290.1	XGD1	xylogalacturonan deficient 1
Pp1s1_323V6	3.19901	3.09e-15	AT1G33970.2		P-loop containing nucleoside triphosphate hydrolases superfamily protein
Pp1s43_88V6	3.19855	1.44e-55	AT2G37040.1	ATPAL1,PAL1	PHE ammonia lyase 1
Pp1s295_15V6	3.19337	1.12e-32	AT5G66950.1		Pyridoxal phosphate (PLP)-dependent transferases superfamily protein
Pp1s23_77V6	3.18203	5.2e-65	AT1G02065.1	SPL8	squamosa promoter binding protein-like 8
Pp1s405_28V6	3.18187	2.42e-25	AT3G15150.1	ATMMS21,HPY2,MMS21	RING/U-box superfamily protein
Pp1s42_254V6	3.16514	2.69e-13
Pp1s57_207V6	3.15783	1.35e-13	AT5G17210.1		Protein of unknown function (DUF1218)
Pp1s114_191V6	3.15326	4.59e-10	AT4G37850.1		basic helix-loop-helix (bHLH) DNA-binding superfamily protein
Pp1s25_346V6	3.14509	1.39e-137	AT2G30070.1	ATKT1,ATKT1P,ATKUP1,KT1,KUP1	potassium transporter 1
Pp1s299_62V6	3.14054	2.81e-14
Pp1s90_147V6	3.13032	0
Pp1s46_87V6	3.11404	1.45e-60	AT4G28556.1	RIC7	PAK-box/P21-Rho-binding family protein
Pp1s192_4V6	3.11388	5.19e-161
Pp1s17_63V6	3.10629	2.85e-18
Pp1s24_48V6	3.10332	8.67e-10	AT4G01680.1	AtMYB55,MYB55	myb domain protein 55
Pp1s13_266V6	3.09632	5.8e-30	AT1G51440.1		alpha/beta-Hydrolases superfamily protein
Pp1s259_37V6	3.09603	6.58e-24
Pp1s113_55V6	3.09201	5.55e-69	AT2G01940.1	ATIDD15,SGR5	C2H2-like zinc finger protein
Pp1s156_70V6	3.09063	6.55e-128	AT2G29050.1	ATRBL1,RBL1	RHOMBOID-like 1
Pp1s20_305V6	3.08348	2.08e-47	AT3G10340.1	PAL4	phenylalanine ammonia-lyase 4
Pp1s164_82V6	3.07368	2.32e-109	AT4G33880.1	RSL2	ROOT HAIR DEFECTIVE 6-LIKE 2
Pp1s11_280V6	3.06797	1.47e-93	AT5G21960.1		Integrase-type DNA-binding superfamily protein
Pp1s55_273V6	3.06695	2.3e-173	AT1G02260.1		Divalent ion symporter
Pp1s135_3V6	3.05706	6.97e-27	AT1G13280.1	AOC4	allene oxide cyclase 4
Pp1s82_169V6	3.05678	7.13e-14
Pp1s25_74V6	3.05169	2.01e-65	AT3G01190.1		Peroxidase superfamily protein
Pp1s41_212V6	3.0491	4.55e-211	AT2G44940.1		Integrase-type DNA-binding superfamily protein
Pp1s202_103V6	3.04736	1.95e-16	AT5G41730.1		Protein kinase family protein
Pp1s188_1V6	3.04653	2.75e-27	AT1G63700.1	EMB71,MAPKKK4,YDA	Protein kinase superfamily protein
Pp1s25_268V6	3.03454	1.96e-131	AT2G33570.1		Domain of unknown function (DUF23)
Pp1s265_46V6	3.03253	6.41e-26
Pp1s22_107V6	3.03016	1.64e-46	AT2G21820.1
Pp1s155_101V6	3.02126	2.38e-28	AT5G26240.1	ATCLC-D,CLC-D	chloride channel D
Pp1s103_135V6	3.02045	4.62e-38	AT2G14080.1		Disease resistance protein (TIR-NBS-LRR class) family
Pp1s56_28V6	3.01723	5.26e-141	AT2G38120.1	AUX1,MAP1,PIR1,WAV5	Transmembrane amino acid transporter family protein
Pp1s43_67V6	3.01384	3.95e-45	AT2G37040.1	ATPAL1,PAL1	PHE ammonia lyase 1
Pp1s500_4V6	3.00706	6.07e-46	AT3G10340.1	PAL4	phenylalanine ammonia-lyase 4
Pp1s159_57V6	3.00458	2.27e-21	AT5G61430.1	ANAC100,ATNAC5,NAC100	NAC domain containing protein 100
Pp1s9_390V6	3.00196	5.52e-41
Pp1s109_249V6	3.00194	1.61e-41
Pp1s194_178V6	2.99988	9.77e-45	AT2G41790.1		Insulinase (Peptidase family M16) family protein
Pp1s208_152V6	2.99789	2.85e-09	AT4G29190.1		Zinc finger C-x8-C-x5-C-x3-H type family protein
Pp1s104_177V6	2.98714	1.05e-41	AT2G37130.1		Peroxidase superfamily protein
Pp1s249_91V6	2.97714	1.32e-27	AT5G63940.1		Protein kinase protein with adenine nucleotide alpha hydrolases-like domain
Pp1s154_145V6	2.97532	9.73e-155	AT2G22430.1	ATHB6,HB6	homeobox protein 6
Pp1s137_252V6	2.97154	1.88e-23	AT1G69310.1	ATWRKY57,WRKY57	WRKY DNA-binding protein 57
Pp1s195_113V6	2.96696	8.56e-09
Pp1s19_137V6	2.96474	5.27e-130	AT1G64300.2		Protein kinase family protein
Pp1s7_452V6	2.9625	9.31e-81	AT3G21310.1		Core-2/I-branching beta-1,6-N-acetylglucosaminyltransferase family protein
Pp1s120_85V6	2.96118	3.78e-16	AT1G09390.1		GDSL-like Lipase/Acylhydrolase superfamily protein
Pp1s32_129V6	2.94978	1.28e-12	AT5G12370.1	SEC10	exocyst complex component sec10
Pp1s47_210V6	2.94635	4.9e-11	AT5G25260.1		SPFH/Band 7/PHB domain-containing membrane-associated protein family
Pp1s107_89V6	2.94578	4.55e-11	AT5G20810.2		SAUR-like auxin-responsive protein family
Pp1s281_44V6	2.94398	6.82e-25	AT1G09000.1	ANP1,MAPKKK1,NP1	NPK1-related protein kinase 1
Pp1s187_74V6	2.94329	4.08e-132	AT3G61500.2
Pp1s85_8V6	2.94279	7.36e-14	AT1G49740.1		PLC-like phosphodiesterases superfamily protein
Pp1s71_107V6	2.93678	9.76e-10	AT5G15710.1		Galactose oxidase/kelch repeat superfamily protein
Pp1s73_118V6	2.93382	1.22e-17	AT2G42660.1		Homeodomain-like superfamily protein
Pp1s163_137V6	2.93368	3.22e-52
Pp1s275_68V6	2.93044	8.36e-76	AT5G48930.1	HCT	hydroxycinnamoyl-CoA shikimate/quinate hydroxycinnamoyl transferase
Pp1s40_221V6	2.92299	3.61e-21
Pp1s490_4V6	2.90376	1.61e-59	AT5G16000.1	NIK1	NSP-interacting kinase 1
Pp1s368_42V6	2.90187	1.76e-41
Pp1s315_66V6	2.89763	2.08e-09
Pp1s116_170V6	2.89516	8.47e-09	AT2G42500.1	PP2A-3	protein phosphatase 2A-3
Pp1s221_77V6	2.89201	5.28e-11	AT3G61500.2
Pp1s50_185V6	2.891	8.18e-09	AT1G56230.1		Protein of unknown function (DUF1399)
Pp1s2_215V6	2.87993	6.2e-09
Pp1s17_8V6	2.87518	2.52e-08
Pp1s54_7V6	2.87242	4.11e-31	AT5G20650.1	COPT5	copper transporter 5
Pp1s16_226V6	2.865	1.44e-12
Pp1s99_71V6	2.86024	1.51e-09
Pp1s232_87V6	2.85319	1.87e-08	AT1G55020.1	ATLOX1,LOX1	lipoxygenase 1
Pp1s133_100V6	2.84591	5.64e-84	AT4G10960.1	UGE5	UDP-D-glucose/UDP-D-galactose 4-epimerase 5
Pp1s128_64V6	2.84334	4.1e-14	AT1G10530.1
Pp1s235_61V6	2.84135	4.85e-106
Pp1s101_226V6	2.82822	8.58e-87	AT3G16240.1	AQP1,ATTIP2;1,DELTA-TIP,DELTA-TIP1,TIP2;1	delta tonoplast integral protein
Pp1s6_276V6	2.81781	1.59e-107
Pp1s109_228V6	2.81489	2.63e-38
Pp1s166_34V6	2.80934	7.21e-38	AT2G44745.1		WRKY family transcription factor
Pp1s277_85V6	2.79756	2.02e-08
Pp1s207_13V6	2.79212	1.42e-09	AT1G77290.2		Glutathione S-transferase family protein
Pp1s60_176V6	2.78757	3.29e-11	AT2G36410.3		Family of unknown function (DUF662)
Pp1s431_27V6	2.78506	2.24e-14	AT1G69780.1	ATHB13	Homeobox-leucine zipper protein family
Pp1s1_405V6	2.78364	5.29e-137	AT1G76680.1	ATOPR1,OPR1	12-oxophytodienoate reductase 1
Pp1s21_351V6	2.78229	9.82e-11	AT4G25140.1	OLE1,OLEO1	oleosin 1
Pp1s17_9V6	2.78199	6.9e-89	AT5G15710.1		Galactose oxidase/kelch repeat superfamily protein
Pp1s241_107V6	2.76539	2.4e-30
Pp1s15_33V6	2.75558	4.21e-110	AT1G34320.1		Protein of unknown function (DUF668)
Pp1s126_41V6	2.74547	3.09e-20
Pp1s376_19V6	2.73657	1.21e-07	AT1G02800.1	ATCEL2,CEL2	cellulase 2
Pp1s168_58V6	2.72585	1.44e-157
Pp1s302_51V6	2.72491	1.91e-07	AT4G18240.1	ATSS4,SS4,SSIV	starch synthase 4
Pp1s89_229V6	2.72036	5.6e-11	AT1G11545.1	XTH8	xyloglucan endotransglucosylase/hydrolase 8
Pp1s215_30V6	2.71996	6.57e-31	AT1G09575.1		Protein of unknown function (DUF607)
Pp1s49_255V6	2.71935	2.13e-46	AT1G35830.1		VQ motif-containing protein
Pp1s463_7V6	2.71886	1.43e-20	AT5G13930.1	ATCHS,CHS,TT4	Chalcone and stilbene synthase family protein
Pp1s105_55V6	2.7155	1.23e-10	AT5G49740.1	ATFRO7,FRO7	ferric reduction oxidase 7
Pp1s141_121V6	2.71403	3.83e-08
Pp1s107_45V6	2.71354	4.85e-08	AT5G21960.1		Integrase-type DNA-binding superfamily protein
Pp1s79_98V6	2.70773	8.3e-08
Pp1s165_109V6	2.70747	3.36e-49	AT1G75240.1	AtHB33,HB33	homeobox protein 33
Pp1s17_355V6	2.70477	2.49e-75	AT3G26430.1		GDSL-like Lipase/Acylhydrolase superfamily protein
Pp1s48_147V6	2.70371	9.81e-170	AT1G30330.1	ARF6	auxin response factor 6
Pp1s33_258V6	2.70119	4.39e-118	AT5G02260.1	ATEXP9,ATEXPA9,ATHEXP ALPHA 1.10,EXP9,EXPA9	expansin A9
Pp1s35_289V6	2.69701	6.65e-10	AT1G14870.1	PCR2	PLANT CADMIUM RESISTANCE 2
Pp1s65_302V6	2.69618	1.97e-08
Pp1s134_125V6	2.69039	3.41e-14
Pp1s123_49V6	2.68879	6.27e-08	AT4G39120.1	HISN7,IMPL2	myo-inositol monophosphatase like 2
Pp1s1_199V6	2.68832	1.9e-85	AT4G12830.1		alpha/beta-Hydrolases superfamily protein
Pp1s289_49V6	2.68587	9.43e-27	AT4G17500.1	ATERF-1,ERF-1	ethylene responsive element binding factor 1
Pp1s48_32V6	2.68457	1.06e-08	AT5G56320.1	ATEXP14,ATEXPA14,ATHEXP ALPHA 1.5,EXP14,EXPA14	expansin A14
Pp1s1_111V6	2.68135	1.82e-09	AT5G07990.1	CYP75B1,D501,TT7	Cytochrome P450 superfamily protein
Pp1s175_45V6	2.67639	1.87e-09
Pp1s118_27V6	2.67145	1.19e-10	AT1G79550.2	PGK	phosphoglycerate kinase
Pp1s73_217V6	2.67106	0	AT1G07090.1	LSH6	Protein of unknown function (DUF640)
Pp1s236_72V6	2.66996	5.12e-136	AT5G19730.1		Pectin lyase-like superfamily protein
Pp1s107_173V6	2.66309	8.26e-15	AT1G24620.1		EF hand calcium-binding protein family
Pp1s139_18V6	2.65984	3.59e-07	AT3G27400.1		Pectin lyase-like superfamily protein
Pp1s9_28V6	2.65489	3.16e-12	AT5G20680.1	TBL16	TRICHOME BIREFRINGENCE-LIKE 16
Pp1s34_317V6	2.65385	7.49e-60	AT2G22430.1	ATHB6,HB6	homeobox protein 6
Pp1s93_49V6	2.65095	6.31e-36	AT1G13460.2		Protein phosphatase 2A regulatory B subunit family protein
Pp1s36_64V6	2.64494	9.28e-08
Pp1s52_44V6	2.63134	3.34e-36	AT3G10340.1	PAL4	phenylalanine ammonia-lyase 4
Pp1s17_356V6	2.62987	5.63e-25	AT1G54790.2		GDSL-like Lipase/Acylhydrolase superfamily protein
Pp1s47_331V6	2.62213	3.25e-28	AT4G16750.1		Integrase-type DNA-binding superfamily protein
Pp1s129_139V6	2.61456	1.29e-10
Pp1s1_649V6	2.60529	1.32e-26	AT4G14716.1	ARD1,ATARD1	acireductone dioxygenase 1
Pp1s533_2V6	2.59334	3.96e-35	AT2G17780.1	MCA2	PLAC8 family protein
Pp1s182_93V6	2.59296	6e-101	AT5G48480.1		Lactoylglutathione lyase / glyoxalase I family protein
Pp1s79_89V6	2.5921	4.53e-14	AT2G17550.1
Pp1s354_23V6	2.58719	1.22e-10	AT2G18140.1		Peroxidase superfamily protein
Pp1s17_180V6	2.5815	8.12e-27	AT5G05390.1	LAC12	laccase 12
Pp1s7_298V6	2.58133	4.66e-174	AT4G14370.1		Disease resistance protein (TIR-NBS-LRR class) family
Pp1s74_245V6	2.58015	1.93e-19	AT1G15960.1	ATNRAMP6,NRAMP6	NRAMP metal ion transporter 6
Pp1s403_41V6	2.57934	5.48e-09	AT3G53110.1	LOS4	P-loop containing nucleoside triphosphate hydrolases superfamily protein
Pp1s95_144V6	2.57092	5.37e-58
Pp1s263_37V6	2.57005	1.61e-07
Pp1s161_117V6	2.5632	2.44e-18	AT5G41460.1		Protein of unknown function (DUF604)
Pp1s277_94V6	2.55783	5.98e-80	AT4G16120.1	ATSEB1,COBL7,SEB1	COBRA-like protein-7 precursor
Pp1s183_64V6	2.55303	4.92e-14	AT4G37010.2	CEN2	centrin 2
Pp1s31_218V6	2.55199	3.73e-22	AT5G26230.1
Pp1s1_544V6	2.54896	8.4e-86
Pp1s213_103V6	2.54736	4.94e-13	AT2G45290.1		Transketolase
Pp1s13_250V6	2.53206	1.86e-14	AT5G60700.1		glycosyltransferase family protein 2
Pp1s55_166V6	2.5297	1.78e-47	AT1G61740.1		Sulfite exporter TauE/SafE family protein
Pp1s163_92V6	2.52243	3.79e-17
Pp1s279_13V6	2.51637	1.68e-06	AT4G22130.1	SRF8	STRUBBELIG-receptor family 8
Pp1s173_97V6	2.51476	4.58e-11
Pp1s19_179V6	2.5087	1.16e-06	AT2G27040.1	AGO4,OCP11	Argonaute family protein
Pp1s414_12V6	2.50583	1.62e-22
Pp1s82_27V6	2.50492	1.33e-52	AT2G01990.1
Pp1s551_8V6	2.50368	6.27e-10
Pp1s203_89V6	2.49825	7.97e-09	AT1G08190.1	ATVAM2,ATVPS41,VAM2,VPS41,ZIP2	vacuolar protein sorting 41
Pp1s146_84V6	2.48772	3.38e-07	AT4G13040.1		Integrase-type DNA-binding superfamily protein
Pp1s2_761V6	2.48714	1.19e-42	AT2G26560.1	PLA IIA,PLA2A,PLP2	phospholipase A 2A
Pp1s111_36V6	2.48508	1.13e-11	AT5G62040.1		PEBP (phosphatidylethanolamine-binding protein) family protein
Pp1s120_163V6	2.48496	3.04e-74	AT1G03530.1	ATNAF1,NAF1	nuclear assembly factor 1
Pp1s7_273V6	2.47736	2.09e-49	AT1G06920.1	ATOFP4,OFP4	ovate family protein 4
Pp1s270_17V6	2.47039	2.55e-12	AT1G68920.1		basic helix-loop-helix (bHLH) DNA-binding superfamily protein
Pp1s440_16V6	2.46946	1.65e-50	AT3G46450.2		SEC14 cytosolic factor family protein / phosphoglyceride transfer family protein
Pp1s68_110V6	2.46468	1.44e-39
Pp1s410_47V6	2.45919	1.14e-23	AT5G10240.1	ASN3	asparagine synthetase 3
Pp1s39_349V6	2.45881	6.56e-08	AT5G13930.1	ATCHS,CHS,TT4	Chalcone and stilbene synthase family protein
Pp1s53_178V6	2.45521	2.58e-39
Pp1s463_8V6	2.45435	5.09e-18	AT5G13930.1	ATCHS,CHS,TT4	Chalcone and stilbene synthase family protein
Pp1s270_53V6	2.44917	2.05e-47	AT3G08530.1		Clathrin, heavy chain
Pp1s137_216V6	2.4482	1.02e-08	AT3G07130.1	ATPAP15,PAP15	purple acid phosphatase 15
Pp1s369_12V6	2.44053	1.62e-10	AT2G44290.1		Bifunctional inhibitor/lipid-transfer protein/seed storage 2S albumin superfamily protein
Pp1s111_155V6	2.43238	6.25e-12
Pp1s221_43V6	2.42918	4.35e-11	AT1G49000.1
Pp1s12_249V6	2.42667	1.46e-42	AT5G51830.1		pfkB-like carbohydrate kinase family protein
Pp1s116_191V6	2.41917	1.15e-105	AT4G02010.1		Protein kinase superfamily protein
Pp1s211_85V6	2.41783	1.34e-28
Pp1s213_123V6	2.41664	8.48e-30
Pp1s228_25V6	2.41528	2.23e-40	AT5G13930.1	ATCHS,CHS,TT4	Chalcone and stilbene synthase family protein
Pp1s103_56V6	2.41426	6.52e-08	AT5G58850.1	ATMYB119,MYB119	myb domain protein 119
Pp1s239_14V6	2.41311	2.22e-06
Pp1s122_19V6	2.40986	5.46e-06
Pp1s42_191V6	2.40839	2.36e-06
Pp1s533_1V6	2.39995	4.55e-41	AT4G35920.2	MCA1	PLAC8 family protein
Pp1s10_401V6	2.39824	4.34e-15	AT3G20500.1	ATPAP18,PAP18	purple acid phosphatase 18
Pp1s307_44V6	2.39742	5.4e-06
Pp1s213_31V6	2.39359	9.62e-24	AT2G39210.1		Major facilitator superfamily protein
Pp1s182_83V6	2.39123	3.02e-61	AT1G65820.1		microsomal glutathione s-transferase, putative
Pp1s417_18V6	2.38837	5.31e-09
Pp1s67_88V6	2.38733	4.85e-28	AT2G01905.1	CYCJ18	cyclin J18
Pp1s184_140V6	2.38616	2.63e-91	AT3G54420.1	ATCHITIV,ATEP3,CHIV,EP3	homolog of carrot EP3-3 chitinase
Pp1s64_90V6	2.3861	2.32e-73	AT2G41790.1		Insulinase (Peptidase family M16) family protein
Pp1s52_198V6	2.38502	1.15e-14	AT2G13800.1	ATSERK5,BAK8,SERK5	somatic embryogenesis receptor-like kinase 5
Pp1s305_6V6	2.38471	3.51e-26
Pp1s31_158V6	2.3774	3.78e-09
Pp1s403_43V6	2.37631	3.98e-06
Pp1s174_35V6	2.37483	2.76e-18	AT5G59610.1		Chaperone DnaJ-domain superfamily protein
Pp1s9_186V6	2.37347	1.99e-165	AT2G30340.1	LBD13	LOB domain-containing protein 13
Pp1s83_137V6	2.37343	1.03e-13	AT5G66460.1		Glycosyl hydrolase superfamily protein
Pp1s335_63V6	2.36633	5.64e-12	AT1G75060.2
Pp1s1_12V6	2.35702	4.5e-12	AT5G13930.1	ATCHS,CHS,TT4	Chalcone and stilbene synthase family protein
Pp1s15_89V6	2.3567	2.47e-170	AT3G43790.1	ZIFL2	zinc induced facilitator-like 2
Pp1s121_106V6	2.35391	7.93e-100
Pp1s104_27V6	2.35304	4.02e-12	AT4G31350.1		Core-2/I-branching beta-1,6-N-acetylglucosaminyltransferase family protein
Pp1s204_106V6	2.34857	5.72e-29	AT5G18170.1	GDH1	glutamate dehydrogenase 1
Pp1s47_273V6	2.34846	7.28e-06	AT2G41480.1		Peroxidase superfamily protein
Pp1s189_29V6	2.3456	5.45e-06	AT4G01680.1	AtMYB55,MYB55	myb domain protein 55
Pp1s10_44V6	2.3448	7.84e-88
Pp1s55_224V6	2.34406	2.18e-10	AT2G44220.1		Protein of Unknown Function (DUF239)
Pp1s62_113V6	2.34316	6.13e-15	AT5G22850.1		Eukaryotic aspartyl protease family protein
Pp1s202_37V6	2.34216	8.34e-08
Pp1s297_25V6	2.34008	1.15e-13
Pp1s211_70V6	2.33762	8.27e-41	AT2G28260.1	ATCNGC15,CNGC15	cyclic nucleotide-gated channel 15
Pp1s141_31V6	2.33741	1.1e-32	AT3G08890.1		Protein of unknown function, DUF538
Pp1s197_108V6	2.33531	1.47e-36
Pp1s238_23V6	2.3343	2.73e-37	AT3G52600.1	AtcwINV2,CWINV2	cell wall invertase 2
Pp1s386_12V6	2.3306	1.52e-11	AT2G31210.1		basic helix-loop-helix (bHLH) DNA-binding superfamily protein
Pp1s277_86V6	2.32753	5.56e-86	AT2G39570.1		ACT domain-containing protein
Pp1s19_105V6	2.32525	6.78e-23	AT1G02800.1	ATCEL2,CEL2	cellulase 2
Pp1s7_225V6	2.32524	2.7e-33	AT5G14980.1		alpha/beta-Hydrolases superfamily protein
Pp1s314_12V6	2.31314	1.38e-10	AT4G00290.1		Mechanosensitive ion channel protein
Pp1s152_29V6	2.30476	2.58e-11
Pp1s221_67V6	2.30125	8.7e-22	AT4G13620.1		Integrase-type DNA-binding superfamily protein
Pp1s90_240V6	2.30062	1.19e-08	AT5G67620.1
Pp1s159_20V6	2.29745	1.54e-44	AT1G73680.1	ALPHA DOX2	alpha dioxygenase
Pp1s49_134V6	2.29534	2.03e-43	AT3G23430.1	ATPHO1,PHO1	phosphate 1
Pp1s185_133V6	2.28947	5.21e-06
Pp1s24_267V6	2.28803	8.29e-06	AT4G01200.1		Calcium-dependent lipid-binding (CaLB domain) family protein
Pp1s500_3V6	2.28623	5.26e-10	AT5G13930.1	ATCHS,CHS,TT4	Chalcone and stilbene synthase family protein
Pp1s315_68V6	2.28267	3.96e-09	AT1G01050.1	AtPPa1,PPa1	pyrophosphorylase 1
Pp1s275_87V6	2.27749	1.91e-15	AT1G12860.1	ICE2,SCRM2	basic helix-loop-helix (bHLH) DNA-binding superfamily protein
Pp1s182_50V6	2.27652	7.64e-35	AT5G03040.1	iqd2	IQ-domain 2
Pp1s2_380V6	2.27479	5.4e-06
Pp1s197_84V6	2.27468	8.89e-26
Pp1s325_1V6	2.27358	9.07e-10
Pp1s18_7V6	2.27309	4.28e-11	AT4G12010.1		Disease resistance protein (TIR-NBS-LRR class) family
Pp1s19_243V6	2.27189	1.25e-107
Pp1s23_338V6	2.27012	7.67e-48
Pp1s131_49V6	2.26565	6.93e-24
Pp1s327_18V6	2.25957	1.16e-05
Pp1s390_12V6	2.25806	7.78e-24	AT4G19810.1		Glycosyl hydrolase family protein with chitinase insertion domain
Pp1s160_146V6	2.25456	1.62e-08	AT5G67320.1	HOS15	WD-40 repeat family protein
Pp1s164_49V6	2.25232	4.13e-78
Pp1s1_333V6	2.2498	1.11e-108	AT1G58390.1		Disease resistance protein (CC-NBS-LRR class) family
Pp1s405_29V6	2.24026	7.48e-07
Pp1s100_15V6	2.23882	3.09e-08
Pp1s240_118V6	2.23815	1.62e-19	AT1G55580.1	LAS,SCL18	GRAS family transcription factor
Pp1s313_49V6	2.23794	9.33e-07
Pp1s113_196V6	2.23645	3.83e-14
Pp1s59_117V6	2.23081	1.58e-13	AT2G13360.2	AGT,AGT1,SGAT	alanine:glyoxylate aminotransferase
Pp1s249_80V6	2.22505	1.29e-37	AT2G36450.1	HRD	Integrase-type DNA-binding superfamily protein
Pp1s197_109V6	2.2246	1.53e-42	AT1G69550.1		disease resistance protein (TIR-NBS-LRR class)
Pp1s10_60V6	2.22352	1.65e-10
Pp1s97_212V6	2.22231	2.69e-31	AT2G33580.1		Protein kinase superfamily protein
Pp1s247_46V6	2.22005	2.13e-09
Pp1s65_62V6	2.21887	1.69e-05
Pp1s80_58V6	2.21735	1.16e-40	AT3G27240.1		Cytochrome C1 family
Pp1s80_45V6	2.21671	1.34e-49	AT2G36330.1		Uncharacterised protein family (UPF0497)
Pp1s46_95V6	2.21612	1.45e-20
Pp1s133_38V6	2.21424	6.51e-13	AT2G45590.1		Protein kinase superfamily protein
Pp1s426_30V6	2.21364	4.41e-111	AT5G26170.1	ATWRKY50,WRKY50	WRKY DNA-binding protein 50
Pp1s56_30V6	2.2131	3.42e-06
Pp1s382_23V6	2.21277	2.11e-33	AT1G69550.1		disease resistance protein (TIR-NBS-LRR class)
Pp1s215_10V6	2.21273	6.35e-13	AT2G26850.1		F-box family protein
Pp1s150_57V6	2.21253	2.07e-116
Pp1s463_13V6	2.21188	4.33e-08	AT5G13930.1	ATCHS,CHS,TT4	Chalcone and stilbene synthase family protein
Pp1s239_52V6	2.20825	1.48e-06
Pp1s16_373V6	2.20705	2.84e-05
Pp1s60_266V6	2.20545	1.89e-40	AT4G37870.1	PCK1,PEPCK	phosphoenolpyruvate carboxykinase 1
Pp1s353_56V6	2.2033	3.58e-05
Pp1s175_96V6	2.1858	1.74e-06
Pp1s6_169V6	2.18339	2.7e-05
Pp1s177_80V6	2.18246	3.75e-15	AT4G36210.3		Protein of unknown function (DUF726)
Pp1s101_171V6	2.18177	6.06e-68	AT2G40116.1		Phosphoinositide-specific phospholipase C family protein
Pp1s66_145V6	2.17997	6.66e-168	AT5G15710.1		Galactose oxidase/kelch repeat superfamily protein
Pp1s34_88V6	2.17707	2.49e-52
Pp1s433_6V6	2.17608	5.54e-119
Pp1s433_15V6	2.17157	4.02e-141	AT2G37130.1		Peroxidase superfamily protein
Pp1s31_160V6	2.17042	1.43e-06
Pp1s15_352V6	2.16185	1.17e-07
Pp1s4_9V6	2.16042	9.21e-07	AT3G54140.1	ATPTR1,PTR1	peptide transporter 1
Pp1s91_35V6	2.15938	2.08e-05	AT5G37820.1	NIP4;2,NLM5	NOD26-like intrinsic protein 4;2
Pp1s93_68V6	2.15657	5.8e-07	AT2G15430.1	NRPB3,NRPD3,NRPE3A,RBP36A,RPB35.5A	DNA-directed RNA polymerase family protein
Pp1s132_63V6	2.15067	3.66e-18	AT5G52290.1	SHOC1	shortage in chiasmata 1
Pp1s94_158V6	2.14698	1.94e-39	AT5G50600.1	ATHSD1,HSD1	hydroxysteroid dehydrogenase 1
Pp1s351_55V6	2.14304	9.07e-41
Pp1s40_269V6	2.14287	2.76e-20
Pp1s105_62V6	2.14283	4.59e-15	AT5G40780.1	LHT1	lysine histidine transporter 1
Pp1s65_84V6	2.14166	5.6e-11	AT2G41770.1		Protein of unknown function (DUF288)
Pp1s33_259V6	2.14163	1.85e-95	AT3G55500.1	ATEXP16,ATEXPA16,ATHEXP ALPHA 1.7,EXP16,EXPA16	expansin A16
Pp1s7_451V6	2.13303	5.29e-20	AT1G07920.1		GTP binding Elongation factor Tu family protein
Pp1s176_38V6	2.13158	2e-42
Pp1s105_38V6	2.13074	3.6e-107	AT5G45860.1	PYL11,RCAR5	PYR1-like 11
Pp1s63_80V6	2.13049	2.54e-16	AT1G13260.1	EDF4,RAV1	related to ABI3/VP1 1
Pp1s175_94V6	2.1296	2.71e-11	AT4G01130.1		GDSL-like Lipase/Acylhydrolase superfamily protein
Pp1s164_31V6	2.12831	1.73e-05
Pp1s195_87V6	2.12725	1.04e-05
Pp1s215_64V6	2.12685	5.53e-15	AT1G19210.1		Integrase-type DNA-binding superfamily protein
Pp1s121_122V6	2.12573	2.65e-33	AT1G06550.1		ATP-dependent caseinolytic (Clp) protease/crotonase family protein
Pp1s273_34V6	2.12572	7.1e-05
Pp1s137_117V6	2.1256	1.9e-14	AT2G01050.1		zinc ion binding;nucleic acid binding
Pp1s24_5V6	2.1253	5.84e-11	AT3G51550.1	FER	Malectin/receptor-like protein kinase family protein
Pp1s120_62V6	2.12527	1.22e-79	AT3G59910.1		Ankyrin repeat family protein
Pp1s135_48V6	2.1242	2.32e-12	AT1G06840.1		Leucine-rich repeat protein kinase family protein
Pp1s119_8V6	2.11967	1.5e-12	AT5G16760.1		Inositol 1,3,4-trisphosphate 5/6-kinase family protein
Pp1s226_85V6	2.11677	7.02e-08	AT4G17380.1	ATMSH4,MSH4	MUTS-like protein 4
Pp1s137_223V6	2.11173	3.48e-66	AT1G19835.2		Plant protein of unknown function (DUF869)
Pp1s97_112V6	2.1095	1.88e-53	AT5G42650.1	AOS,CYP74A,DDE2	allene oxide synthase
Pp1s68_33V6	2.10715	1.26e-37	AT4G37730.1	AtbZIP7,bZIP7	basic leucine-zipper 7
Pp1s64_95V6	2.10672	4.17e-06	AT1G10170.1	ATNFXL1,NFXL1	NF-X-like 1
Pp1s16_219V6	2.10414	1.54e-06
Pp1s69_238V6	2.09911	4.87e-15
Pp1s285_32V6	2.09291	1.27e-29	AT4G19640.1	ARA-7,ARA7,ATRAB-F2B,ATRAB5B,ATRABF2B,RAB-F2B,RABF2B	Ras-related small GTP-binding family protein
Pp1s83_249V6	2.09285	2.78e-117	AT3G59660.1		C2 domain-containing protein / GRAM domain-containing protein
Pp1s59_180V6	2.09212	1.7e-25
Pp1s40_48V6	2.09171	1.27e-23	AT1G71040.1	LPR2	Cupredoxin superfamily protein
Pp1s228_20V6	2.09095	8.11e-13	AT4G15790.1
Pp1s207_107V6	2.08962	2.14e-69	AT4G00570.1	NAD-ME2	NAD-dependent malic enzyme 2
Pp1s52_4V6	2.08764	1.71e-10	AT3G11170.1	FAD7,FADD	fatty acid desaturase 7
Pp1s67_22V6	2.0834	1.79e-21
Pp1s32_353V6	2.08016	3.48e-30	AT5G60660.1	PIP2;4,PIP2F	plasma membrane intrinsic protein 2;4
Pp1s4_70V6	2.07864	0.000107851	AT3G01470.1	ATHB-1,ATHB1,HAT5,HB-1,HD-ZIP-1	homeobox 1
Pp1s59_314V6	2.07842	1.23e-27	AT3G49670.1	BAM2	Leucine-rich receptor-like protein kinase family protein
Pp1s140_141V6	2.07617	1.79e-15	AT3G23640.1	HGL1	heteroglycan glucosidase 1
Pp1s154_115V6	2.07279	6.71e-48	AT4G39640.2	GGT1	gamma-glutamyl transpeptidase 1
Pp1s4821_1V6	2.07215	3.23e-12	AT4G21000.1	ACA6,ATACA6	alpha carbonic anhydrase 6
Pp1s49_212V6	2.07137	1.32e-08	AT1G19835.2		Plant protein of unknown function (DUF869)
Pp1s72_301V6	2.07114	6.85e-202	AT5G42650.1	AOS,CYP74A,DDE2	allene oxide synthase
Pp1s16_128V6	2.07009	1.06e-06
Pp1s159_140V6	2.06377	1.66e-12
Pp1s106_2V6	2.06277	3.22e-15	AT4G25420.1	AT2301,ATGA20OX1,GA20OX1,GA5	2-oxoglutarate (2OG) and Fe(II)-dependent oxygenase superfamily protein
Pp1s227_48V6	2.06233	1.26e-32	AT5G51460.2	ATTPPA	Haloacid dehalogenase-like hydrolase (HAD) superfamily protein
Pp1s246_62V6	2.06204	4.35e-25	AT4G24830.1		arginosuccinate synthase family
Pp1s117_159V6	2.06064	3.18e-05
Pp1s159_144V6	2.06031	6.88e-07	AT3G04380.2	SDG31,SUVR4	SET-domain containing protein lysine methyltransferase family protein
Pp1s1722_1V6	2.05968	2.29e-11	AT4G20990.1	ACA4,ATACA4	alpha carbonic anhydrase 4
Pp1s2_651V6	2.05861	1.33e-63
Pp1s84_106V6	2.0552	1.02e-08	AT2G46400.1	ATWRKY46,WRKY46	WRKY DNA-binding protein 46
Pp1s275_104V6	2.05365	5.29e-11	AT5G19680.1		Leucine-rich repeat (LRR) family protein
Pp1s37_40V6	2.05327	4.78e-129	AT1G15960.1	ATNRAMP6,NRAMP6	NRAMP metal ion transporter 6
Pp1s323_65V6	2.05288	2.91e-33	AT3G04120.1	GAPC,GAPC-1,GAPC1	glyceraldehyde-3-phosphate dehydrogenase C subunit 1
Pp1s114_91V6	2.04659	2.14e-18	AT1G76340.1	GONST3	golgi nucleotide sugar transporter 3
Pp1s108_5V6	2.04339	0.0001258	AT1G08470.1	SSL3	strictosidine synthase-like 3
Pp1s307_48V6	2.04331	8.01e-53	AT5G62710.1		Leucine-rich repeat protein kinase family protein
Pp1s178_136V6	2.04283	3.63e-18
Pp1s31_293V6	2.04191	7.6e-71
Pp1s1_150V6	2.04188	6.17e-10
Pp1s55_312V6	2.04003	3.77e-26	AT1G69240.1	ATMES15,MES15,RHS9	methyl esterase 15
Pp1s18_72V6	2.03972	1.35e-18	AT2G26660.1	ATSPX2,SPX2	SPX domain gene 2
Pp1s194_79V6	2.03824	8.1e-38	AT5G12930.1
Pp1s486_4V6	2.03752	3.91e-05
Pp1s8_179V6	2.03746	3.04e-99
Pp1s100_28V6	2.03706	1.1e-19
Pp1s22_115V6	2.03616	2.4e-06
Pp1s13_212V6	2.03401	5.36e-93	AT4G31860.1		Protein phosphatase 2C family protein
Pp1s7_379V6	2.03328	2.19e-05	AT5G20910.1	AIP2	RING/U-box superfamily protein
Pp1s65_175V6	2.03239	2.79e-14	AT5G55110.1		Stigma-specific Stig1 family protein
Pp1s134_155V6	2.03201	7.44e-30	AT5G65170.1		VQ motif-containing protein
Pp1s11_120V6	2.02883	2.25e-09	AT2G37740.1	ATZFP10,ZFP10	zinc-finger protein 10
Pp1s45_56V6	2.02809	4.36e-114
Pp1s106_46V6	2.02529	4.34e-93	AT2G21170.1	PDTPI,TIM	triosephosphate isomerase
Pp1s137_30V6	2.02422	1.41e-32
Pp1s219_62V6	2.02251	3.38e-07
Pp1s34_443V6	2.02239	2.98e-27	AT4G24520.1	AR1,ATR1	P450 reductase 1
Pp1s15_282V6	2.02005	2.07e-39	AT4G03280.1	PETC,PGR1	photosynthetic electron transfer C
Pp1s241_70V6	2.01882	0.000157818
Pp1s38_3V6	2.01807	1.63e-20
Pp1s36_309V6	2.01567	1.91e-10	AT2G40740.1	ATWRKY55,WRKY55	WRKY DNA-binding protein 55
Pp1s22_3V6	2.01363	2.3e-16	AT3G10340.1	PAL4	phenylalanine ammonia-lyase 4
Pp1s180_101V6	2.01286	2.84e-12	AT3G25510.1		disease resistance protein (TIR-NBS-LRR class), putative
Pp1s226_53V6	2.01129	2.8e-08
Pp1s47_72V6	2.01076	1.98e-64	AT1G23740.1		Oxidoreductase, zinc-binding dehydrogenase family protein
Pp1s47_66V6	2.0103	8.61e-07
Pp1s60_160V6	2.01029	2.92e-08
Pp1s27_49V6	2.0093	7.65e-52	AT4G10730.1		Protein kinase superfamily protein
Pp1s277_18V6	2.00887	3.59e-12	AT2G39970.1		Mitochondrial substrate carrier family protein
Pp1s27_193V6	2.00668	0.00017914	AT2G02560.1	ATCAND1,CAND1,ETA2,HVE,TIP120	cullin-associated and neddylation dissociated
Pp1s400_32V6	2.00567	0.000195266
Pp1s33_11V6	1.99864	3.62e-08	AT1G64780.1	AMT1;2,ATAMT1;2	ammonium transporter 1;2
Pp1s292_1V6	1.9974	1.92e-09	AT5G13930.1	ATCHS,CHS,TT4	Chalcone and stilbene synthase family protein
Pp1s35_95V6	1.9932	1.86e-42	AT1G26640.1		Amino acid kinase family protein
Pp1s32_49V6	1.98945	7.94e-11	AT1G64060.1	ATRBOH F,ATRBOHF,RBOH F,RBOHAP108,RBOHF	respiratory burst oxidase protein F
Pp1s27_27V6	1.98917	3.8e-24	AT1G74360.1		Leucine-rich repeat protein kinase family protein
Pp1s294_72V6	1.98572	5.27e-08
Pp1s26_291V6	1.98508	2.43e-15
Pp1s28_46V6	1.98219	4.34e-10	AT4G40060.1	ATHB-16,ATHB16,HB16	homeobox protein 16
Pp1s485_2V6	1.97938	8.29e-68	AT5G03610.1		GDSL-like Lipase/Acylhydrolase superfamily protein
Pp1s100_220V6	1.97615	8.89e-06	AT2G03200.1		Eukaryotic aspartyl protease family protein
Pp1s440_14V6	1.97257	3.46e-19	AT2G37240.1		Thioredoxin superfamily protein
Pp1s23_81V6	1.97202	3.06e-05
Pp1s308_4V6	1.97118	1.23e-34
Pp1s7_210V6	1.96898	9.62e-05	AT2G41510.1	ATCKX1,CKX1	cytokinin oxidase/dehydrogenase 1
Pp1s433_8V6	1.96757	1.07e-68	AT5G61820.1
Pp1s31_241V6	1.96696	2.77e-47	AT3G57890.1		Tubulin binding cofactor C domain-containing protein
Pp1s87_154V6	1.96593	3.82e-05	AT4G03260.1		Outer arm dynein light chain 1 protein
Pp1s42_233V6	1.96436	6.81e-11	AT1G47980.1
Pp1s26_199V6	1.96409	7.02e-13	AT3G13235.3		ubiquitin family protein
Pp1s44_9V6	1.96077	1.57e-25
Pp1s67_203V6	1.95671	1.66e-12	AT2G35930.1	PUB23	plant U-box 23
Pp1s391_18V6	1.95599	0.000301981	AT1G60060.1		Serine/threonine-protein kinase WNK (With No Lysine)-related
Pp1s225_93V6	1.95314	0.000224605
Pp1s310_2V6	1.9523	1.78e-20	AT5G35735.1		Auxin-responsive family protein
Pp1s49_78V6	1.94947	1.81e-36	AT3G28760.1
Pp1s282_60V6	1.94746	2.03e-12	AT1G62400.1	HT1	Protein kinase superfamily protein
Pp1s7_431V6	1.94745	0.000211312
Pp1s341_58V6	1.94546	1.51e-169	AT1G53310.1	ATPEPC1,ATPPC1,PEPC1,PPC1	phosphoenolpyruvate carboxylase 1
Pp1s167_66V6	1.94497	9.31e-54	AT5G15710.1		Galactose oxidase/kelch repeat superfamily protein
Pp1s20_184V6	1.94262	5.62e-34	AT1G24590.1	DRN-LIKE,DRNL,ESR2,SOB2	DORNROSCHEN-like
Pp1s82_49V6	1.94215	6.67e-31
Pp1s18_206V6	1.93997	0.000310691	AT3G02600.4	ATLPP3,LPP3	lipid phosphate phosphatase 3
Pp1s45_211V6	1.93617	1.01e-17	AT3G45400.1		exostosin family protein
Pp1s15_411V6	1.93495	4.62e-38
Pp1s213_25V6	1.93058	5.95e-07	AT1G71250.1		GDSL-like Lipase/Acylhydrolase superfamily protein
Pp1s60_81V6	1.92989	7.56e-18	AT1G60060.1		Serine/threonine-protein kinase WNK (With No Lysine)-related
Pp1s29_291V6	1.92782	1.07e-51	AT4G14720.1	PPD2,TIFY4B	TIFY domain/Divergent CCT motif family protein
Pp1s97_260V6	1.92542	2.12e-28	AT1G05830.2	ATX2,SDG30	trithorax-like protein 2
Pp1s182_36V6	1.92234	0.00021263
Pp1s173_139V6	1.92062	0.000197234
Pp1s400_47V6	1.91998	0.000360804
Pp1s120_69V6	1.91846	1.07e-18	AT5G55960.1
Pp1s5_162V6	1.91498	1.58e-11	AT4G27030.1	FAD4,FADA	fatty acid desaturase A
Pp1s15_489V6	1.91491	1.49e-11
Pp1s51_288V6	1.91235	5.26e-32
Pp1s309_32V6	1.90997	3.86e-17
Pp1s391_28V6	1.90541	1.23e-20	AT1G01880.1		5\'-3\' exonuclease family protein
Pp1s163_116V6	1.90341	0.000239153
Pp1s166_69V6	1.89854	3.05e-51	AT2G40260.1		Homeodomain-like superfamily protein
Pp1s32_160V6	1.89712	6.28e-43	AT5G54500.1	FQR1	flavodoxin-like quinone reductase 1
Pp1s264_60V6	1.89553	2.94e-38	AT1G68560.1	ATXYL1,TRG1,XYL1	alpha-xylosidase 1
Pp1s144_140V6	1.89487	6.52e-05	AT4G29260.1		HAD superfamily, subfamily IIIB acid phosphatase
Pp1s309_61V6	1.8947	2.47e-66	AT1G70480.2		Domain of unknown function (DUF220)
Pp1s275_39V6	1.89449	2.75e-51
Pp1s1_76V6	1.89372	2.77e-41	AT1G01430.1	TBL25	TRICHOME BIREFRINGENCE-LIKE 25
Pp1s54_299V6	1.89155	1.59e-09	AT4G16120.1	ATSEB1,COBL7,SEB1	COBRA-like protein-7 precursor
Pp1s280_30V6	1.89149	8.26e-10	AT3G58730.1		vacuolar ATP synthase subunit D (VATD) / V-ATPase D subunit / vacuolar proton pump D subunit (VATPD)
Pp1s111_62V6	1.88938	5.65e-08
Pp1s49_196V6	1.8883	8.55e-49	AT2G39940.1	COI1	RNI-like superfamily protein
Pp1s100_202V6	1.88374	6.19e-13	AT1G80920.1	J8	Chaperone DnaJ-domain superfamily protein
Pp1s64_47V6	1.88354	3.65e-73	AT5G19790.1	RAP2.11	related to AP2 11
Pp1s65_194V6	1.88215	2.11e-79	AT5G03760.1	ATCSLA09,ATCSLA9,CSLA09,CSLA9,RAT4	Nucleotide-diphospho-sugar transferases superfamily protein
Pp1s231_3V6	1.88197	1.58e-13	AT4G36860.1	DAR1	LIM domain-containing protein
Pp1s218_115V6	1.8818	3.29e-08	AT2G04160.1	AIR3	Subtilisin-like serine endopeptidase family protein
Pp1s335_39V6	1.88039	4.59e-10	AT2G19620.1	NDL3	N-MYC downregulated-like 3
Pp1s2_335V6	1.87887	3.59e-37	AT3G27020.1	YSL6	YELLOW STRIPE like 6
Pp1s224_19V6	1.8784	3.05e-28
Pp1s18_36V6	1.87824	1.87e-47	AT5G11730.1		Core-2/I-branching beta-1,6-N-acetylglucosaminyltransferase family protein
Pp1s6_19V6	1.87771	1.74e-07
Pp1s212_43V6	1.87678	1.58e-28	AT2G44530.1		Phosphoribosyltransferase family protein
Pp1s194_63V6	1.87593	0.000486419
Pp1s38_134V6	1.87355	3.62e-55
Pp1s16_195V6	1.87245	2.39e-11
Pp1s21_353V6	1.86817	4.54e-70
Pp1s254_30V6	1.86763	1.19e-55	AT4G24380.1
Pp1s44_178V6	1.86674	1.3e-60	AT5G54380.1	THE1	protein kinase family protein
Pp1s26_75V6	1.86411	1.15e-20	AT2G18740.1		Small nuclear ribonucleoprotein family protein
Pp1s133_87V6	1.86276	0.000557488	AT4G09460.1	AtMYB6,MYB6	myb domain protein 6
Pp1s209_60V6	1.86143	7.86e-14	AT1G08660.1	MGP2	MALE GAMETOPHYTE DEFECTIVE 2
Pp1s6_262V6	1.86142	1.34e-18	AT4G32340.1		Tetratricopeptide repeat (TPR)-like superfamily protein
Pp1s221_71V6	1.86029	1.43e-38
Pp1s39_327V6	1.85815	1.01e-17
Pp1s246_89V6	1.85776	9.83e-24	AT4G04450.1	AtWRKY42,WRKY42	WRKY family transcription factor
Pp1s44_57V6	1.85507	2.11e-19
Pp1s105_8V6	1.85287	5.88e-55	AT1G01830.3		ARM repeat superfamily protein
Pp1s238_67V6	1.84984	1.24e-18
Pp1s39_342V6	1.8494	2.48e-27	AT2G23910.1		NAD(P)-binding Rossmann-fold superfamily protein
Pp1s219_61V6	1.84846	2.56e-11
Pp1s17_276V6	1.84675	7.63e-23	AT2G42640.1		Mitogen activated protein kinase kinase kinase-related
Pp1s159_105V6	1.8443	6.34e-11	AT4G18170.1	ATWRKY28,WRKY28	WRKY DNA-binding protein 28
Pp1s194_13V6	1.84121	4.7e-48	AT5G39590.1		TLD-domain containing nucleolar protein
Pp1s8_227V6	1.84066	2.16e-94	AT2G40260.1		Homeodomain-like superfamily protein
Pp1s79_126V6	1.83963	1.48e-46	AT2G01420.2	ATPIN4,PIN4	Auxin efflux carrier family protein
Pp1s281_14V6	1.83961	0.000551782
Pp1s54_282V6	1.83864	0.000281216	AT1G65280.1		DNAJ heat shock N-terminal domain-containing protein
Pp1s306_37V6	1.83547	1.19e-18	AT2G18150.1		Peroxidase superfamily protein
Pp1s5_181V6	1.83162	2.14e-05
Pp1s304_6V6	1.83074	2.08e-10
Pp1s3_575V6	1.83031	0.00041421	AT5G54700.1		Ankyrin repeat family protein
Pp1s24_123V6	1.83007	6.82e-18
Pp1s7_185V6	1.82892	9.91e-55	AT2G35270.1	GIK	Predicted AT-hook DNA-binding family protein
Pp1s31_115V6	1.82824	6.06e-41	AT1G54570.1		Esterase/lipase/thioesterase family protein
Pp1s13_83V6	1.828	5.64e-153	AT2G37050.3		Leucine-rich repeat protein kinase family protein
Pp1s72_81V6	1.82733	2.02e-13
Pp1s36_280V6	1.8273	0.000490607	AT1G77280.1		Protein kinase protein with adenine nucleotide alpha hydrolases-like domain
Pp1s22_34V6	1.82333	1.17e-13
Pp1s170_72V6	1.8232	2e-06	AT5G01320.1		Thiamine pyrophosphate dependent pyruvate decarboxylase family protein
Pp1s227_4V6	1.822	0.000188205
Pp1s276_50V6	1.82176	1.3e-84	AT2G44940.1		Integrase-type DNA-binding superfamily protein
Pp1s14_121V6	1.82106	3.31e-26	AT5G41460.1		Protein of unknown function (DUF604)
Pp1s111_87V6	1.82043	1.24e-16	AT2G40260.1		Homeodomain-like superfamily protein
Pp1s198_5V6	1.81743	0.000543116
Pp1s415_10V6	1.81721	5.31e-09
Pp1s100_27V6	1.81625	2.78e-07	AT5G65420.1	CYCD4;1	CYCLIN D4;1
Pp1s238_75V6	1.81417	1.95e-13	AT1G18450.1	ARP4,ATARP4	actin-related protein 4
Pp1s2_7V6	1.8115	3.08e-09	AT1G68520.1		B-box type zinc finger protein with CCT domain
Pp1s136_219V6	1.81104	8.97e-07	AT2G33710.2		Integrase-type DNA-binding superfamily protein
Pp1s26_77V6	1.81103	0.000141723	AT5G66390.1		Peroxidase superfamily protein
Pp1s255_9V6	1.81081	1.43e-27	AT2G01170.1	BAT1	bidirectional amino acid transporter 1
Pp1s241_102V6	1.80906	2.31e-44	AT3G23570.1		alpha/beta-Hydrolases superfamily protein
Pp1s59_223V6	1.80898	1.13e-12	AT1G76140.1		Prolyl oligopeptidase family protein
Pp1s144_110V6	1.80822	1.57e-55	AT1G55910.1	ZIP11	zinc transporter 11 precursor
Pp1s229_51V6	1.80644	2.11e-05	AT5G15710.1		Galactose oxidase/kelch repeat superfamily protein
Pp1s7_300V6	1.80456	1.11e-64
Pp1s17_214V6	1.80404	7.64e-40
Pp1s279_14V6	1.80402	0.000770859	AT4G22130.2	SRF8	STRUBBELIG-receptor family 8
Pp1s85_133V6	1.80357	4.55e-06
Pp1s173_20V6	1.79832	0.00086088
Pp1s44_10V6	1.79755	0.000527855
Pp1s791_3V6	1.79688	4.5e-05
Pp1s22_28V6	1.79644	4.44e-18
Pp1s30_162V6	1.79563	1.27e-38	AT3G45240.2	ATSNAK2,GRIK1	geminivirus rep interacting kinase 1
Pp1s226_111V6	1.79435	6.79e-40	AT1G77280.1		Protein kinase protein with adenine nucleotide alpha hydrolases-like domain
Pp1s18_312V6	1.793	1.57e-26	AT5G67020.1
Pp1s47_268V6	1.79236	9.86e-09	AT2G29040.1		Exostosin family protein
Pp1s113_21V6	1.79145	0.000525361
Pp1s126_5V6	1.78941	1.26e-12
Pp1s32_238V6	1.78841	3.93e-59	AT5G49960.1
Pp1s81_153V6	1.7867	1.52e-69
Pp1s36_214V6	1.78656	4.27e-67	AT5G03760.1	ATCSLA09,ATCSLA9,CSLA09,CSLA9,RAT4	Nucleotide-diphospho-sugar transferases superfamily protein
Pp1s152_10V6	1.78632	2.26e-78	AT3G15550.1
Pp1s259_116V6	1.78588	2.71e-54	AT1G52155.1
Pp1s156_53V6	1.78478	0.000328401	AT1G02335.1	GL22	germin-like protein subfamily 2 member 2 precursor
Pp1s31_277V6	1.78186	0.000737744
Pp1s11_350V6	1.78178	0.000977097	AT1G32640.1	ATMYC2,JAI1,JIN1,MYC2,RD22BP1,ZBF1	Basic helix-loop-helix (bHLH) DNA-binding family protein
Pp1s214_74V6	1.78121	1.94e-16	AT1G80280.1		alpha/beta-Hydrolases superfamily protein
Pp1s71_230V6	1.77882	4.17e-26	AT5G60600.1	CLB4,CSB3,GCPE,HDS,ISPG	4-hydroxy-3-methylbut-2-enyl diphosphate synthase
Pp1s43_252V6	1.77738	8.95e-17	AT4G17890.1	AGD8	ARF-GAP domain 8
Pp1s54_290V6	1.77737	1.34e-46
Pp1s379_34V6	1.77534	7.68e-37	AT3G50340.1
Pp1s206_125V6	1.77508	1.66e-16
Pp1s15_175V6	1.77283	0.00104445
Pp1s346_19V6	1.77261	6.41e-33	AT4G03210.1	XTH9	xyloglucan endotransglucosylase/hydrolase 9
Pp1s32_318V6	1.77189	1.31e-57	AT4G11170.1		Disease resistance protein (TIR-NBS-LRR class) family
Pp1s150_6V6	1.77013	0.000228436
Pp1s10_308V6	1.76968	6.15e-19
Pp1s20_367V6	1.76904	3.29e-05
Pp1s111_85V6	1.7655	4.43e-37	AT5G01300.1		PEBP (phosphatidylethanolamine-binding protein) family protein
Pp1s313_59V6	1.76156	0.000740679	AT4G28250.1	ATEXPB3,ATHEXP BETA 1.6,EXPB3	expansin B3
Pp1s38_390V6	1.76023	0.00069585	AT3G25700.1		Eukaryotic aspartyl protease family protein
Pp1s6_391V6	1.76014	7.74e-24	AT4G17500.1	ATERF-1,ERF-1	ethylene responsive element binding factor 1
Pp1s233_99V6	1.75983	4.09e-41	AT4G16120.1	ATSEB1,COBL7,SEB1	COBRA-like protein-7 precursor
Pp1s6_397V6	1.75886	1.07e-05
Pp1s27_307V6	1.75762	7.02e-41	AT4G11440.1		Mitochondrial substrate carrier family protein
Pp1s243_37V6	1.75378	0.00120678	AT1G18100.1	E12A11,MFT	PEBP (phosphatidylethanolamine-binding protein) family protein
Pp1s45_238V6	1.7536	1.22e-21
Pp1s149_61V6	1.7523	3.2e-11	AT1G06290.1	ACX3,ATACX3	acyl-CoA oxidase 3
Pp1s235_78V6	1.75197	0.00092657	AT5G23950.1		Calcium-dependent lipid-binding (CaLB domain) family protein
Pp1s153_77V6	1.75039	3.01e-16
Pp1s15_283V6	1.75018	0.000160534
Pp1s102_93V6	1.75003	2.93e-08
Pp1s79_150V6	1.74327	2.4e-20	AT2G35270.1	GIK	Predicted AT-hook DNA-binding family protein
Pp1s3_40V6	1.74268	7.25e-08	AT2G46210.1		Fatty acid/sphingolipid desaturase
Pp1s292_34V6	1.74128	7.59e-67
Pp1s42_255V6	1.73983	5.09e-51	AT2G41220.1	GLU2	glutamate synthase 2
Pp1s62_189V6	1.73866	2.76e-09	AT5G28010.1		Polyketide cyclase/dehydrase and lipid transport superfamily protein
Pp1s21_352V6	1.73825	2.15e-94
Pp1s317_52V6	1.73797	2.75e-05
Pp1s31_27V6	1.73721	0.000161186
Pp1s11_241V6	1.73597	0.00132737	AT4G04450.1	AtWRKY42,WRKY42	WRKY family transcription factor
Pp1s49_22V6	1.73365	6.9e-119	AT1G74790.1		catalytics
Pp1s105_219V6	1.7334	1.98e-12
Pp1s79_37V6	1.73143	0.00145974
Pp1s8_163V6	1.72937	7.41e-44	AT2G02010.1	GAD4	glutamate decarboxylase 4
Pp1s128_94V6	1.7275	0.00120197	AT1G06840.1		Leucine-rich repeat protein kinase family protein
Pp1s292_33V6	1.72426	0.00138427
Pp1s35_178V6	1.72418	7.51e-96	AT5G02310.1	PRT6	proteolysis 6
Pp1s5_166V6	1.72223	0.00134673
Pp1s9_303V6	1.72193	1.25e-15	AT5G63090.2	LOB	Lateral organ boundaries (LOB) domain family protein
Pp1s27_70V6	1.7202	0.00130378	AT3G53950.1		glyoxal oxidase-related protein
Pp1s102_105V6	1.71731	5.58e-05	AT3G16720.1	ATL2,TL2	TOXICOS EN LEVADURA 2
Pp1s339_62V6	1.7172	3.45e-05
Pp1s26_152V6	1.71694	1.37e-52
Pp1s51_28V6	1.71356	1.69e-20	AT5G03610.1		GDSL-like Lipase/Acylhydrolase superfamily protein
Pp1s101_223V6	1.71116	8.67e-18
Pp1s179_76V6	1.7075	7.96e-23	AT5G14450.1		GDSL-like Lipase/Acylhydrolase superfamily protein
Pp1s48_57V6	1.70642	8.61e-50
Pp1s86_67V6	1.70281	0.00180254	AT2G01880.1	ATPAP7,PAP7	purple acid phosphatase 7
Pp1s36_303V6	1.70066	4.61e-18	AT5G36930.2		Disease resistance protein (TIR-NBS-LRR class) family
Pp1s126_150V6	1.69926	0.0015706	AT5G42560.1		Abscisic acid-responsive (TB2/DP1, HVA22) family protein
Pp1s224_4V6	1.69878	4e-06
Pp1s192_84V6	1.6984	2.39e-33	AT4G33180.1		alpha/beta-Hydrolases superfamily protein
Pp1s22_104V6	1.69755	1.02e-27
Pp1s52_82V6	1.69709	2.38e-05
Pp1s145_1V6	1.69168	6.19e-30
Pp1s83_55V6	1.69162	0.00010525	AT1G74030.1	ENO1	enolase 1
Pp1s14_360V6	1.69125	2.62e-22	AT5G27420.1	ATL31,CNI1	carbon/nitrogen insensitive 1
Pp1s202_41V6	1.68799	7.7e-10	AT1G74690.1	IQD31	IQ-domain 31
Pp1s31_58V6	1.68754	1.56e-17	AT1G63650.1	ATMYC-2,EGL1,EGL3	basic helix-loop-helix (bHLH) DNA-binding superfamily protein
Pp1s39_139V6	1.6848	2.45e-15	AT4G22250.1		RING/U-box superfamily protein
Pp1s16_84V6	1.68432	1.46e-85	AT3G26490.1		Phototropic-responsive NPH3 family protein
Pp1s91_36V6	1.68221	0.00205253	AT5G27320.1	ATGID1C,GID1C	alpha/beta-Hydrolases superfamily protein
Pp1s68_15V6	1.68173	0.000681873
Pp1s72_82V6	1.68164	2.66e-34
Pp1s77_136V6	1.67926	5.65e-22	AT3G26720.1		Glycosyl hydrolase family 38 protein
Pp1s67_194V6	1.67686	4.57e-05
Pp1s49_80V6	1.67556	3.25e-06	AT5G17310.2	AtUGP2,UGP2	UDP-glucose pyrophosphorylase 2
Pp1s252_11V6	1.6752	1.49e-05	AT1G22900.1		Disease resistance-responsive (dirigent-like protein) family protein
Pp1s102_32V6	1.67427	1.8e-44
Pp1s102_164V6	1.67411	0.00209336
Pp1s102_50V6	1.67233	1.3e-06
Pp1s141_116V6	1.67185	3.54e-28	AT5G51460.2	ATTPPA	Haloacid dehalogenase-like hydrolase (HAD) superfamily protein
Pp1s96_264V6	1.67179	5.92e-08	AT3G03050.1	ATCSLD3,CSLD3,KJK	cellulose synthase-like D3
Pp1s88_194V6	1.67026	0.00153739	AT5G47560.1	ATSDAT,ATTDT,TDT	tonoplast dicarboxylate transporter
Pp1s249_16V6	1.6692	3.64e-12
Pp1s6_317V6	1.66904	4.85e-05
Pp1s30_238V6	1.66838	1.49e-12	AT3G53950.1		glyoxal oxidase-related protein
Pp1s38_222V6	1.66832	3.63e-25	AT1G02000.1	GAE2	UDP-D-glucuronate 4-epimerase 2
Pp1s11_143V6	1.66811	7.22e-32	AT1G79620.1		Leucine-rich repeat protein kinase family protein
Pp1s191_100V6	1.66645	5.6e-09	AT1G51220.1	WIP5	WIP domain protein 5
Pp1s56_81V6	1.6653	1.96e-29
Pp1s227_8V6	1.66222	6.63e-09
Pp1s274_53V6	1.66071	3.91e-97
Pp1s39_387V6	1.66008	0.00152721
Pp1s261_2V6	1.65969	3.36e-102	AT3G03760.1	LBD20	LOB domain-containing protein 20
Pp1s42_48V6	1.65838	1.01e-07	AT4G15560.1	CLA,CLA1,DEF,DXPS2,DXS	Deoxyxylulose-5-phosphate synthase
Pp1s136_12V6	1.65759	1.31e-18	AT5G24630.6	BIN4	double-stranded DNA binding
Pp1s4_154V6	1.65719	6.32e-31	AT3G22560.1		Acyl-CoA N-acyltransferases (NAT) superfamily protein
Pp1s83_104V6	1.65716	3.2e-15	AT1G13580.3	LAG13	LAG1 longevity assurance homolog 3
Pp1s237_36V6	1.65709	1.43e-29
Pp1s432_7V6	1.65419	9.62e-52
Pp1s107_87V6	1.65347	2.88e-16	AT1G44100.1	AAP5	amino acid permease 5
Pp1s173_27V6	1.65302	5.66e-10	AT5G53620.3
Pp1s156_41V6	1.65289	1.63e-50	AT5G18150.1		Methyltransferase-related protein
Pp1s102_109V6	1.65279	0.00234936
Pp1s40_67V6	1.65075	3.71e-38	AT3G54230.2	SUA	suppressor of abi3-5
Pp1s201_96V6	1.65036	1.82e-22	AT3G53950.1		glyoxal oxidase-related protein
Pp1s350_6V6	1.64975	2.05e-19	AT4G33380.1
Pp1s131_133V6	1.64956	4.61e-15
Pp1s23_277V6	1.6492	6.67e-25
Pp1s145_93V6	1.64883	6.46e-24	AT1G27170.1		transmembrane receptors;ATP binding
Pp1s58_157V6	1.64715	2.76e-20	AT3G53950.1		glyoxal oxidase-related protein
Pp1s198_172V6	1.64538	4.32e-37	AT3G13060.2	ECT5	evolutionarily conserved C-terminal region 5
Pp1s342_30V6	1.64448	6.34e-05
Pp1s107_88V6	1.64129	6.59e-05
Pp1s134_136V6	1.64027	9.62e-33	AT3G49660.1		Transducin/WD40 repeat-like superfamily protein
Pp1s188_58V6	1.63909	7.94e-09	AT5G56040.2		Leucine-rich receptor-like protein kinase family protein
Pp1s395_52V6	1.63824	1.61e-08	AT2G01770.1	ATVIT1,VIT1	vacuolar iron transporter 1
Pp1s249_98V6	1.63786	2.73e-15	AT1G76250.1
Pp1s366_31V6	1.63635	0.00224783
Pp1s12_231V6	1.63622	5.28e-133	AT1G67090.1	RBCS1A	ribulose bisphosphate carboxylase small chain 1A
Pp1s3_528V6	1.63529	6.56e-05	AT2G29050.1	ATRBL1,RBL1	RHOMBOID-like 1
Pp1s38_46V6	1.63344	0.000460529	AT1G20510.1	OPCL1	OPC-8:0 CoA ligase1
Pp1s119_38V6	1.63316	3.25e-09	AT3G53950.1		glyoxal oxidase-related protein
Pp1s30_150V6	1.6324	6.89e-123	AT1G23390.1		Kelch repeat-containing F-box family protein
Pp1s217_14V6	1.63035	4.2e-31
Pp1s220_112V6	1.63027	0.00280641	AT3G22970.1		Protein of unknown function (DUF506)
Pp1s7_212V6	1.63008	2.38e-67
Pp1s66_46V6	1.63007	4.57e-24
Pp1s188_75V6	1.62995	0.00157751
Pp1s1_246V6	1.62862	1.16e-14	AT2G38310.1	PYL4,RCAR10	PYR1-like 4
Pp1s33_207V6	1.62805	2.84e-37	AT4G18360.1		Aldolase-type TIM barrel family protein
Pp1s81_151V6	1.62705	4.42e-52
Pp1s44_284V6	1.62626	3.11e-68	AT1G07090.1	LSH6	Protein of unknown function (DUF640)
Pp1s217_63V6	1.6234	4.76e-23	AT1G31130.1
Pp1s217_43V6	1.62188	2.31e-06	AT3G53950.1		glyoxal oxidase-related protein
Pp1s10_174V6	1.62147	0.0021943	AT1G35510.1		O-fucosyltransferase family protein
Pp1s179_68V6	1.61945	7.33e-26	AT4G01130.1		GDSL-like Lipase/Acylhydrolase superfamily protein
Pp1s420_4V6	1.61878	2.21e-09	AT1G66230.1	AtMYB20,MYB20	myb domain protein 20
Pp1s22_5V6	1.61439	1.31e-24
Pp1s104_147V6	1.61388	0.00291664	AT4G18240.1	ATSS4,SS4,SSIV	starch synthase 4
Pp1s56_142V6	1.61371	0.00260412	AT2G31050.1		Cupredoxin superfamily protein
Pp1s253_26V6	1.6131	1.71e-05	AT1G05200.2	ATGLR3.4,GLR3.4,GLUR3	glutamate receptor 3.4
Pp1s309_19V6	1.61271	2.89e-49
Pp1s102_217V6	1.61256	6.34e-13	AT5G63930.1		Leucine-rich repeat protein kinase family protein
Pp1s130_106V6	1.61234	2.96e-33	AT5G18560.1	PUCHI	Integrase-type DNA-binding superfamily protein
Pp1s116_183V6	1.61223	0.00139113
Pp1s233_46V6	1.61221	5.63e-06
Pp1s427_28V6	1.61174	9.42e-11
Pp1s32_311V6	1.61057	2.42e-08	AT3G10340.1	PAL4	phenylalanine ammonia-lyase 4
Pp1s410_53V6	1.60959	6.9e-05	AT3G10340.1	PAL4	phenylalanine ammonia-lyase 4
Pp1s390_22V6	1.60493	1.56e-34
Pp1s209_59V6	1.6028	3.71e-95	AT2G26230.1		uricase / urate oxidase / nodulin 35, putative
Pp1s389_40V6	1.60237	3.89e-06	AT3G01140.1	AtMYB106,MYB106,NOK	myb domain protein 106
Pp1s21_214V6	1.60219	1.96e-05	AT5G25190.1		Integrase-type DNA-binding superfamily protein
Pp1s203_88V6	1.60072	0.00127412	AT1G08190.1	ATVAM2,ATVPS41,VAM2,VPS41,ZIP2	vacuolar protein sorting 41
Pp1s132_39V6	1.60015	5.29e-18
Pp1s35_135V6	1.5998	1.44e-12
Pp1s14_391V6	1.59917	5.45e-40	AT5G20040.1	ATIPT9,IPT9	isopentenyltransferase 9
Pp1s188_2V6	1.5981	0.00337263
Pp1s56_265V6	1.59751	7.3e-28	AT3G46980.3	PHT4;3	phosphate transporter 4;3
Pp1s108_47V6	1.59456	1.06e-18	AT4G40060.1	ATHB-16,ATHB16,HB16	homeobox protein 16
Pp1s318_1V6	1.59425	0.000311252
Pp1s16_414V6	1.59312	2.15e-10	AT5G13930.1	ATCHS,CHS,TT4	Chalcone and stilbene synthase family protein
Pp1s252_1V6	1.59291	6.3e-10	AT4G15530.5	PPDK	pyruvate orthophosphate dikinase
Pp1s83_199V6	1.59087	0.00312257
Pp1s311_60V6	1.59046	0.000919902	AT3G52560.1	MMZ4,UEV1D,UEV1D-4	ubiquitin E2 variant 1D-4
Pp1s155_82V6	1.59002	8.43e-18	AT2G42280.1		basic helix-loop-helix (bHLH) DNA-binding superfamily protein
Pp1s48_7V6	1.58939	2.15e-17	AT5G56320.1	ATEXP14,ATEXPA14,ATHEXP ALPHA 1.5,EXP14,EXPA14	expansin A14
Pp1s9_61V6	1.58913	8.82e-13	AT1G01180.1		S-adenosyl-L-methionine-dependent methyltransferases superfamily protein
Pp1s115_202V6	1.58474	1.17e-06
Pp1s145_100V6	1.58368	1.12e-87
Pp1s8_240V6	1.5833	3.06e-22	AT2G47120.1		NAD(P)-binding Rossmann-fold superfamily protein
Pp1s55_32V6	1.58324	9.68e-25	AT1G66240.1	ATATX1,ATX1	homolog of anti-oxidant 1
Pp1s81_64V6	1.58294	1.15e-40	AT5G27410.2		D-aminoacid aminotransferase-like PLP-dependent enzymes superfamily protein
Pp1s220_26V6	1.58247	4.57e-40
Pp1s30_156V6	1.58013	1.51e-33	AT4G30350.1		Double Clp-N motif-containing P-loop nucleoside triphosphate hydrolases superfamily protein
Pp1s173_56V6	1.57896	2.77e-06
Pp1s225_10V6	1.57795	4.48e-05	AT1G16250.1		Galactose oxidase/kelch repeat superfamily protein
Pp1s47_110V6	1.57689	8.4e-29	AT5G51460.2	ATTPPA	Haloacid dehalogenase-like hydrolase (HAD) superfamily protein
Pp1s53_49V6	1.57383	1.14e-27	AT4G38690.1		PLC-like phosphodiesterases superfamily protein
Pp1s33_117V6	1.57331	1.79e-15	AT2G14610.1	ATPR1,PR 1,PR1	pathogenesis-related gene 1
Pp1s35_377V6	1.57231	5.87e-05	AT1G78820.1		D-mannose binding lectin protein with Apple-like carbohydrate-binding domain
Pp1s78_218V6	1.57123	1.47e-23
Pp1s147_37V6	1.5708	5.52e-49	AT4G28250.1	ATEXPB3,ATHEXP BETA 1.6,EXPB3	expansin B3
Pp1s66_168V6	1.57075	1.6e-118	AT5G06440.3
Pp1s90_57V6	1.57012	0.00344058
Pp1s65_52V6	1.56978	3.78e-47	AT4G40060.1	ATHB-16,ATHB16,HB16	homeobox protein 16
Pp1s7_328V6	1.56976	3.13e-36
Pp1s14_316V6	1.56945	0.00061885
Pp1s333_16V6	1.56943	1.53e-05	AT5G48740.1		Leucine-rich repeat protein kinase family protein
Pp1s44_5V6	1.56846	0.000378167	AT5G16570.1	GLN1;4	glutamine synthetase 1;4
Pp1s315_54V6	1.56744	1.76e-07	AT4G16600.1		Nucleotide-diphospho-sugar transferases superfamily protein
Pp1s132_95V6	1.56705	1.08e-66	AT5G19550.1	AAT2,ASP2	aspartate aminotransferase 2
Pp1s328_46V6	1.56573	1.89e-68	AT3G63520.1	ATCCD1,ATNCED1,CCD1,NCED1	carotenoid cleavage dioxygenase 1
Pp1s27_1V6	1.56504	4.97e-06
Pp1s112_240V6	1.56356	7.96e-28	AT2G19170.1	SLP3	subtilisin-like serine protease 3
Pp1s48_141V6	1.56296	1.5e-20	AT4G24240.1	ATWRKY7,WRKY7	WRKY DNA-binding protein 7
Pp1s102_100V6	1.56087	1.71e-27	AT5G09970.1	CYP78A7	cytochrome P450, family 78, subfamily A, polypeptide 7
Pp1s38_8V6	1.56027	0.00457063	AT5G13930.1	ATCHS,CHS,TT4	Chalcone and stilbene synthase family protein
Pp1s88_148V6	1.56001	0.00062148	AT2G20370.1	KAM1,MUR3	Exostosin family protein
Pp1s56_150V6	1.55931	4.29e-08	AT3G43120.1		SAUR-like auxin-responsive protein family
Pp1s108_177V6	1.55829	2.26e-23	AT4G24280.1	cpHsc70-1	chloroplast heat shock protein 70-1
Pp1s309_20V6	1.5579	4.21e-16
Pp1s6_229V6	1.55785	2.67e-54	AT1G21000.1		PLATZ transcription factor family protein
Pp1s256_13V6	1.55744	3.44e-11	AT2G24420.1		DNA repair ATPase-related
Pp1s74_11V6	1.55652	7.79e-06	AT3G24790.1		Protein kinase superfamily protein
Pp1s9_162V6	1.55508	9.36e-25	AT3G52100.1		RING/FYVE/PHD-type zinc finger family protein
Pp1s23_306V6	1.55441	1.1e-33
Pp1s18_147V6	1.55303	7.65e-07	AT3G47420.1	ATPS3,PS3	phosphate starvation-induced gene 3
Pp1s133_42V6	1.55225	7.07e-06
Pp1s17_89V6	1.55176	0.00472312
Pp1s298_45V6	1.54985	0.00148354	AT2G26690.1		Major facilitator superfamily protein
Pp1s72_7V6	1.54918	3.5e-12	AT3G19050.1	POK2	phragmoplast orienting kinesin 2
Pp1s72_230V6	1.54734	9.06e-08	AT4G17500.1	ATERF-1,ERF-1	ethylene responsive element binding factor 1
Pp1s74_232V6	1.54649	1.06e-41	AT4G37470.1		alpha/beta-Hydrolases superfamily protein
Pp1s13_374V6	1.54561	1.95e-15	AT1G11960.1		ERD (early-responsive to dehydration stress) family protein
Pp1s104_29V6	1.54552	7.16e-08	AT5G22950.1	VPS24.1	SNF7 family protein
Pp1s158_74V6	1.54542	0.000217494	AT5G64610.1	HAM1	histone acetyltransferase of the MYST family 1
Pp1s271_66V6	1.54455	3.7e-16
Pp1s32_89V6	1.54214	9.43e-09
Pp1s266_39V6	1.542	5.79e-27	AT5G48930.1	HCT	hydroxycinnamoyl-CoA shikimate/quinate hydroxycinnamoyl transferase
Pp1s58_165V6	1.54076	0.00212182	AT4G29130.1	ATHXK1,GIN2,HXK1	hexokinase 1
Pp1s167_28V6	1.54058	0.0049989
Pp1s185_40V6	1.53968	0.00270846
Pp1s390_21V6	1.53882	5.83e-70	AT5G19160.1	TBL11	TRICHOME BIREFRINGENCE-LIKE 11
Pp1s158_190V6	1.5381	2.06e-10
Pp1s201_93V6	1.5371	2.15e-51	AT5G25150.1	TAF5	TBP-associated factor 5
Pp1s313_81V6	1.53672	0.00442873	AT5G58850.1	ATMYB119,MYB119	myb domain protein 119
Pp1s40_267V6	1.53657	0.00250072	AT5G11730.1		Core-2/I-branching beta-1,6-N-acetylglucosaminyltransferase family protein
Pp1s95_94V6	1.53488	5.57e-59	AT5G27870.1		Plant invertase/pectin methylesterase inhibitor superfamily
Pp1s140_12V6	1.53358	6.1e-63	AT2G45590.1		Protein kinase superfamily protein
Pp1s96_129V6	1.53356	6.15e-78	AT5G02310.1	PRT6	proteolysis 6
Pp1s49_295V6	1.53024	9.08e-06	AT2G17700.1		ACT-like protein tyrosine kinase family protein
Pp1s286_68V6	1.52988	0.00138065	AT1G64300.1		Protein kinase family protein
Pp1s387_2V6	1.52969	0.00390343	AT5G11730.1		Core-2/I-branching beta-1,6-N-acetylglucosaminyltransferase family protein
Pp1s428_13V6	1.52848	0.00130407
Pp1s559_8V6	1.5283	0.0045195
Pp1s3_156V6	1.52663	5.1e-65	AT2G26650.1	AKT1,ATAKT1,KT1	K+ transporter 1
Pp1s37_68V6	1.52535	0.00473717	AT1G69550.1		disease resistance protein (TIR-NBS-LRR class)
Pp1s162_41V6	1.52404	0.00452317
Pp1s79_243V6	1.5212	2.11e-15	AT3G59910.1		Ankyrin repeat family protein
Pp1s136_110V6	1.52079	0.00550628
Pp1s35_3V6	1.51899	0.00562216	AT3G01540.3	ATDRH1,DRH1	DEAD box RNA helicase 1
Pp1s7_10V6	1.51842	0.0027262	AT4G37080.2		Protein of unknown function, DUF547
Pp1s223_84V6	1.51611	0.0057683	AT5G57610.1		Protein kinase superfamily protein with octicosapeptide/Phox/Bem1p domain
Pp1s414_24V6	1.514	1.54e-40	AT1G07110.1	ATF2KP,F2KP,FKFBP	fructose-2,6-bisphosphatase
Pp1s53_184V6	1.51354	3.69e-29	AT1G73390.1		Endosomal targeting BRO1-like domain-containing protein
Pp1s372_29V6	1.50998	3.89e-25	AT2G15020.1
Pp1s196_93V6	1.50867	6.32e-07	AT2G30370.1	CHAL,EPFL6	allergen-related
Pp1s12_395V6	1.50722	1.36e-15	AT2G38290.1	AMT2,AMT2;1,ATAMT2	ammonium transporter 2
Pp1s47_62V6	1.5055	0.000342563	AT5G61510.1		GroES-like zinc-binding alcohol dehydrogenase family protein
Pp1s317_21V6	1.5051	0.000322652	AT3G10740.1	ARAF,ARAF1,ASD1,ATASD1	alpha-L-arabinofuranosidase 1
Pp1s24_124V6	1.50442	0.000451791
Pp1s172_6V6	1.50379	0.000113886
Pp1s31_292V6	1.503	0.00468335
Pp1s512_4V6	1.50212	2.97e-30	AT2G29040.1		Exostosin family protein
Pp1s85_2V6	1.50053	0.000183635	AT1G17230.1		Leucine-rich receptor-like protein kinase family protein
Pp1s131_131V6	1.49916	6.48e-23	AT5G57390.1	AIL5,CHO1,EMK	AINTEGUMENTA-like 5
Pp1s49_82V6	1.49819	2.16e-09	AT2G39650.1		Protein of unknown function (DUF506)
Pp1s262_86V6	1.49652	3.86e-16	AT3G61320.1		Bestrophin-like protein
Pp1s26_104V6	1.49526	9.6e-16
Pp1s324_31V6	1.49409	0.00603437
Pp1s91_100V6	1.49396	5.19e-25	AT3G27120.1		P-loop containing nucleoside triphosphate hydrolases superfamily protein
Pp1s116_9V6	1.4933	6.06e-55	AT3G57790.1		Pectin lyase-like superfamily protein
Pp1s61_46V6	1.49279	2.02e-14	AT3G55550.1		Concanavalin A-like lectin protein kinase family protein
Pp1s18_52V6	1.49142	9.1e-07
Pp1s207_127V6	1.49135	3.31e-13	AT5G41210.1	ATGSTT1,GST10,GSTT1	glutathione S-transferase THETA 1
Pp1s211_143V6	1.49053	2.19e-12
Pp1s192_67V6	1.48866	6.12e-07	AT2G30130.1	ASL5,LBD12,PCK1	Lateral organ boundaries (LOB) domain family protein
Pp1s374_18V6	1.48865	1.71e-13	AT3G46510.1	ATPUB13,PUB13	plant U-box 13
Pp1s198_56V6	1.48701	1.23e-05
Pp1s62_194V6	1.48639	4.1e-15	AT5G40710.1		zinc finger (C2H2 type) family protein
Pp1s345_24V6	1.48505	1.66e-08	AT5G16570.1	GLN1;4	glutamine synthetase 1;4
Pp1s271_77V6	1.48436	0.0024552
Pp1s53_183V6	1.48373	5.67e-08	AT1G16670.1		Protein kinase superfamily protein
Pp1s149_107V6	1.48278	1.55e-10	AT5G23400.1		Leucine-rich repeat (LRR) family protein
Pp1s1_206V6	1.48152	2.14e-28	AT5G15710.1		Galactose oxidase/kelch repeat superfamily protein
Pp1s29_165V6	1.48089	0.00470706
Pp1s90_174V6	1.48032	3.07e-09	AT3G19050.1	POK2	phragmoplast orienting kinesin 2
Pp1s91_137V6	1.48008	3.62e-46
Pp1s32_226V6	1.4733	4.57e-17	AT5G66320.1	GATA5	GATA transcription factor 5
Pp1s157_62V6	1.47269	1.3e-72	AT1G78420.2		RING/U-box superfamily protein
Pp1s306_26V6	1.47235	2.69e-15	AT5G64120.1		Peroxidase superfamily protein
Pp1s105_151V6	1.47222	4.36e-53	AT4G04955.1	ALN,ATALN	allantoinase
Pp1s167_155V6	1.4721	0.000111527	AT4G36810.1	GGPS1	geranylgeranyl pyrophosphate synthase 1
Pp1s34_225V6	1.47031	0.0023839
Pp1s44_117V6	1.47009	0.00760484
Pp1s38_377V6	1.46965	7.99e-41	AT1G22410.1		Class-II DAHP synthetase family protein
Pp1s19_22V6	1.46851	2.05e-09
Pp1s145_58V6	1.4678	8.28e-11
Pp1s46_20V6	1.46695	1.29e-50	AT3G47790.1	ATATH7,ATH7	ABC2 homolog 7
Pp1s167_73V6	1.46676	1.51e-65	AT1G74380.1	XXT5	xyloglucan xylosyltransferase 5
Pp1s115_196V6	1.46661	0.0075384
Pp1s24_249V6	1.46587	4.69e-40	AT1G75420.1		UDP-Glycosyltransferase superfamily protein
Pp1s62_191V6	1.46572	5.32e-18
Pp1s163_115V6	1.46517	0.00369992
Pp1s241_42V6	1.46495	0.00067627	AT1G19530.1
Pp1s48_151V6	1.46306	2.66e-56	AT5G58330.1		lactate/malate dehydrogenase family protein
Pp1s371_50V6	1.46183	1.17e-06
Pp1s37_44V6	1.45948	0.00772553
Pp1s343_14V6	1.45887	6.95e-119	AT5G56890.1		Protein kinase superfamily protein
Pp1s24_222V6	1.45827	0.000780752
Pp1s87_143V6	1.45826	1.5e-32	AT2G30740.1		Protein kinase superfamily protein
Pp1s61_92V6	1.45733	4.99e-34	AT5G63500.1		Protein of unknown function (DUF 3339)
Pp1s34_442V6	1.45705	1.97e-57
Pp1s161_9V6	1.45668	2.26e-05
Pp1s15_266V6	1.45371	7.09e-18
Pp1s475_29V6	1.45314	1.43e-93	AT1G64780.1	AMT1;2,ATAMT1;2	ammonium transporter 1;2
Pp1s7_425V6	1.45261	1.39e-10	AT4G38040.1		Exostosin family protein
Pp1s105_212V6	1.45126	9.23e-06	AT5G44210.1	ATERF-9,ATERF9,ERF9	erf domain protein 9
Pp1s403_56V6	1.45072	0.0040519	AT3G52300.1	ATPQ	ATP synthase D chain, mitochondrial
Pp1s138_68V6	1.45019	1.86e-07	AT4G09820.1	BHLH42,TT8	basic helix-loop-helix (bHLH) DNA-binding superfamily protein
Pp1s128_133V6	1.44931	2.67e-07	AT5G44360.1		FAD-binding Berberine family protein
Pp1s358_60V6	1.44856	1.07e-06	AT2G02990.1	ATRNS1,RNS1	ribonuclease 1
Pp1s122_129V6	1.44847	1.17e-13	AT1G70060.1	SNL4	SIN3-like 4
Pp1s265_4V6	1.44772	1.58e-18	AT4G36860.1	DAR1	LIM domain-containing protein
Pp1s292_31V6	1.44761	0.00761011
Pp1s70_39V6	1.44699	4.14e-08	AT5G52450.1		MATE efflux family protein
Pp1s61_265V6	1.44585	1.33e-50	AT1G47710.1		Serine protease inhibitor (SERPIN) family protein
Pp1s256_5V6	1.44433	0.000735911
Pp1s223_58V6	1.44381	0.00847045	AT3G51890.1		Clathrin light chain protein
Pp1s49_135V6	1.44325	3.02e-11	AT1G79620.1		Leucine-rich repeat protein kinase family protein
Pp1s368_6V6	1.44287	4.88e-05	AT3G58650.1
Pp1s486_5V6	1.44263	0.000853721
Pp1s242_29V6	1.44126	6.57e-29	AT1G77280.1		Protein kinase protein with adenine nucleotide alpha hydrolases-like domain
Pp1s252_2V6	1.44093	6.85e-11	AT1G22900.1		Disease resistance-responsive (dirigent-like protein) family protein
Pp1s33_30V6	1.43996	5.13e-20	AT2G17180.1		C2H2-like zinc finger protein
Pp1s47_326V6	1.43882	1.39e-09	AT4G01240.1		S-adenosyl-L-methionine-dependent methyltransferases superfamily protein
Pp1s112_86V6	1.43873	0.00104903
Pp1s11_375V6	1.43799	1.42e-40
Pp1s389_29V6	1.43697	0.00764654
Pp1s71_228V6	1.43629	0.000671579
Pp1s646_1V6	1.43625	3.76e-34	AT4G01130.1		GDSL-like Lipase/Acylhydrolase superfamily protein
Pp1s16_10V6	1.43619	0.000972937	AT2G30370.1	CHAL,EPFL6	allergen-related
Pp1s137_159V6	1.43406	3.14e-26	AT4G24040.1	ATTRE1,TRE1	trehalase 1
Pp1s54_70V6	1.43322	0.00546961	AT5G47080.1	CKB1	casein kinase II beta chain 1
Pp1s68_240V6	1.43228	5.17e-24	AT2G01060.1		myb-like HTH transcriptional regulator family protein
Pp1s7_381V6	1.43118	0.00171948	AT5G20910.1	AIP2	RING/U-box superfamily protein
Pp1s81_165V6	1.43076	1.79e-45	AT5G61580.1	PFK4	phosphofructokinase 4
Pp1s40_196V6	1.43053	9.5e-14	AT4G20140.1	GSO1	Leucine-rich repeat transmembrane protein kinase
Pp1s127_110V6	1.43018	3.55e-14	AT4G21200.1	ATGA2OX8,GA2OX8	gibberellin 2-oxidase 8
Pp1s2_307V6	1.42968	0.00982513
Pp1s297_39V6	1.42916	0.00249838	AT4G18930.1		RNA ligase/cyclic nucleotide phosphodiesterase family protein
Pp1s204_112V6	1.42911	0.0002216	AT4G13710.1		Pectin lyase-like superfamily protein
Pp1s22_314V6	1.42774	0.00925136
Pp1s33_124V6	1.42753	0.0099382	AT2G14580.1	ATPRB1,PRB1	basic pathogenesis-related protein 1
Pp1s327_14V6	1.42554	0.00064464
Pp1s183_29V6	1.42545	1.38e-37
Pp1s9_330V6	1.42534	0.000534703
Pp1s104_87V6	1.42516	0.00789855
Pp1s301_11V6	1.42351	2.47e-40	AT5G15710.1		Galactose oxidase/kelch repeat superfamily protein
Pp1s195_100V6	1.42026	1.28e-89
Pp1s226_14V6	1.41956	6.17e-59	AT1G64300.2		Protein kinase family protein
Pp1s86_33V6	1.41924	0.00483401	AT1G15360.1	SHN1,WIN1	Integrase-type DNA-binding superfamily protein
Pp1s2_312V6	1.41854	1.94e-10	AT2G38300.1		myb-like HTH transcriptional regulator family protein
Pp1s157_109V6	1.41842	2.14e-81
Pp1s196_97V6	1.41841	4.89e-10
Pp1s60_33V6	1.41823	6.27e-06
Pp1s174_97V6	1.41699	1.4e-13	AT5G22060.1	ATJ2,J2	DNAJ homologue 2
Pp1s93_71V6	1.41556	0.000160767
Pp1s9_421V6	1.41393	0.0061098
Pp1s55_61V6	1.41214	1.31e-15	AT3G52790.1		peptidoglycan-binding LysM domain-containing protein
Pp1s9_312V6	1.40815	0.00452392	AT2G37340.1	ATRSZ33,RSZ33	arginine/serine-rich zinc knuckle-containing protein 33
Pp1s7_59V6	1.40756	4.57e-86	AT3G02750.2		Protein phosphatase 2C family protein
Pp1s109_261V6	1.40669	0.00117592
Pp1s54_268V6	1.40616	4.4e-06	AT1G19110.1		inter-alpha-trypsin inhibitor heavy chain-related
Pp1s257_23V6	1.40588	0.00674668
Pp1s546_4V6	1.40498	7.01e-17	AT2G26850.1		F-box family protein
Pp1s124_112V6	1.40302	2.16e-18	AT5G67620.1
Pp1s21_194V6	1.4023	1.24e-22
Pp1s366_9V6	1.40108	6.43e-41
Pp1s307_66V6	1.40104	3.4e-08	AT5G19460.1	atnudt20,NUDT20	nudix hydrolase homolog 20
Pp1s158_189V6	1.40063	1.29e-20	AT2G29040.1		Exostosin family protein
Pp1s6_348V6	1.40036	1.49e-05	AT3G19380.1	PUB25	plant U-box 25
Pp1s434_23V6	1.40026	3.36e-06
Pp1s164_113V6	1.40017	4.16e-12	AT5G48930.1	HCT	hydroxycinnamoyl-CoA shikimate/quinate hydroxycinnamoyl transferase
Pp1s209_113V6	1.39959	1.75e-38
Pp1s154_123V6	1.39931	3e-06
Pp1s248_83V6	1.39896	8.18e-12
Pp1s88_108V6	1.39886	1.12e-16	AT1G24620.1		EF hand calcium-binding protein family
Pp1s7_330V6	1.39763	3.23e-07	AT5G08580.1		Calcium-binding EF hand family protein
Pp1s34_444V6	1.39741	3.7e-35	AT5G37860.1		Heavy metal transport/detoxification superfamily protein
Pp1s59_9V6	1.39732	0.00559775	AT5G18520.1		Lung seven transmembrane receptor family protein
Pp1s159_28V6	1.39729	0.000152816	AT2G16910.1	AMS	basic helix-loop-helix (bHLH) DNA-binding superfamily protein
Pp1s5_179V6	1.39704	2.21e-15	AT4G00330.1	CRCK2	calmodulin-binding receptor-like cytoplasmic kinase 2
Pp1s233_3V6	1.39594	1.98e-16
Pp1s97_234V6	1.39484	0.00013387
Pp1s23_345V6	1.39467	7.18e-22
Pp1s29_311V6	1.39411	1.78e-19	AT1G53310.2	ATPEPC1,ATPPC1,PEPC1,PPC1	phosphoenolpyruvate carboxylase 1
Pp1s32_130V6	1.39281	7.39e-43	AT5G48160.1	OBE2	Protein of unknown function (DUF1423)
Pp1s425_8V6	1.39194	3.73e-07	AT5G13930.1	ATCHS,CHS,TT4	Chalcone and stilbene synthase family protein
Pp1s1_350V6	1.39118	3.63e-26	AT5G16940.2		carbon-sulfur lyases
Pp1s239_37V6	1.39066	0.00349066	AT3G17360.1	POK1	phragmoplast orienting kinesin 1
Pp1s103_129V6	1.38446	1.5e-52	AT3G55970.1	ATJRG21,JRG21	jasmonate-regulated gene 21
Pp1s49_79V6	1.38404	7.88e-07	AT5G17310.2	AtUGP2,UGP2	UDP-glucose pyrophosphorylase 2
Pp1s271_63V6	1.38379	1.19e-67	AT5G53150.1		DNAJ heat shock N-terminal domain-containing protein
Pp1s39_272V6	1.381	4.01e-09	AT1G51220.1	WIP5	WIP domain protein 5
Pp1s324_18V6	1.38059	4.52e-09	AT1G56260.1
Pp1s420_3V6	1.38025	0.00221349
Pp1s155_21V6	1.37763	3.88e-09	AT5G21960.1		Integrase-type DNA-binding superfamily protein
Pp1s100_136V6	1.37738	1.25e-36	AT1G74380.1	XXT5	xyloglucan xylosyltransferase 5
Pp1s494_3V6	1.37638	0.000148516	AT2G37040.1	ATPAL1,PAL1	PHE ammonia lyase 1
Pp1s105_77V6	1.37627	4.43e-23	AT5G26910.3
Pp1s99_248V6	1.376	0.0021415	AT1G09010.1		glycoside hydrolase family 2 protein
Pp1s206_126V6	1.37399	7.16e-18	AT1G02335.1	GL22	germin-like protein subfamily 2 member 2 precursor
Pp1s30_234V6	1.37363	9.53e-19	AT3G01500.3	ATBCA1,ATSABP3,CA1,SABP3	carbonic anhydrase 1
Pp1s24_127V6	1.37348	0.00578714	AT1G08600.3	ATRX,CHR20	P-loop containing nucleoside triphosphate hydrolases superfamily protein
Pp1s64_193V6	1.37096	0.000441243
Pp1s2_677V6	1.37015	5.97e-42	AT4G08620.1	SULTR1;1	sulphate transporter 1;1
Pp1s21_310V6	1.3668	6.34e-37	AT1G30450.2	ATCCC1,CCC1,HAP5	cation-chloride co-transporter 1
Pp1s53_234V6	1.36621	4.17e-100	AT5G16010.1		3-oxo-5-alpha-steroid 4-dehydrogenase family protein
Pp1s102_126V6	1.36528	0.0024178	AT2G38920.1		SPX (SYG1/Pho81/XPR1) domain-containing protein / zinc finger (C3HC4-type RING finger) protein-related
Pp1s180_143V6	1.36402	1.38e-36	AT5G10190.1		Major facilitator superfamily protein
Pp1s14_10V6	1.36217	0.00538265
Pp1s167_153V6	1.36159	0.000211605
Pp1s373_25V6	1.36002	1.81e-20	AT1G79340.1	AtMC4,MC4	metacaspase 4
Pp1s20_3V6	1.35847	1.72e-15	AT1G50660.1
Pp1s91_106V6	1.35771	1.51e-25	AT5G66950.1		Pyridoxal phosphate (PLP)-dependent transferases superfamily protein
Pp1s22_4V6	1.35353	1.43e-10	AT5G13930.1	ATCHS,CHS,TT4	Chalcone and stilbene synthase family protein
Pp1s17_280V6	1.35349	0.00834126	AT3G56891.1		Heavy metal transport/detoxification superfamily protein
Pp1s12_277V6	1.35299	0.00598141	AT1G29220.1		transcriptional regulator family protein
Pp1s58_98V6	1.35213	1.32e-29	AT5G67550.1
Pp1s174_54V6	1.35016	1.21e-05
Pp1s287_53V6	1.34974	3.02e-21
Pp1s7_206V6	1.34867	4.08e-44
Pp1s39_262V6	1.34782	0.00340556	AT5G19750.1		Peroxisomal membrane 22 kDa (Mpv17/PMP22) family protein
Pp1s155_61V6	1.34735	1.36e-59	AT1G01710.1		Acyl-CoA thioesterase family protein
Pp1s36_342V6	1.34619	0.0046637	AT1G30450.2	ATCCC1,CCC1,HAP5	cation-chloride co-transporter 1
Pp1s270_84V6	1.34573	3.51e-15
Pp1s59_95V6	1.34539	6.05e-10	AT4G34100.2		RING/U-box superfamily protein
Pp1s195_91V6	1.34307	0.0003114
Pp1s330_20V6	1.34218	0.00106944	AT2G41640.1		Glycosyltransferase family 61 protein
Pp1s5_138V6	1.34046	0.00979877
Pp1s35_63V6	1.3395	3.12e-10	AT2G33570.1		Domain of unknown function (DUF23)
Pp1s263_56V6	1.33892	3.92e-08
Pp1s405_35V6	1.33792	4.73e-12	AT1G19835.1		Plant protein of unknown function (DUF869)
Pp1s540_4V6	1.33712	1.75e-42	AT3G59140.1	ATMRP14,MRP14	multidrug resistance-associated protein 14
Pp1s37_353V6	1.33636	2.27e-07	AT1G65330.1	AGL37,PHE1	MADS-box transcription factor family protein
Pp1s313_61V6	1.33636	0.00878618
Pp1s10_243V6	1.33636	1.34e-05	AT3G12160.1	ATRABA4D,RABA4D	RAB GTPase homolog A4D
Pp1s108_38V6	1.33606	3.41e-27	AT1G53530.1		Peptidase S24/S26A/S26B/S26C family protein
Pp1s325_2V6	1.33522	4.49e-22	AT5G56080.1	ATNAS2,NAS2	nicotianamine synthase 2
Pp1s6_364V6	1.33379	1.35e-10	AT1G28340.1	AtRLP4,RLP4	receptor like protein 4
Pp1s53_168V6	1.33302	1.77e-07	AT1G32300.1		D-arabinono-1,4-lactone oxidase family protein
Pp1s2_681V6	1.33154	5.43e-24
Pp1s247_15V6	1.32937	4.8e-134
Pp1s172_15V6	1.32821	5.35e-189	AT2G44970.1		alpha/beta-Hydrolases superfamily protein
Pp1s1_87V6	1.32783	3.24e-73	AT5G23130.1		Peptidoglycan-binding LysM domain-containing protein
Pp1s353_6V6	1.32711	2.23e-29	AT5G05350.1		PLAC8 family protein
Pp1s14_37V6	1.32333	0.00230079
Pp1s47_6V6	1.32286	7.42e-23
Pp1s118_23V6	1.32221	3.62e-20	AT1G23540.1	AtPERK12,IGI1	Protein kinase superfamily protein
Pp1s38_133V6	1.32221	0.00429087
Pp1s217_32V6	1.32201	9.22e-10	AT3G54850.1	ATPUB14,PUB14	plant U-box 14
Pp1s58_5V6	1.32141	3.94e-10
Pp1s3_625V6	1.32041	3.26e-17	AT4G31060.1		Integrase-type DNA-binding superfamily protein
Pp1s31_26V6	1.31803	2.26e-66	AT1G64300.2		Protein kinase family protein
Pp1s314_19V6	1.31691	0.0014985	AT5G15710.1		Galactose oxidase/kelch repeat superfamily protein
Pp1s60_37V6	1.31641	1.68e-29	AT4G24680.1	MOS1	modifier of snc1
Pp1s2_280V6	1.31499	1.52e-07
Pp1s47_291V6	1.31295	3.58e-42	AT1G22460.1		O-fucosyltransferase family protein
Pp1s22_79V6	1.31177	6.12e-21	AT1G22410.1		Class-II DAHP synthetase family protein
Pp1s32_157V6	1.31115	4.3e-50
Pp1s33_21V6	1.30998	8.52e-09	AT5G53370.1	ATPMEPCRF,PMEPCRF	pectin methylesterase PCR fragment F
Pp1s2_413V6	1.30926	6.17e-13
Pp1s309_84V6	1.30809	8.34e-22	AT1G16300.1	GAPCP-2	glyceraldehyde-3-phosphate dehydrogenase of plastid 2
Pp1s160_39V6	1.30756	0.00415536	AT4G29990.1		Leucine-rich repeat transmembrane protein kinase protein
Pp1s111_153V6	1.30215	2.31e-17	AT4G08960.1		phosphotyrosyl phosphatase activator (PTPA) family protein
Pp1s130_50V6	1.30181	4.83e-05
Pp1s274_47V6	1.30136	2.8e-17	AT1G31970.1	STRS1	DEA(D/H)-box RNA helicase family protein
Pp1s9_31V6	1.30094	0.000648412
Pp1s135_44V6	1.29964	0.000756315	AT1G01280.1	CYP703,CYP703A2	cytochrome P450, family 703, subfamily A, polypeptide 2
Pp1s8_100V6	1.29869	4.71e-07
Pp1s338_8V6	1.29866	1.47e-34
Pp1s32_193V6	1.29735	3.27e-16
Pp1s10_188V6	1.29723	1.74e-14
Pp1s15_293V6	1.29721	0.000408269	AT1G54150.1		E3 Ubiquitin ligase family protein
Pp1s318_13V6	1.29694	5.14e-18	AT2G02710.2	PLP,PLPA,PLPB,PLPC	PAS/LOV protein B
Pp1s137_199V6	1.29553	1.37e-08	AT2G40260.1		Homeodomain-like superfamily protein
Pp1s220_89V6	1.29345	5.42e-32	AT5G11790.1	NDL2	N-MYC downregulated-like 2
Pp1s36_237V6	1.29315	2.44e-48	AT1G63450.1	RHS8	root hair specific 8
Pp1s67_37V6	1.29234	1.06e-05	AT3G21330.1		basic helix-loop-helix (bHLH) DNA-binding superfamily protein
Pp1s100_139V6	1.28803	1.63e-07	AT1G70710.1	ATGH9B1,CEL1,GH9B1	glycosyl hydrolase 9B1
Pp1s450_7V6	1.28772	0.00561738
Pp1s91_192V6	1.28766	4.2e-08	AT2G40890.1	CYP98A3	cytochrome P450, family 98, subfamily A, polypeptide 3
Pp1s242_13V6	1.28696	4.02e-05	AT5G38710.1		Methylenetetrahydrofolate reductase family protein
Pp1s97_269V6	1.28623	4.16e-20	AT3G18990.1	REM39,VRN1	AP2/B3-like transcriptional factor family protein
Pp1s18_14V6	1.28556	2.1e-07	AT3G46510.1	ATPUB13,PUB13	plant U-box 13
Pp1s213_122V6	1.28492	1.1e-15	AT1G52920.1	GCR2,GPCR	G protein coupled receptor
Pp1s17_221V6	1.28385	2.08e-25	AT1G24764.1	ATMAP70-2,MAP70-2	microtubule-associated proteins 70-2
Pp1s20_313V6	1.28373	2.39e-14
Pp1s19_292V6	1.28257	3.41e-48	AT2G41380.1		S-adenosyl-L-methionine-dependent methyltransferases superfamily protein
Pp1s77_184V6	1.28204	8.96e-17	AT1G69780.1	ATHB13	Homeobox-leucine zipper protein family
Pp1s401_6V6	1.28123	9.2e-10	AT5G15710.1		Galactose oxidase/kelch repeat superfamily protein
Pp1s120_13V6	1.28054	0.000189318	AT1G75490.1		Integrase-type DNA-binding superfamily protein
Pp1s22_333V6	1.28015	6.6e-22
Pp1s89_108V6	1.28015	5.51e-20	AT5G47390.1		myb-like transcription factor family protein
Pp1s77_67V6	1.27976	1.16e-36
Pp1s21_286V6	1.27965	1.12e-13
Pp1s1_492V6	1.27762	0.000117657
Pp1s310_42V6	1.27458	1.99e-05
Pp1s102_3V6	1.27357	0.00518587
Pp1s226_16V6	1.27139	2.98e-87	AT5G64250.2		Aldolase-type TIM barrel family protein
Pp1s15_11V6	1.27096	0.000138344	AT1G52150.2	ATHB-15,ATHB15,CNA,ICU4	Homeobox-leucine zipper family protein / lipid-binding START domain-containing protein
Pp1s368_13V6	1.26946	9.22e-09	AT4G00330.1	CRCK2	calmodulin-binding receptor-like cytoplasmic kinase 2
Pp1s33_223V6	1.26938	1.82e-07	AT1G12860.1	ICE2,SCRM2	basic helix-loop-helix (bHLH) DNA-binding superfamily protein
Pp1s177_95V6	1.26646	0.000491975
Pp1s32_194V6	1.26594	1.34e-06	AT5G14370.1		CCT motif family protein
Pp1s144_7V6	1.26443	0.0042526
Pp1s106_95V6	1.26409	0.00865226
Pp1s6_337V6	1.26253	8.7e-13	AT1G53210.1		sodium/calcium exchanger family protein / calcium-binding EF hand family protein
Pp1s21_285V6	1.26139	0.00283091	AT2G17705.1
Pp1s245_39V6	1.25886	5.87e-35	AT5G39990.1		Core-2/I-branching beta-1,6-N-acetylglucosaminyltransferase family protein
Pp1s206_39V6	1.25648	3.06e-06
Pp1s23_89V6	1.25615	0.00349469	AT3G47990.1	SIS3	SUGAR-INSENSITIVE 3
Pp1s221_23V6	1.25526	1.5e-30	AT5G02420.1
Pp1s85_33V6	1.25511	0.000288314	AT4G01130.1		GDSL-like Lipase/Acylhydrolase superfamily protein
Pp1s42_246V6	1.25424	2.63e-54	AT4G39120.1	HISN7,IMPL2	myo-inositol monophosphatase like 2
Pp1s89_18V6	1.25375	0.00256554
Pp1s39_388V6	1.25296	3.29e-06	AT1G52910.1		Protein of unknown function (DUF1218)
Pp1s318_4V6	1.25239	0.00178462	AT3G49950.1		GRAS family transcription factor
Pp1s185_4V6	1.25147	0.00774798	AT5G52390.1		PAR1 protein
Pp1s38_63V6	1.25116	0.00210275	AT5G12380.1	ANNAT8	annexin 8
Pp1s69_7V6	1.25047	2.23e-26
Pp1s351_56V6	1.24872	2.49e-63	AT1G20970.1
Pp1s37_196V6	1.24626	1.07e-21
Pp1s149_260V6	1.24621	2.09e-12	AT5G62140.1
Pp1s6_468V6	1.24573	1.33e-46	AT5G03040.3	iqd2	IQ-domain 2
Pp1s407_21V6	1.24534	8.1e-07
Pp1s86_223V6	1.2452	0.00742013
Pp1s60_148V6	1.24468	0.00277406	AT4G17500.1	ATERF-1,ERF-1	ethylene responsive element binding factor 1
Pp1s7_331V6	1.24458	0.000500772	AT4G27790.1		Calcium-binding EF hand family protein
Pp1s124_45V6	1.2445	9.76e-31
Pp1s391_31V6	1.24357	0.00621966
Pp1s58_99V6	1.2433	7.88e-07
Pp1s109_194V6	1.24261	2.02e-15	AT3G10960.1	ATAZG1,AZG1	AZA-guanine resistant1
Pp1s61_299V6	1.24225	0.0083976	AT1G35720.1	ANNAT1,ATOXY5,OXY5	annexin 1
Pp1s89_249V6	1.24212	6.39e-10	AT2G46225.2	ABIL1	ABI-1-like 1
Pp1s282_80V6	1.242	6.42e-41	AT2G24260.1	LRL1	LJRHL1-like 1
Pp1s45_59V6	1.24195	1.03e-37
Pp1s110_62V6	1.24097	1.75e-28	AT1G67590.1		Remorin family protein
Pp1s115_195V6	1.24088	0.00371365
Pp1s21_33V6	1.24086	1.56e-11	AT1G13900.1		Purple acid phosphatases superfamily protein
Pp1s269_26V6	1.24083	5.28e-78	AT5G54300.1		Protein of unknown function (DUF761)
Pp1s1_798V6	1.23986	0.00177016	AT1G24620.1		EF hand calcium-binding protein family
Pp1s81_26V6	1.23952	3.87e-09
Pp1s313_96V6	1.23883	4.95e-34
Pp1s177_42V6	1.23778	5.36e-18	AT1G36150.1		Bifunctional inhibitor/lipid-transfer protein/seed storage 2S albumin superfamily protein
Pp1s176_74V6	1.23743	1.25e-92
Pp1s60_228V6	1.2368	4.85e-05	AT2G20880.1		Integrase-type DNA-binding superfamily protein
Pp1s36_218V6	1.23666	7.77e-25	AT2G45260.1		Plant protein of unknown function (DUF641)
Pp1s214_75V6	1.23663	4.37e-19
Pp1s91_144V6	1.23534	2.59e-16	AT5G01750.2		Protein of unknown function (DUF567)
Pp1s242_30V6	1.23483	3.39e-07	AT1G77280.1		Protein kinase protein with adenine nucleotide alpha hydrolases-like domain
Pp1s12_233V6	1.23398	3.74e-52	AT1G27350.1		Ribosome associated membrane protein RAMP4
Pp1s48_152V6	1.23338	2.42e-06
Pp1s8_46V6	1.23221	2.08e-28	AT3G63250.1	ATHMT-2,HMT-2,HMT2	homocysteine methyltransferase 2
Pp1s2_220V6	1.23138	0.000528966	AT4G26910.1		Dihydrolipoamide succinyltransferase
Pp1s2_276V6	1.23132	0.00214501	AT3G51930.1		Transducin/WD40 repeat-like superfamily protein
Pp1s568_2V6	1.22953	1.32e-10	AT1G01540.2		Protein kinase superfamily protein
Pp1s118_83V6	1.22496	1.83e-84	AT4G15080.1		DHHC-type zinc finger family protein
Pp1s215_104V6	1.22404	4.13e-20	AT1G77280.1		Protein kinase protein with adenine nucleotide alpha hydrolases-like domain
Pp1s382_25V6	1.22342	0.000888317	AT5G36930.2		Disease resistance protein (TIR-NBS-LRR class) family
Pp1s111_101V6	1.2223	1.04e-10	AT5G07280.1	EMS1,EXS	Leucine-rich repeat transmembrane protein kinase
Pp1s13_199V6	1.21959	2.46e-84	AT5G07360.1		Amidase family protein
Pp1s9_158V6	1.21955	2.39e-09	AT3G46560.1	emb2474,TIM9	Tim10/DDP family zinc finger protein
Pp1s88_35V6	1.21916	1.39e-07	AT5G51030.1		NAD(P)-binding Rossmann-fold superfamily protein
Pp1s104_210V6	1.21814	1.54e-36	AT3G02720.1		Class I glutamine amidotransferase-like superfamily protein
Pp1s346_15V6	1.21797	1.24e-26	AT3G59570.1		Ypt/Rab-GAP domain of gyp1p superfamily protein
Pp1s117_116V6	1.21784	2.6e-14
Pp1s101_65V6	1.21669	0.00101891
Pp1s22_400V6	1.21604	3.16e-15	AT5G58170.1	SVL5	SHV3-like 5
Pp1s49_251V6	1.21507	1.52e-06	AT4G02950.1		Ubiquitin family protein
Pp1s56_223V6	1.21458	9.26e-17	AT1G56190.1		Phosphoglycerate kinase family protein
Pp1s81_88V6	1.21456	0.000686206
Pp1s152_124V6	1.21448	1.64e-32	AT3G53180.1		glutamate-ammonia ligases;catalytics;glutamate-ammonia ligases
Pp1s317_77V6	1.21427	1.98e-61	AT1G53300.1	TTL1	tetratricopetide-repeat thioredoxin-like 1
Pp1s124_139V6	1.2098	4.19e-19	AT3G47500.1	CDF3	cycling DOF factor 3
Pp1s268_22V6	1.20707	5.33e-17
Pp1s124_90V6	1.20651	0.000281332	AT1G44170.1	ALDH3H1,ALDH4	aldehyde dehydrogenase 3H1
Pp1s228_40V6	1.20624	0.00598782	AT5G14450.1		GDSL-like Lipase/Acylhydrolase superfamily protein
Pp1s173_29V6	1.20607	2.33e-08	AT5G53620.3
Pp1s289_37V6	1.20417	2.91e-26	AT2G18790.1	HY3,OOP1,PHYB	phytochrome B
Pp1s56_71V6	1.20412	9.03e-35	AT5G54160.1	ATOMT1,OMT1	O-methyltransferase 1
Pp1s45_65V6	1.20394	0.000181204	AT3G24230.1		Pectate lyase family protein
Pp1s227_93V6	1.20285	9.18e-21	AT4G05320.4	UBQ10	polyubiquitin 10
Pp1s230_39V6	1.20261	4.62e-21	AT5G10200.1		ARM-repeat/Tetratricopeptide repeat (TPR)-like protein
Pp1s66_29V6	1.20195	1.02e-27	AT1G62660.1		Glycosyl hydrolases family 32 protein
Pp1s330_35V6	1.20048	6.39e-25	AT1G62400.1	HT1	Protein kinase superfamily protein
Pp1s167_38V6	1.19946	0.000959343
Pp1s10_187V6	1.19945	4.85e-12	AT4G06634.3		zinc finger (C2H2 type) family protein
Pp1s32_186V6	1.19802	1.37e-36	AT5G55380.1		MBOAT (membrane bound O-acyl transferase) family protein
Pp1s41_15V6	1.19765	4.9e-18	AT1G65295.1
Pp1s191_56V6	1.19719	1.86e-10	AT2G40435.1
Pp1s246_61V6	1.19712	6.53e-20	AT4G38240.3	CGL,CGL1,GNTI	alpha-1,3-mannosyl-glycoprotein beta-1,2-N-acetylglucosaminyltransferase, putative
Pp1s45_156V6	1.19696	3.35e-30	AT4G29130.1	ATHXK1,GIN2,HXK1	hexokinase 1
Pp1s38_285V6	1.19503	4.85e-06	AT1G19660.1		Wound-responsive family protein
Pp1s122_52V6	1.19444	8.04e-13	AT3G15020.1	mMDH2	Lactate/malate dehydrogenase family protein
Pp1s92_84V6	1.19188	8.45e-28	AT3G01270.1		Pectate lyase family protein
Pp1s51_55V6	1.19088	0.00741787
Pp1s446_26V6	1.19006	4.47e-06
Pp1s7_237V6	1.19003	1.18e-95	AT2G19170.1	SLP3	subtilisin-like serine protease 3
Pp1s72_226V6	1.18991	8.28e-08	AT2G42005.1		Transmembrane amino acid transporter family protein
Pp1s403_40V6	1.18925	1e-05	AT4G02600.1	ATMLO1,MLO1	Seven transmembrane MLO family protein
Pp1s133_10V6	1.18894	3.79e-14	AT4G37870.1	PCK1,PEPCK	phosphoenolpyruvate carboxykinase 1
Pp1s317_23V6	1.18748	1.1e-10
Pp1s71_240V6	1.18643	0.000331614	AT2G22125.1	CSI1	binding
Pp1s203_94V6	1.18626	1.05e-15	AT4G27460.1		Cystathionine beta-synthase (CBS) family protein
Pp1s57_194V6	1.18557	1.22e-14
Pp1s11_192V6	1.18542	0.0036408	AT5G20910.1	AIP2	RING/U-box superfamily protein
Pp1s66_143V6	1.18427	4.88e-14	AT5G66950.1		Pyridoxal phosphate (PLP)-dependent transferases superfamily protein
Pp1s213_24V6	1.18362	9.88e-28	AT1G01630.1		Sec14p-like phosphatidylinositol transfer family protein
Pp1s306_66V6	1.18303	1.64e-26	AT1G60060.1		Serine/threonine-protein kinase WNK (With No Lysine)-related
Pp1s59_183V6	1.18162	5.67e-06	AT3G13510.1		Protein of Unknown Function (DUF239)
Pp1s8_181V6	1.18087	1.27e-34	AT4G32330.1		TPX2 (targeting protein for Xklp2) protein family
Pp1s341_35V6	1.18067	2.33e-05	AT4G09630.1		Protein of unknown function (DUF616)
Pp1s2_691V6	1.17991	1.57e-25
Pp1s30_187V6	1.1792	7.91e-14	AT1G70750.1		Protein of unknown function, DUF593
Pp1s133_56V6	1.17809	2.26e-64	AT1G30330.2	ARF6	auxin response factor 6
Pp1s2_534V6	1.17795	0.00431264
Pp1s162_26V6	1.17736	5.07e-128
Pp1s72_221V6	1.17684	2.11e-23	AT4G37030.1
Pp1s333_30V6	1.17522	1.07e-06	AT3G53950.1		glyoxal oxidase-related protein
Pp1s86_103V6	1.17459	1.03e-07	AT2G01830.2	AHK4,ATCRE1,CRE1,WOL,WOL1	CHASE domain containing histidine kinase protein
Pp1s9_56V6	1.1743	3.68e-10	AT2G18890.1		Protein kinase superfamily protein
Pp1s84_304V6	1.17418	7.94e-31
Pp1s71_86V6	1.17343	3.35e-12
Pp1s24_193V6	1.17282	0.000355275
Pp1s36_357V6	1.17235	3.69e-27
Pp1s28_44V6	1.17206	2.66e-10	AT1G06920.1	ATOFP4,OFP4	ovate family protein 4
Pp1s160_135V6	1.17147	1.83e-47	AT1G27320.1	AHK3,HK3	histidine kinase 3
Pp1s93_81V6	1.1713	1.62e-62	AT1G23800.1	ALDH2B,ALDH2B7	aldehyde dehydrogenase 2B7
Pp1s71_205V6	1.16949	8.42e-71
Pp1s118_30V6	1.16876	6.95e-05
Pp1s94_62V6	1.1687	2.08e-10	AT4G01240.1		S-adenosyl-L-methionine-dependent methyltransferases superfamily protein
Pp1s32_85V6	1.16846	1.23e-46	AT5G43360.1	ATPT4,PHT1;3,PHT3	phosphate transporter 1;3
Pp1s433_32V6	1.16809	2.5e-07	AT5G63440.3		Protein of unknown function (DUF167)
Pp1s262_87V6	1.16789	1.78e-10	AT3G61320.1		Bestrophin-like protein
Pp1s65_38V6	1.16617	4.05e-52	AT4G22670.1	AtHip1,HIP1	HSP70-interacting protein 1
Pp1s346_14V6	1.16367	9.78e-10
Pp1s311_50V6	1.16294	4.75e-09
Pp1s3_104V6	1.16243	6.29e-05
Pp1s20_19V6	1.161	2.28e-22	AT5G13700.1	APAO,ATPAO1,PAO1	polyamine oxidase 1
Pp1s32_177V6	1.16057	3.52e-70	AT4G34860.2		Plant neutral invertase family protein
Pp1s386_41V6	1.16045	0.000513989
Pp1s1_480V6	1.15859	4.89e-57	AT2G16910.1	AMS	basic helix-loop-helix (bHLH) DNA-binding superfamily protein
Pp1s40_244V6	1.15858	0.0033155
Pp1s93_48V6	1.15795	1.52e-22	AT1G04580.1	AAO4,AO4,ATAO-4,ATAO2	aldehyde oxidase 4
Pp1s197_173V6	1.15775	2.85e-15	AT5G64330.1	JK218,NPH3,RPT3	Phototropic-responsive NPH3 family protein
Pp1s92_101V6	1.15727	8.79e-24	AT1G14100.1	FUT8	fucosyltransferase 8
Pp1s1_406V6	1.15719	1.02e-11
Pp1s100_89V6	1.15623	4.96e-13	AT2G38840.1		Guanylate-binding family protein
Pp1s59_112V6	1.15526	0.000161764	AT5G52610.1		F-box and associated interaction domains-containing protein
Pp1s154_59V6	1.15486	6.54e-19	AT2G15220.1		Plant basic secretory protein (BSP) family protein
Pp1s9_74V6	1.15473	3.06e-12
Pp1s79_131V6	1.15339	1.69e-17	AT4G04950.1		thioredoxin family protein
Pp1s459_10V6	1.15317	9.84e-54	AT1G67090.1	RBCS1A	ribulose bisphosphate carboxylase small chain 1A
Pp1s137_257V6	1.15243	1.91e-17
Pp1s2_734V6	1.15202	3.39e-17	AT5G25880.1	ATNADP-ME3,NADP-ME3	NADP-malic enzyme 3
Pp1s129_222V6	1.15122	3.61e-21	AT5G15710.1		Galactose oxidase/kelch repeat superfamily protein
Pp1s70_67V6	1.14953	4.69e-20	AT3G10380.1	ATSEC8,SEC8	subunit of exocyst complex 8
Pp1s119_43V6	1.1475	0.00790932	AT4G25470.1	ATCBF2,CBF2,DREB1C,FTQ4	C-repeat/DRE binding factor 2
Pp1s6_25V6	1.14662	1.22e-16	AT5G22320.2		Leucine-rich repeat (LRR) family protein
Pp1s234_107V6	1.14655	4.68e-11
Pp1s134_135V6	1.14634	9.3e-08	AT3G11650.1	NHL2	NDR1/HIN1-like 2
Pp1s130_12V6	1.14584	2.7e-29	AT2G35630.1	GEM1,MOR1	ARM repeat superfamily protein
Pp1s49_13V6	1.14573	4.21e-32	AT3G03305.1		Calcineurin-like metallo-phosphoesterase superfamily protein
Pp1s160_41V6	1.14552	1.62e-08	AT1G52155.1
Pp1s345_5V6	1.1454	1.03e-10	AT1G12860.1	ICE2,SCRM2	basic helix-loop-helix (bHLH) DNA-binding superfamily protein
Pp1s246_116V6	1.14512	2.15e-26	AT1G76390.1		ARM repeat superfamily protein
Pp1s142_117V6	1.14431	5.99e-20	AT3G54290.1
Pp1s415_16V6	1.14349	9.99e-28	AT5G67220.1		FMN-linked oxidoreductases superfamily protein
Pp1s350_5V6	1.14182	1.45e-59
Pp1s54_279V6	1.14177	9.83e-39	AT4G27435.1		Protein of unknown function (DUF1218)
Pp1s21_201V6	1.14081	1.07e-08	AT5G53020.1		Ribonuclease P protein subunit P38-related
Pp1s23_275V6	1.14074	3.82e-28	AT1G34060.1		Pyridoxal phosphate (PLP)-dependent transferases superfamily protein
Pp1s326_28V6	1.14012	2.73e-44	AT1G01430.1	TBL25	TRICHOME BIREFRINGENCE-LIKE 25
Pp1s89_227V6	1.14009	0.00353669	AT5G04250.1		Cysteine proteinases superfamily protein
Pp1s189_93V6	1.13861	0.000166553	AT4G32410.1	AtCESA1,CESA1,RSW1	cellulose synthase 1
Pp1s23_314V6	1.13758	9.14e-12
Pp1s46_105V6	1.13728	0.0024569	AT4G38890.1		FMN-linked oxidoreductases superfamily protein
Pp1s149_132V6	1.13712	1.68e-15
Pp1s352_30V6	1.13632	2.2e-38
Pp1s89_215V6	1.13426	7.02e-10	AT5G45720.1		AAA-type ATPase family protein
Pp1s217_26V6	1.1334	4.39e-23	AT1G19835.1		Plant protein of unknown function (DUF869)
Pp1s180_65V6	1.13065	2.18e-18
Pp1s263_108V6	1.13061	1.92e-25	AT2G39570.1		ACT domain-containing protein
Pp1s87_129V6	1.12965	5.87e-30	AT4G14350.1		AGC (cAMP-dependent, cGMP-dependent and protein kinase C) kinase family protein
Pp1s4_166V6	1.12924	2.29e-32
Pp1s213_46V6	1.12503	2.42e-39	AT4G17070.1		peptidyl-prolyl cis-trans isomerases
Pp1s27_86V6	1.1249	7.98e-31	AT2G37110.1		PLAC8 family protein
Pp1s460_7V6	1.12487	1.2e-42	AT3G15355.1	PFU1,UBC25	ubiquitin-conjugating enzyme 25
Pp1s364_47V6	1.12429	2.54e-16
Pp1s71_298V6	1.12321	7.02e-31
Pp1s93_74V6	1.12183	1.41e-42	AT3G21790.1		UDP-Glycosyltransferase superfamily protein
Pp1s333_22V6	1.11994	4.17e-33	AT1G27200.1		Domain of unknown function (DUF23)
Pp1s2_404V6	1.1187	4.29e-05	AT5G47220.1	ATERF-2,ATERF2,ERF2	ethylene responsive element binding factor 2
Pp1s299_37V6	1.11734	4.46e-21	AT2G16460.1		Protein of unknown function (DUF1640)
Pp1s6_326V6	1.1162	0.000698532
Pp1s48_162V6	1.11523	0.000987927	AT5G22480.1		ZPR1 zinc-finger domain protein
Pp1s47_287V6	1.11468	2.97e-20	AT3G54290.1
Pp1s275_33V6	1.11435	4.4e-07
Pp1s8_30V6	1.1127	2.02e-27	AT5G64860.1	DPE1	disproportionating enzyme
Pp1s58_68V6	1.11203	0.000591613	AT1G11050.1		Protein kinase superfamily protein
Pp1s79_220V6	1.11093	1.47e-09	AT2G37520.1		Acyl-CoA N-acyltransferase with RING/FYVE/PHD-type zinc finger domain
Pp1s212_57V6	1.1087	6.45e-64
Pp1s252_73V6	1.10867	0.000612936
Pp1s77_270V6	1.10769	7.31e-38
Pp1s211_125V6	1.10593	1.19e-14	AT5G03420.1		5\'-AMP-activated protein kinase-related
Pp1s1_100V6	1.1034	2.76e-39	AT5G67330.1	ATNRAMP4,NRAMP4	natural resistance associated macrophage protein 4
Pp1s348_26V6	1.10312	5.17e-10	AT4G38690.1		PLC-like phosphodiesterases superfamily protein
Pp1s94_148V6	1.10233	1.07e-22	AT5G56960.1		basic helix-loop-helix (bHLH) DNA-binding family protein
Pp1s545_2V6	1.1001	0.000509359	AT5G23430.1		Transducin/WD40 repeat-like superfamily protein
Pp1s150_116V6	1.09941	1.13e-23	AT4G37470.1		alpha/beta-Hydrolases superfamily protein
Pp1s73_32V6	1.09912	5.06e-20	AT2G24270.4	ALDH11A3	aldehyde dehydrogenase 11A3
Pp1s27_190V6	1.09836	7.94e-05	AT3G53310.1		AP2/B3-like transcriptional factor family protein
Pp1s318_70V6	1.09799	8.4e-08	AT2G13350.1		Calcium-dependent lipid-binding (CaLB domain) family protein
Pp1s100_127V6	1.09711	1.83e-11
Pp1s303_52V6	1.0963	0.00650021	AT2G33040.1	ATP3	gamma subunit of Mt ATP synthase
Pp1s63_209V6	1.09358	2.14e-05
Pp1s173_71V6	1.09357	6.33e-11	AT3G54140.1	ATPTR1,PTR1	peptide transporter 1
Pp1s473_1V6	1.09008	4.88e-38
Pp1s118_147V6	1.08852	1.16e-25	AT1G79620.1		Leucine-rich repeat protein kinase family protein
Pp1s47_2V6	1.08771	4.65e-06
Pp1s44_277V6	1.0875	5.49e-44	AT1G08830.1	CSD1	copper/zinc superoxide dismutase 1
Pp1s36_341V6	1.08744	3.07e-11	AT4G04955.1	ALN,ATALN	allantoinase
Pp1s28_162V6	1.08705	5.79e-16	AT4G34460.1	AGB1,ATAGB1,ELK4	GTP binding protein beta 1
Pp1s414_10V6	1.08625	4.48e-15	AT4G29130.1	ATHXK1,GIN2,HXK1	hexokinase 1
Pp1s152_135V6	1.086	1.86e-14	AT2G27080.1		Late embryogenesis abundant (LEA) hydroxyproline-rich glycoprotein family
Pp1s85_111V6	1.086	4.56e-16	AT1G79900.1	ATMBAC2,BAC2	Mitochondrial substrate carrier family protein
Pp1s2_806V6	1.08557	2.08e-11	AT2G16250.1		Leucine-rich repeat protein kinase family protein
Pp1s104_86V6	1.08492	5.66e-06
Pp1s33_181V6	1.08487	0.00168264
Pp1s116_158V6	1.08446	1.42e-08
Pp1s29_12V6	1.08039	0.000268403
Pp1s124_147V6	1.07992	1.75e-26
Pp1s52_104V6	1.07886	3.37e-20	AT1G52240.2	ATROPGEF11,PIRF1,ROPGEF11	RHO guanyl-nucleotide exchange factor 11
Pp1s21_27V6	1.078	2.55e-18	AT5G49220.1		Protein of unknown function (DUF789)
Pp1s71_181V6	1.07687	9.25e-40	AT1G27320.1	AHK3,HK3	histidine kinase 3
Pp1s82_104V6	1.07572	1.39e-16	AT4G37300.1	MEE59	maternal effect embryo arrest 59
Pp1s442_10V6	1.07475	1.6e-14	AT1G74950.1	JAZ2,TIFY10B	TIFY domain/Divergent CCT motif family protein
Pp1s130_213V6	1.07458	0.000205657	AT3G02530.1		TCP-1/cpn60 chaperonin family protein
Pp1s70_122V6	1.07371	3.12e-11	AT3G53950.1		glyoxal oxidase-related protein
Pp1s133_124V6	1.07349	0.00273673
Pp1s281_16V6	1.07273	1.04e-25	AT3G28760.2
Pp1s150_90V6	1.07047	1.76e-10	AT5G57480.1		P-loop containing nucleoside triphosphate hydrolases superfamily protein
Pp1s65_301V6	1.06904	5.18e-14	AT3G16200.1
Pp1s50_125V6	1.06896	2.13e-12	AT5G43270.1	SPL2	squamosa promoter binding protein-like 2
Pp1s169_85V6	1.06878	9.73e-27	AT3G62010.1
Pp1s172_73V6	1.06754	1.43e-20
Pp1s165_33V6	1.06702	3.28e-05	AT3G06860.1	ATMFP2,MFP2	multifunctional protein 2
Pp1s121_57V6	1.06608	6.4e-05
Pp1s227_20V6	1.06579	2.71e-36	AT1G07230.1	NPC1	non-specific phospholipase C1
Pp1s51_165V6	1.06561	3.41e-08
Pp1s59_17V6	1.0637	2.71e-08
Pp1s84_174V6	1.06366	1.78e-32	AT4G03560.1	ATCCH1,ATTPC1,FOU2,TPC1	two-pore channel 1
Pp1s147_88V6	1.06291	3e-05	AT3G23100.1	XRCC4	homolog of human DNA ligase iv-binding protein XRCC4
Pp1s83_57V6	1.06276	8.89e-09
Pp1s214_26V6	1.06171	0.000639759
Pp1s63_51V6	1.06058	2.58e-45	AT5G66730.1		C2H2-like zinc finger protein
Pp1s10_88V6	1.06008	0.00077226	AT3G03341.1
Pp1s33_390V6	1.05963	2.19e-30	AT5G65280.1	GCL1	GCR2-like 1
Pp1s109_232V6	1.05921	2.3e-13
Pp1s3_517V6	1.05882	0.00173467
Pp1s68_234V6	1.05876	2.21e-21	AT1G13560.1	AAPT1,ATAAPT1	aminoalcoholphosphotransferase 1
Pp1s2_402V6	1.05795	2.36e-12	AT3G22600.1		Bifunctional inhibitor/lipid-transfer protein/seed storage 2S albumin superfamily protein
Pp1s167_21V6	1.05728	1.63e-39	AT2G43120.1		RmlC-like cupins superfamily protein
Pp1s21_30V6	1.05701	1.22e-09	AT1G63450.1	RHS8	root hair specific 8
Pp1s155_56V6	1.0564	2.37e-10	AT5G55830.1		Concanavalin A-like lectin protein kinase family protein
Pp1s342_9V6	1.05607	1.1e-13
Pp1s165_21V6	1.05588	1.24e-08
Pp1s410_43V6	1.05554	6.31e-22	AT5G48950.1		Thioesterase superfamily protein
Pp1s335_26V6	1.05514	3.5e-11	AT2G17640.1	ATSERAT3;1,SAT-106	Trimeric LpxA-like enzymes superfamily protein
Pp1s8_101V6	1.0549	1.18e-19	AT1G77980.1	AGL66	AGAMOUS-like 66
Pp1s5_229V6	1.05445	7.57e-07
Pp1s116_157V6	1.05267	6.83e-51	AT1G78580.1	ATTPS1,TPS1	trehalose-6-phosphate synthase
Pp1s23_303V6	1.05191	2.21e-11	AT5G04770.1	ATCAT6,CAT6	cationic amino acid transporter 6
Pp1s7_280V6	1.0517	4.78e-16	AT1G69780.1	ATHB13	Homeobox-leucine zipper protein family
Pp1s281_110V6	1.05164	8.59e-11	AT2G01140.1		Aldolase superfamily protein
Pp1s44_40V6	1.05096	1.58e-11	AT5G06550.1
Pp1s333_6V6	1.04801	2.14e-12
Pp1s121_149V6	1.04769	4.74e-51	AT2G07680.1	ATMRP11,MRP11	multidrug resistance-associated protein 11
Pp1s38_44V6	1.0471	4.04e-05	AT1G79750.1	ATNADP-ME4,NADP-ME4	NADP-malic enzyme 4
Pp1s35_214V6	1.04674	1.09e-48	AT2G17700.1		ACT-like protein tyrosine kinase family protein
Pp1s408_15V6	1.04655	0.000686218
Pp1s396_10V6	1.04646	0.000742335	AT5G20140.2		SOUL heme-binding family protein
Pp1s56_57V6	1.04453	8.63e-40	AT5G55830.1		Concanavalin A-like lectin protein kinase family protein
Pp1s65_120V6	1.04418	4.21e-06	AT1G60950.1	ATFD2,FED A	2Fe-2S ferredoxin-like superfamily protein
Pp1s235_95V6	1.04336	0.00125085	AT4G27710.1	CYP709B3	cytochrome P450, family 709, subfamily B, polypeptide 3
Pp1s274_19V6	1.04284	2.56e-09
Pp1s130_270V6	1.04234	2.03e-05	AT5G64190.1
Pp1s10_395V6	1.0418	2.51e-19	AT3G15160.1
Pp1s468_3V6	1.04155	4.24e-09	AT4G25050.1	ACP4	acyl carrier protein 4
Pp1s46_151V6	1.04102	2.88e-27	AT1G78550.1		2-oxoglutarate (2OG) and Fe(II)-dependent oxygenase superfamily protein
Pp1s71_115V6	1.04073	3.31e-07	AT5G15710.1		Galactose oxidase/kelch repeat superfamily protein
Pp1s158_133V6	1.03992	3.79e-06	AT1G69550.1		disease resistance protein (TIR-NBS-LRR class)
Pp1s29_45V6	1.03989	3.03e-19	AT1G19210.1		Integrase-type DNA-binding superfamily protein
Pp1s315_20V6	1.03877	1.63e-14	AT2G28110.1	FRA8,IRX7	Exostosin family protein
Pp1s16_297V6	1.03871	8.47e-40	AT5G12900.1
Pp1s5_343V6	1.03865	3.49e-29	AT2G27810.1	ATNAT12,NAT12	nucleobase-ascorbate transporter 12
Pp1s44_301V6	1.03854	5.05e-26	AT5G06580.1		FAD-linked oxidases family protein
Pp1s20_346V6	1.03741	4.49e-15	AT1G65060.1	4CL3	4-coumarate:CoA ligase 3
Pp1s124_70V6	1.03726	6.18e-16	AT5G08570.1		Pyruvate kinase family protein
Pp1s161_53V6	1.03719	7.8e-16
Pp1s133_112V6	1.03713	4.03e-08	AT3G50360.1	ATCEN2,CEN1,CEN2	centrin2
Pp1s164_9V6	1.03495	1.61e-26	AT5G11700.2
Pp1s149_106V6	1.03491	3.61e-08	AT1G56130.1		Leucine-rich repeat transmembrane protein kinase
Pp1s299_53V6	1.03375	6.83e-27	AT3G19000.1		2-oxoglutarate (2OG) and Fe(II)-dependent oxygenase superfamily protein
Pp1s23_205V6	1.03206	1.41e-16
Pp1s163_88V6	1.03057	1.53e-37	AT4G13350.1	NIG	NSP (nuclear shuttle protein)-interacting GTPase
Pp1s116_32V6	1.03015	2.57e-12	AT5G05710.1		Pleckstrin homology (PH) domain superfamily protein
Pp1s59_267V6	1.02985	0.000105545
Pp1s14_313V6	1.02833	0.00303226	AT1G15000.1	scpl50	serine carboxypeptidase-like 50
Pp1s47_299V6	1.02563	3.9e-07
Pp1s23_56V6	1.02376	1.54e-28	AT1G16290.1
Pp1s255_57V6	1.0231	5.19e-07	AT2G47590.1	PHR2	photolyase/blue-light receptor 2
Pp1s18_130V6	1.02259	8.84e-08
Pp1s131_139V6	1.02258	6.51e-36	AT1G51190.1	PLT2	Integrase-type DNA-binding superfamily protein
Pp1s209_68V6	1.02229	4.28e-06	AT3G63480.1		ATP binding microtubule motor family protein
Pp1s131_67V6	1.02214	0.00134286
Pp1s219_3V6	1.02158	1.4e-05	AT1G68090.1	ANN5,ANNAT5	annexin 5
Pp1s51_293V6	1.02001	2.19e-24	AT5G25940.1		early nodulin-related
Pp1s203_70V6	1.01933	6.82e-08	AT3G25400.1
Pp1s58_193V6	1.01927	0.00324152	AT3G23600.1		alpha/beta-Hydrolases superfamily protein
Pp1s274_65V6	1.01921	1.5e-20
Pp1s30_55V6	1.01872	1.38e-06	AT3G10030.2		aspartate/glutamate/uridylate kinase family protein
Pp1s140_93V6	1.01866	6.12e-28	AT4G27410.2	ANAC072,RD26	NAC (No Apical Meristem) domain transcriptional regulator superfamily protein
Pp1s7_423V6	1.01778	9.1e-10
Pp1s149_229V6	1.01751	6.5e-06	AT5G26700.1		RmlC-like cupins superfamily protein
Pp1s96_261V6	1.01721	1.08e-10
Pp1s7_147V6	1.01687	4.16e-30	AT1G76130.1	AMY2,ATAMY2	alpha-amylase-like 2
Pp1s283_50V6	1.01639	8.19e-06	AT3G04790.1		Ribose 5-phosphate isomerase, type A protein
Pp1s15_28V6	1.01624	1.08e-44	AT1G30270.1	ATCIPK23,CIPK23,LKS1,SnRK3.23	CBL-interacting protein kinase 23
Pp1s199_39V6	1.01605	3.11e-24
Pp1s30_48V6	1.01549	2.63e-23	AT5G05170.1	ATCESA3,ATH-B,CESA3,CEV1,IXR1	Cellulose synthase family protein
Pp1s60_103V6	1.01513	5.76e-07	AT5G06720.1	ATPA2,PA2	peroxidase 2
Pp1s116_173V6	1.01503	2.07e-11	AT5G55830.1		Concanavalin A-like lectin protein kinase family protein
Pp1s294_71V6	1.0125	2.87e-29
Pp1s90_226V6	1.01129	9.66e-27	AT1G44170.1	ALDH3H1,ALDH4	aldehyde dehydrogenase 3H1
Pp1s96_191V6	1.01096	6.09e-11	AT5G15150.1	ATHB-3,ATHB3,HAT7,HB-3	homeobox 3
Pp1s99_146V6	1.01004	1.23e-21	AT4G17070.1		peptidyl-prolyl cis-trans isomerases
Pp1s341_4V6	1.00912	1.63e-42	AT1G59750.3	ARF1	auxin response factor 1
Pp1s2_67V6	1.00699	6.69e-27	AT2G40000.1	ATHSPRO2,HSPRO2	ortholog of sugar beet HS1 PRO-1 2
Pp1s324_11V6	1.00626	0.00282684
Pp1s31_40V6	1.00601	6.16e-39	AT3G03450.1	RGL2	RGA-like 2
Pp1s364_14V6	1.00566	0.000812103	AT5G54470.1		B-box type zinc finger family protein
Pp1s309_57V6	1.00556	3.46e-21
Pp1s48_150V6	1.00537	0.000137075	AT1G07830.1		ribosomal protein L29 family protein
Pp1s219_78V6	1.00479	8.86e-28	AT2G44850.2
Pp1s198_16V6	1.00453	1.29e-41	AT5G15710.1		Galactose oxidase/kelch repeat superfamily protein
Pp1s46_176V6	1.00378	9.64e-49	AT5G45600.1	GAS41,TAF14B	YEATS family protein
Pp1s79_109V6	1.00356	1.09e-11	AT5G15710.1		Galactose oxidase/kelch repeat superfamily protein
Pp1s19_23V6	1.00259	1.35e-05
Pp1s196_41V6	1.00164	0.000116198	AT5G37475.1		Translation initiation factor eIF3 subunit
Pp1s71_365V6	1.00118	8.03e-05
Pp1s235_138V6	1.00016	1.86e-18	AT4G17260.1		Lactate/malate dehydrogenase family protein
Pp1s11_253V6	0.999676	7.17e-25	AT1G02000.1	GAE2	UDP-D-glucuronate 4-epimerase 2
Pp1s79_174V6	0.998673	7.34e-33
Pp1s241_14V6	0.99818	4.57e-15	AT4G32890.1	GATA9	GATA transcription factor 9
Pp1s30_360V6	0.997979	2.7e-11	AT1G12860.1	ICE2,SCRM2	basic helix-loop-helix (bHLH) DNA-binding superfamily protein
Pp1s133_43V6	0.997484	6.25e-27	AT4G16144.1	AMSH3	associated molecule with the SH3 domain of STAM 3
Pp1s59_20V6	0.997017	0.000403451
Pp1s20_358V6	0.996701	1.26e-14	AT1G08250.1	ADT6	arogenate dehydratase 6
Pp1s137_275V6	0.99638	0.00157263	AT1G14630.1
Pp1s47_316V6	0.994598	5.93e-07
Pp1s58_71V6	0.994577	0.00940062
Pp1s15_16V6	0.994415	1.17e-29	AT5G42560.1		Abscisic acid-responsive (TB2/DP1, HVA22) family protein
Pp1s97_81V6	0.993721	1.79e-34	AT5G19630.1		alpha/beta-Hydrolases superfamily protein
Pp1s242_68V6	0.993407	2.12e-23	AT2G26770.2		plectin-related
Pp1s33_342V6	0.993268	0.000871631	AT1G49870.1
Pp1s83_4V6	0.992792	3.7e-18	AT5G02310.1	PRT6	proteolysis 6
Pp1s47_201V6	0.992661	2.5e-35	AT5G40640.1
Pp1s93_114V6	0.992521	1.38e-12	AT2G24260.1	LRL1	LJRHL1-like 1
Pp1s44_140V6	0.992378	5.54e-30	AT5G45420.1		Duplicated homeodomain-like superfamily protein
Pp1s77_81V6	0.990156	0.00183523
Pp1s21_282V6	0.989757	3.65e-08	AT3G10030.2		aspartate/glutamate/uridylate kinase family protein
Pp1s36_62V6	0.988212	0.00204509	AT5G03760.1	ATCSLA09,ATCSLA9,CSLA09,CSLA9,RAT4	Nucleotide-diphospho-sugar transferases superfamily protein
Pp1s248_5V6	0.987936	0.00155965
Pp1s3_387V6	0.987384	1.22e-08
Pp1s93_32V6	0.987368	0.0021301	AT5G64330.1	JK218,NPH3,RPT3	Phototropic-responsive NPH3 family protein
Pp1s144_114V6	0.986691	2.63e-05	AT3G49950.1		GRAS family transcription factor
Pp1s77_215V6	0.985781	2.96e-13	AT5G17210.1		Protein of unknown function (DUF1218)
Pp1s448_24V6	0.985357	1.29e-05
Pp1s10_381V6	0.984709	1.77e-15
Pp1s26_102V6	0.983715	1.5e-15	AT3G62760.1	ATGSTF13	Glutathione S-transferase family protein
Pp1s93_58V6	0.983062	2.58e-08	AT3G46510.1	ATPUB13,PUB13	plant U-box 13
Pp1s119_47V6	0.983027	2.61e-54	AT1G58030.1	CAT2	cationic amino acid transporter 2
Pp1s25_284V6	0.982812	4.29e-17	AT1G53300.1	TTL1	tetratricopetide-repeat thioredoxin-like 1
Pp1s267_90V6	0.982402	3.27e-17	AT1G56145.1		Leucine-rich repeat transmembrane protein kinase
Pp1s21_256V6	0.982042	6.95e-19	AT5G47900.1		Protein of unknown function (DUF1624)
Pp1s14_371V6	0.981985	5.31e-37	AT1G10970.1	ATZIP4,ZIP4	zinc transporter 4 precursor
Pp1s167_154V6	0.981302	2.81e-11	AT3G45770.1		Polyketide synthase, enoylreductase family protein
Pp1s67_96V6	0.980542	0.00559255
Pp1s113_126V6	0.980129	2.35e-06	AT5G56950.1	NAP1;3,NFA03,NFA3	nucleosome assembly protein 1;3
Pp1s208_175V6	0.979936	3.3e-17
Pp1s17_17V6	0.979899	3.89e-24	AT5G07720.1		Galactosyl transferase GMA12/MNN10 family protein
Pp1s160_33V6	0.977503	4.02e-12	AT5G15710.1		Galactose oxidase/kelch repeat superfamily protein
Pp1s72_224V6	0.976846	0.000389822
Pp1s519_3V6	0.976532	0.000443597
Pp1s20_111V6	0.976236	2.2e-26	AT5G15710.1		Galactose oxidase/kelch repeat superfamily protein
Pp1s48_46V6	0.976234	1.18e-20	AT5G52450.1		MATE efflux family protein
Pp1s156_159V6	0.976085	0.00206613
Pp1s110_136V6	0.975818	7.59e-09	AT1G13180.1	ARP3,ATARP3,DIS1	Actin-like ATPase superfamily protein
Pp1s269_58V6	0.975764	1.81e-08	AT1G08280.1		Glycosyltransferase family 29 (sialyltransferase) family protein
Pp1s83_5V6	0.975746	1.26e-10	AT5G02310.1	PRT6	proteolysis 6
Pp1s12_372V6	0.975227	0.00679919	AT3G63290.1		2-oxoglutarate (2OG) and Fe(II)-dependent oxygenase superfamily protein
Pp1s123_120V6	0.975167	2.75e-20	AT4G36180.1		Leucine-rich receptor-like protein kinase family protein
Pp1s317_48V6	0.975132	3.27e-26	AT5G57330.1		Galactose mutarotase-like superfamily protein
Pp1s392_12V6	0.974243	8.67e-09
Pp1s245_6V6	0.972823	5.49e-56	AT2G14750.1	AKN1,APK,APK1,ATAKN1	APS kinase
Pp1s83_24V6	0.97218	8.23e-06	AT5G43230.1
Pp1s183_112V6	0.971977	8.08e-38	AT1G19210.1		Integrase-type DNA-binding superfamily protein
Pp1s9_318V6	0.969892	5.2e-23	AT4G00490.1	BAM2,BMY9	beta-amylase 2
Pp1s128_127V6	0.969812	4.85e-33	AT4G21580.1		oxidoreductase, zinc-binding dehydrogenase family protein
Pp1s150_51V6	0.968844	2.87e-19	AT1G15340.1	MBD10	methyl-CPG-binding domain 10
Pp1s93_90V6	0.968569	1.19e-20
Pp1s134_69V6	0.967943	2.1e-14	AT1G55900.1	emb1860,TIM50	Haloacid dehalogenase-like hydrolase (HAD) superfamily protein
Pp1s36_30V6	0.967392	0.000890864
Pp1s260_39V6	0.96639	0.0012389
Pp1s70_284V6	0.965973	9.27e-53	AT5G15070.1		Phosphoglycerate mutase-like family protein
Pp1s172_1V6	0.965813	1.74e-10	AT3G53950.1		glyoxal oxidase-related protein
Pp1s101_64V6	0.964673	1.36e-08	AT3G18560.1
Pp1s7_246V6	0.964127	1.48e-15	AT2G18160.1	ATBZIP2,bZIP2,GBF5	basic leucine-zipper 2
Pp1s75_53V6	0.963854	1.27e-09	AT3G05290.1	PNC1	peroxisomal adenine nucleotide carrier 1
Pp1s71_197V6	0.963517	5.17e-31	AT5G67470.1	ATFH6,FH6	formin homolog 6
Pp1s26_76V6	0.963252	4.15e-45	AT2G28940.2		Protein kinase superfamily protein
Pp1s51_14V6	0.961766	1.27e-32	AT2G41790.1		Insulinase (Peptidase family M16) family protein
Pp1s114_129V6	0.961747	1.52e-09	AT2G35120.1		Single hybrid motif superfamily protein
Pp1s22_52V6	0.961678	1.19e-07	AT5G54470.1		B-box type zinc finger family protein
Pp1s186_43V6	0.96036	4.78e-17	AT3G02770.1		Ribonuclease E inhibitor RraA/Dimethylmenaquinone methyltransferase
Pp1s2_26V6	0.960071	4.32e-26
Pp1s214_79V6	0.959503	2.66e-07	AT1G49730.1		Protein kinase superfamily protein
Pp1s29_343V6	0.959179	1.22e-28	AT5G54380.1	THE1	protein kinase family protein
Pp1s16_377V6	0.959177	7.05e-11
Pp1s257_69V6	0.958907	2.02e-07
Pp1s259_112V6	0.956881	1.48e-32
Pp1s139_48V6	0.956619	8.4e-34	AT1G30450.2	ATCCC1,CCC1,HAP5	cation-chloride co-transporter 1
Pp1s291_40V6	0.955889	7.55e-06	AT4G14440.1	ATECI3,ECI3,HCD1	3-hydroxyacyl-CoA dehydratase 1
Pp1s3_24V6	0.955816	0.00121362	AT1G61290.1	ATSYP124,SYP124	syntaxin of plants 124
Pp1s124_113V6	0.955257	3.17e-38	AT1G22620.1	ATSAC1	Phosphoinositide phosphatase family protein
Pp1s202_94V6	0.955104	1.99e-34	AT1G69550.1		disease resistance protein (TIR-NBS-LRR class)
Pp1s75_170V6	0.953857	7.58e-31	AT4G18530.1		Protein of unknown function (DUF707)
Pp1s74_201V6	0.953653	4.05e-12	AT1G08230.2	ATGAT1,GAT1	Transmembrane amino acid transporter family protein
Pp1s30_342V6	0.953466	5.08e-06
Pp1s63_102V6	0.953449	0.00267952
Pp1s230_15V6	0.952868	2.01e-07
Pp1s141_25V6	0.952614	3.04e-20	AT1G60430.2	ARPC3	actin-related protein C3
Pp1s2_770V6	0.952322	1.35e-17	AT1G32250.1		Calcium-binding EF-hand family protein
Pp1s218_85V6	0.952159	1.66e-42
Pp1s232_60V6	0.95018	5.69e-06	AT2G22480.1	PFK5	phosphofructokinase 5
Pp1s4_165V6	0.950084	7.34e-20
Pp1s30_87V6	0.94994	0.000830609
Pp1s6_128V6	0.949303	0.00247522	AT1G15120.1		Ubiquinol-cytochrome C reductase hinge protein
Pp1s134_72V6	0.947911	2.56e-19	AT2G17270.1	PHT3;3	phosphate transporter 3;3
Pp1s199_57V6	0.947838	0.000100421	AT2G17890.1	CPK16	calcium-dependent protein kinase 16
Pp1s226_108V6	0.947837	6.41e-34	AT1G64300.1		Protein kinase family protein
Pp1s250_18V6	0.946981	5.72e-06	AT4G24020.1	NLP7	NIN like protein 7
Pp1s158_166V6	0.945231	2.2e-11	AT4G04450.1	AtWRKY42,WRKY42	WRKY family transcription factor
Pp1s29_70V6	0.945045	6.56e-07
Pp1s3_556V6	0.944925	3.36e-12	AT1G64300.1		Protein kinase family protein
Pp1s407_31V6	0.944073	1.29e-12
Pp1s40_226V6	0.943436	5.21e-29
Pp1s18_107V6	0.943256	2.32e-10
Pp1s158_86V6	0.943191	2.95e-14
Pp1s195_89V6	0.942809	0.00238958
Pp1s52_60V6	0.942278	8.16e-13	AT3G54940.2		Papain family cysteine protease
Pp1s252_24V6	0.941784	3.44e-13
Pp1s174_69V6	0.941481	3.47e-10
Pp1s221_72V6	0.941437	1.84e-07
Pp1s198_15V6	0.940597	2.07e-20
Pp1s512_11V6	0.940538	2.52e-14	AT5G15710.1		Galactose oxidase/kelch repeat superfamily protein
Pp1s8_62V6	0.940171	0.00116095	AT5G55410.2		Bifunctional inhibitor/lipid-transfer protein/seed storage 2S albumin superfamily protein
Pp1s207_1V6	0.939903	5.52e-12
Pp1s77_100V6	0.93904	5.21e-05	AT1G22360.2	AtUGT85A2,UGT85A2	UDP-glucosyl transferase 85A2
Pp1s29_150V6	0.938455	3.1e-15
Pp1s26_173V6	0.934706	1.67e-18
Pp1s173_83V6	0.934704	2.3e-29	AT2G24260.1	LRL1	LJRHL1-like 1
Pp1s309_36V6	0.934272	0.00492326	AT4G03210.2	XTH9	xyloglucan endotransglucosylase/hydrolase 9
Pp1s27_74V6	0.933688	5.14e-28	AT3G16640.1	TCTP	translationally controlled tumor protein
Pp1s100_192V6	0.933276	4.58e-07	AT2G28740.1	HIS4	histone H4
Pp1s68_112V6	0.932772	3.04e-06
Pp1s93_89V6	0.93207	3.24e-16
Pp1s150_94V6	0.932068	1.3e-27	AT5G57160.1	ATLIG4,LIG4	DNA ligase IV
Pp1s77_5V6	0.931381	1.85e-31	AT1G22460.1		O-fucosyltransferase family protein
Pp1s176_42V6	0.930146	1.24e-12
Pp1s224_18V6	0.929587	5.69e-47
Pp1s35_245V6	0.929451	2.2e-24	AT1G19990.1
Pp1s416_13V6	0.929444	4.7e-24	AT4G19040.2	EDR2	ENHANCED DISEASE RESISTANCE 2
Pp1s57_68V6	0.929106	1.17e-14	AT5G15710.1		Galactose oxidase/kelch repeat superfamily protein
Pp1s4_3V6	0.92837	2.89e-23	AT4G10465.1		Heavy metal transport/detoxification superfamily protein
Pp1s400_10V6	0.926962	3.25e-09
Pp1s28_363V6	0.925414	7.27e-12	AT3G26440.1		Protein of unknown function (DUF707)
Pp1s370_24V6	0.924827	4.93e-16	AT5G40870.1	ATUK/UPRT1,UK/UPRT1,UKL1	uridine kinase/uracil phosphoribosyltransferase 1
Pp1s139_88V6	0.924359	5.36e-18	AT3G22600.1		Bifunctional inhibitor/lipid-transfer protein/seed storage 2S albumin superfamily protein
Pp1s164_92V6	0.922618	1.36e-11	AT5G59480.1		Haloacid dehalogenase-like hydrolase (HAD) superfamily protein
Pp1s65_42V6	0.921503	3.75e-22	AT3G01470.1	ATHB-1,ATHB1,HAT5,HB-1,HD-ZIP-1	homeobox 1
Pp1s51_76V6	0.92107	2.28e-06
Pp1s227_44V6	0.920961	2.22e-52	AT2G31050.1		Cupredoxin superfamily protein
Pp1s244_70V6	0.920953	3.62e-31	AT4G01850.2	AtSAM2,MAT2,SAM-2,SAM2	S-adenosylmethionine synthetase 2
Pp1s12_178V6	0.920866	1.79e-39	AT5G27600.1	ATLACS7,LACS7	long-chain acyl-CoA synthetase 7
Pp1s136_168V6	0.920275	0.00812884	AT5G62670.1	AHA11,HA11	H(+)-ATPase 11
Pp1s35_246V6	0.919605	1.67e-07
Pp1s102_49V6	0.919477	9.18e-07	AT2G20340.1		Pyridoxal phosphate (PLP)-dependent transferases superfamily protein
Pp1s54_194V6	0.919299	0.00221676
Pp1s304_21V6	0.918777	4e-12	AT1G68720.1	ATTADA,TADA	tRNA arginine adenosine deaminase
Pp1s76_211V6	0.917846	0.000394583	AT5G03840.1	TFL-1,TFL1	PEBP (phosphatidylethanolamine-binding protein) family protein
Pp1s31_10V6	0.91772	3.09e-32	AT1G74210.1		PLC-like phosphodiesterases superfamily protein
Pp1s10_163V6	0.916439	7.84e-19	AT5G05010.1		clathrin adaptor complexes medium subunit family protein
Pp1s253_27V6	0.916341	5.91e-23	AT2G40840.1	DPE2	disproportionating enzyme 2
Pp1s53_204V6	0.916033	8.91e-25	AT4G34450.1		coatomer gamma-2 subunit, putative / gamma-2 coat protein, putative / gamma-2 COP, putative
Pp1s441_23V6	0.9158	2.68e-39	AT1G53710.1		Calcineurin-like metallo-phosphoesterase superfamily protein
Pp1s448_9V6	0.915783	0.000192674
Pp1s132_191V6	0.915211	6.69e-09	AT3G26950.1
Pp1s473_2V6	0.915125	1.34e-24
Pp1s16_211V6	0.913343	6.62e-09
Pp1s238_56V6	0.913149	0.00203691	AT2G01580.1
Pp1s72_43V6	0.912834	8.01e-05
Pp1s149_140V6	0.912556	5.77e-05	AT1G15340.1	MBD10	methyl-CPG-binding domain 10
Pp1s158_53V6	0.912271	6.67e-12
Pp1s131_58V6	0.910218	1.51e-19	AT1G78550.1		2-oxoglutarate (2OG) and Fe(II)-dependent oxygenase superfamily protein
Pp1s79_101V6	0.909025	6.99e-26	AT4G37850.1		basic helix-loop-helix (bHLH) DNA-binding superfamily protein
Pp1s103_119V6	0.908726	1.71e-45
Pp1s159_132V6	0.908666	0.00945831	AT4G34840.1	ATMTAN2,ATMTN2,MTAN2,MTN2	Phosphorylase superfamily protein
Pp1s35_323V6	0.908091	1.98e-09	AT1G53570.1	MAP3KA,MAPKKK3	mitogen-activated protein kinase kinase kinase 3
Pp1s391_45V6	0.907856	6.1e-40	AT2G47000.1	ABCB4,ATPGP4,MDR4,PGP4	ATP binding cassette subfamily B4
Pp1s198_133V6	0.907418	6.07e-34	AT1G49730.1		Protein kinase superfamily protein
Pp1s25_197V6	0.904677	1.03e-32	AT5G67070.1	RALFL34	ralf-like 34
Pp1s251_40V6	0.904269	1.38e-13
Pp1s7_71V6	0.90102	9.09e-06
Pp1s39_329V6	0.900982	0.000504523
Pp1s88_211V6	0.900079	1.22e-07
Pp1s347_35V6	0.899511	1.92e-10	AT5G52250.1		Transducin/WD40 repeat-like superfamily protein
Pp1s84_79V6	0.898485	1.62e-39
Pp1s275_35V6	0.897807	1.61e-24	AT3G02870.1	VTC4	Inositol monophosphatase family protein
Pp1s59_355V6	0.8971	8.58e-14	AT4G25835.1		P-loop containing nucleoside triphosphate hydrolases superfamily protein
Pp1s34_365V6	0.896838	5.25e-08
Pp1s114_54V6	0.896712	9.16e-14	AT4G14000.1		Putative methyltransferase family protein
Pp1s34_280V6	0.896202	0.000152016
Pp1s32_138V6	0.895613	4.12e-39	AT2G25770.2		Polyketide cyclase/dehydrase and lipid transport superfamily protein
Pp1s170_84V6	0.895299	3.05e-42	AT4G34660.1		SH3 domain-containing protein
Pp1s45_268V6	0.895018	4.05e-05	AT4G00100.1	ATRPS13A,PFL2,RPS13,RPS13A	ribosomal protein S13A
Pp1s7_375V6	0.893702	4.2e-17	AT5G66950.1		Pyridoxal phosphate (PLP)-dependent transferases superfamily protein
Pp1s491_11V6	0.893128	6.21e-24	AT1G15120.1		Ubiquinol-cytochrome C reductase hinge protein
Pp1s5_12V6	0.89264	1.69e-42	AT4G24790.2		AAA-type ATPase family protein
Pp1s25_372V6	0.892135	1.74e-22	AT1G12610.1	DDF1	Integrase-type DNA-binding superfamily protein
Pp1s83_56V6	0.892122	1.29e-09	AT2G31170.1	SYCO ARATH	Cysteinyl-tRNA synthetase, class Ia family protein
Pp1s137_113V6	0.891082	9.42e-39	AT3G23280.2	XBAT35	XB3 ortholog 5 in Arabidopsis thaliana
Pp1s101_161V6	0.891052	5.31e-15	AT3G44730.1	ATKP1,KP1	kinesin-like protein 1
Pp1s40_204V6	0.890707	7.26e-10	AT1G02680.1	TAF13	TBP-associated factor 13
Pp1s75_164V6	0.890012	1.06e-26	AT1G27970.1	NTF2B	nuclear transport factor 2B
Pp1s10_323V6	0.889049	3.45e-19	AT5G18280.1	APY2,ATAPY2	apyrase 2
Pp1s368_23V6	0.888453	0.00415476
Pp1s100_149V6	0.887029	8.97e-10	AT3G06030.1	ANP3,MAPKKK12,NP3	NPK1-related protein kinase 3
Pp1s267_91V6	0.886882	2.19e-06	AT3G47570.1		Leucine-rich repeat protein kinase family protein
Pp1s96_192V6	0.886579	0.00380634
Pp1s133_92V6	0.886311	7.15e-12	AT3G20300.1		Protein of unknown function (DUF3537)
Pp1s26_72V6	0.882833	1.05e-12	AT2G30860.1	ATGSTF7,ATGSTF9,GLUTTR,GSTF9	glutathione S-transferase PHI 9
Pp1s43_131V6	0.882818	3.53e-06	AT3G14940.1	ATPPC3,PPC3	phosphoenolpyruvate carboxylase 3
Pp1s100_126V6	0.882704	2.4e-07	AT5G17010.4		Major facilitator superfamily protein
Pp1s447_20V6	0.882636	1.65e-15	AT2G40950.1	BZIP17	Basic-leucine zipper (bZIP) transcription factor family protein
Pp1s25_113V6	0.881809	4.22e-10	AT3G04380.1	SDG31,SUVR4	SET-domain containing protein lysine methyltransferase family protein
Pp1s19_153V6	0.88174	2.43e-12	AT1G46264.1	AT-HSFB4,HSFB4,SCZ	heat shock transcription factor B4
Pp1s292_29V6	0.879351	7.5e-09
Pp1s51_205V6	0.879146	4.23e-22
Pp1s52_112V6	0.878695	7.11e-15
Pp1s251_44V6	0.878582	1.55e-19	AT5G38420.1		Ribulose bisphosphate carboxylase (small chain) family protein
Pp1s5_403V6	0.878322	3.67e-07	AT2G38240.1		2-oxoglutarate (2OG) and Fe(II)-dependent oxygenase superfamily protein
Pp1s396_43V6	0.878101	2.93e-09
Pp1s46_224V6	0.877994	9.26e-10
Pp1s351_46V6	0.877744	1.87e-18	AT3G47500.1	CDF3	cycling DOF factor 3
Pp1s29_334V6	0.877507	3.84e-16	AT5G25360.2
Pp1s303_12V6	0.876558	1.01e-07
Pp1s5_363V6	0.876547	0.00430169
Pp1s17_310V6	0.876213	1.79e-13	AT5G25970.1		Core-2/I-branching beta-1,6-N-acetylglucosaminyltransferase family protein
Pp1s21_222V6	0.876078	7.94e-22	AT5G03455.1	ACR2,ARATH;CDC25,CDC25	Rhodanese/Cell cycle control phosphatase superfamily protein
Pp1s309_77V6	0.875422	2.21e-05	AT3G12500.1	ATHCHIB,B-CHI,CHI-B,HCHIB,PR-3,PR3	basic chitinase
Pp1s178_123V6	0.874383	1.19e-10	AT3G52100.1		RING/FYVE/PHD-type zinc finger family protein
Pp1s46_48V6	0.874303	3.65e-05
Pp1s426_2V6	0.874303	2.8e-11
Pp1s85_73V6	0.873659	4.16e-19
Pp1s58_61V6	0.873059	2.47e-09	AT4G19380.1		Long-chain fatty alcohol dehydrogenase family protein
Pp1s105_205V6	0.87288	2.24e-10	AT3G19050.1	POK2	phragmoplast orienting kinesin 2
Pp1s211_92V6	0.872831	2.02e-15	AT3G11900.1	ANT1	aromatic and neutral transporter 1
Pp1s269_57V6	0.872693	8.16e-06
Pp1s31_39V6	0.872379	3.44e-09	AT1G25490.1	ATB BETA BETA,EER1,RCN1,REGA	ARM repeat superfamily protein
Pp1s129_195V6	0.871764	9.25e-12	AT5G48370.1		Thioesterase/thiol ester dehydrase-isomerase superfamily protein
Pp1s84_294V6	0.871664	0.000526383	AT4G29130.1	ATHXK1,GIN2,HXK1	hexokinase 1
Pp1s116_27V6	0.871504	1.22e-09	AT4G37470.1		alpha/beta-Hydrolases superfamily protein
Pp1s18_5V6	0.870477	1.95e-07	AT4G34310.1		alpha/beta-Hydrolases superfamily protein
Pp1s7_155V6	0.870334	0.00039256	AT3G14170.1		Plant protein of unknown function (DUF936)
Pp1s41_166V6	0.870179	0.000238571	AT2G28370.1		Uncharacterised protein family (UPF0497)
Pp1s284_21V6	0.869915	2.86e-48	AT1G03370.1		C2 calcium/lipid-binding and GRAM domain containing protein
Pp1s197_126V6	0.869868	5.36e-10	AT4G26470.1		Calcium-binding EF-hand family protein
Pp1s78_70V6	0.869578	9.11e-09	AT4G34150.1		Calcium-dependent lipid-binding (CaLB domain) family protein
Pp1s401_26V6	0.868827	1.72e-15
Pp1s221_18V6	0.86841	0.0014666	AT5G02420.1
Pp1s63_213V6	0.868097	3.71e-17	AT2G24940.1	AtMAPR2,MAPR2	membrane-associated progesterone binding protein 2
Pp1s336_56V6	0.867327	1.43e-13
Pp1s79_268V6	0.866396	1.92e-06
Pp1s64_138V6	0.865713	7.44e-25	AT5G62000.2	ARF1-BP,ARF2,HSS,ORE14	auxin response factor 2
Pp1s10_285V6	0.865134	0.00214637
Pp1s358_40V6	0.864925	2.41e-15
Pp1s293_70V6	0.864705	9.7e-35	AT3G21250.2	ATMRP6,MRP6	multidrug resistance-associated protein 6
Pp1s76_79V6	0.863946	7.52e-12	AT2G14740.1	ATVSR3,BP80-2;2,VSR2;2,VSR3	vaculolar sorting receptor 3
Pp1s27_129V6	0.863273	1.21e-16
Pp1s61_116V6	0.862338	3.34e-07	AT5G58730.1		pfkB-like carbohydrate kinase family protein
Pp1s175_59V6	0.861547	2.45e-15	AT4G32570.1	TIFY8	TIFY domain protein 8
Pp1s15_137V6	0.861267	7.69e-20	AT1G59870.1	ABCG36,ATABCG36,ATPDR8,PDR8,PEN3	ABC-2 and Plant PDR ABC-type transporter family protein
Pp1s153_61V6	0.861202	4.33e-08	AT1G27340.1		Galactose oxidase/kelch repeat superfamily protein
Pp1s31_214V6	0.860898	2.86e-17	AT5G13240.1		transcription regulators
Pp1s373_28V6	0.860628	0.00242884	AT4G31590.1	ATCSLC05,ATCSLC5,CSLC05,CSLC5	Cellulose-synthase-like C5
Pp1s193_34V6	0.8604	4.27e-14	AT5G02310.1	PRT6	proteolysis 6
Pp1s84_164V6	0.860279	0.000935622	AT2G33510.1
Pp1s149_26V6	0.860018	0.00170229	AT2G03530.1	ATUPS2,UPS2	ureide permease 2
Pp1s33_361V6	0.859653	1.35e-36	AT3G16510.1		Calcium-dependent lipid-binding (CaLB domain) family protein
Pp1s335_49V6	0.859613	0.0068169
Pp1s226_102V6	0.858368	1.08e-15	AT5G61490.1		Uncharacterised conserved protein (UCP012943)
Pp1s26_172V6	0.858243	1.49e-06	AT4G14150.1	KINESIN-12A,PAKRP1	phragmoplast-associated kinesin-related protein 1
Pp1s16_350V6	0.858136	2.07e-05	AT2G32090.1		Lactoylglutathione lyase / glyoxalase I family protein
Pp1s336_66V6	0.858032	0.00258215	AT2G20770.1	GCL2	GCR2-like 2
Pp1s51_186V6	0.857657	1.3e-05	AT1G10900.1		Phosphatidylinositol-4-phosphate 5-kinase family protein
Pp1s124_64V6	0.85713	9.85e-21	AT2G34350.1		Nodulin-like / Major Facilitator Superfamily protein
Pp1s190_59V6	0.856291	0.00575756
Pp1s118_90V6	0.85602	3.11e-20	AT4G35780.1		ACT-like protein tyrosine kinase family protein
Pp1s293_91V6	0.855757	4.3e-26	AT1G79550.1	PGK	phosphoglycerate kinase
Pp1s90_222V6	0.855251	2.42e-13
Pp1s116_49V6	0.855175	4.45e-07	AT1G76670.1		Nucleotide-sugar transporter family protein
Pp1s245_98V6	0.854004	2.07e-37	AT4G31990.2	AAT3,ASP5,ATAAT1	aspartate aminotransferase 5
Pp1s170_56V6	0.853125	2.36e-06	AT2G26730.1		Leucine-rich repeat protein kinase family protein
Pp1s96_200V6	0.851814	4.73e-43	AT2G46740.1		D-arabinono-1,4-lactone oxidase family protein
Pp1s485_11V6	0.850739	2.06e-31	AT2G35270.1	GIK	Predicted AT-hook DNA-binding family protein
Pp1s51_312V6	0.850688	0.00179612
Pp1s71_207V6	0.850602	6.91e-70	AT2G16060.1	AHB1,ARATH GLB1,ATGLB1,GLB1,HB1,NSHB1	hemoglobin 1
Pp1s290_16V6	0.850228	4.68e-12	AT3G57330.1	ACA11	autoinhibited Ca2+-ATPase 11
Pp1s20_352V6	0.849629	1.87e-07
Pp1s6_241V6	0.849171	1.54e-07
Pp1s235_24V6	0.848611	1.47e-05	AT1G78600.2	DBB3,LZF1,STH3	light-regulated zinc finger protein 1
Pp1s90_238V6	0.848296	2.77e-47	AT3G12280.1	ATRBR1,RB,RB1,RBR,RBR1	retinoblastoma-related 1
Pp1s33_216V6	0.848285	6.93e-05
Pp1s2_242V6	0.847714	1.77e-12	AT1G26880.1		Ribosomal protein L34e superfamily protein
Pp1s136_4V6	0.84659	2.48e-05
Pp1s277_2V6	0.84636	8.28e-06	AT4G13010.1		Oxidoreductase, zinc-binding dehydrogenase family protein
Pp1s164_5V6	0.845867	4.96e-28	AT4G31590.1	ATCSLC05,ATCSLC5,CSLC05,CSLC5	Cellulose-synthase-like C5
Pp1s337_20V6	0.845603	0.00733706
Pp1s34_308V6	0.845483	1.2e-13	AT5G17330.1	GAD,GAD1	glutamate decarboxylase
Pp1s25_302V6	0.84397	3.03e-10	AT2G20562.1
Pp1s46_42V6	0.842467	3.14e-27	AT1G67090.1	RBCS1A	ribulose bisphosphate carboxylase small chain 1A
Pp1s198_148V6	0.842275	1.56e-05
Pp1s358_33V6	0.842264	2.14e-05
Pp1s2_131V6	0.84177	2.33e-14
Pp1s199_37V6	0.839908	1.63e-09	AT1G60220.1	OTS1,ULP1D	UB-like protease 1D
Pp1s376_26V6	0.839705	0.00803885	AT4G36945.1		PLC-like phosphodiesterases superfamily protein
Pp1s179_4V6	0.839018	3.25e-06
Pp1s433_29V6	0.838876	3.99e-26	AT4G31060.1		Integrase-type DNA-binding superfamily protein
Pp1s193_32V6	0.838755	3.84e-15	AT5G02310.1	PRT6	proteolysis 6
Pp1s127_105V6	0.83849	5.15e-24	AT1G66430.1		pfkB-like carbohydrate kinase family protein
Pp1s136_15V6	0.837933	2.64e-13	AT3G14590.2	NTMC2T6.2,NTMC2TYPE6.2	Calcium-dependent lipid-binding (CaLB domain) family protein
Pp1s77_279V6	0.837928	0.000127279
Pp1s162_65V6	0.837908	1.52e-11	AT4G01040.1		Glycosyl hydrolase superfamily protein
Pp1s376_5V6	0.837558	2.23e-07	AT3G53950.1		glyoxal oxidase-related protein
Pp1s13_169V6	0.837544	0.000320126
Pp1s22_432V6	0.83747	4.98e-10	AT4G16250.1	PHYD	phytochrome D
Pp1s65_296V6	0.837095	1.34e-17	AT3G02555.1
Pp1s338_63V6	0.836866	6.23e-14	AT1G28440.1	HSL1	HAESA-like 1
Pp1s114_182V6	0.836213	2.48e-29	AT4G32330.3		TPX2 (targeting protein for Xklp2) protein family
Pp1s39_174V6	0.836201	2.88e-10	AT1G25320.1		Leucine-rich repeat protein kinase family protein
Pp1s298_59V6	0.836069	9.66e-23	AT3G62720.1	ATXT1,XT1,XXT1	xylosyltransferase 1
Pp1s24_235V6	0.836041	3.99e-24	AT1G06060.1		LisH and RanBPM domains containing protein
Pp1s188_12V6	0.835871	1.84e-11	AT1G69430.1
Pp1s275_10V6	0.834636	1.01e-16	AT4G33180.1		alpha/beta-Hydrolases superfamily protein
Pp1s323_19V6	0.834464	9.43e-11	AT2G39770.1	CYT1,EMB101,GMP1,SOZ1,VTC1	Glucose-1-phosphate adenylyltransferase family protein
Pp1s91_37V6	0.834295	3.06e-15	AT5G15450.1	APG6,CLPB-P,CLPB3	casein lytic proteinase B3
Pp1s192_66V6	0.833316	1.44e-35	AT4G18593.1		dual specificity protein phosphatase-related
Pp1s210_80V6	0.833024	0.00211733
Pp1s113_117V6	0.832681	2.38e-09	AT3G05030.1	ATNHX2,NHX2	sodium hydrogen exchanger 2
Pp1s60_316V6	0.831699	6.99e-08	AT3G23280.2	XBAT35	XB3 ortholog 5 in Arabidopsis thaliana
Pp1s275_53V6	0.831332	0.00615162
Pp1s54_227V6	0.831094	1.07e-23
Pp1s149_253V6	0.830544	6.87e-05	AT5G44210.1	ATERF-9,ATERF9,ERF9	erf domain protein 9
Pp1s381_36V6	0.829643	3.23e-06	AT5G12900.1
Pp1s44_143V6	0.829206	7.37e-20	AT1G64650.1		Major facilitator superfamily protein
Pp1s29_69V6	0.827457	1.14e-05
Pp1s11_56V6	0.827114	3.34e-16	AT3G51440.1		Calcium-dependent phosphotriesterase superfamily protein
Pp1s215_36V6	0.826847	1.03e-11	AT5G19730.1		Pectin lyase-like superfamily protein
Pp1s6_242V6	0.826522	9.32e-06
Pp1s176_29V6	0.825726	1.83e-12
Pp1s317_42V6	0.825617	1.76e-08	AT3G23920.1	BAM1,BMY7,TR-BAMY	beta-amylase 1
Pp1s234_105V6	0.825477	7.5e-12	AT2G34900.2	GTE01,GTE1,IMB1	Transcription factor GTE6
Pp1s279_9V6	0.825167	8.35e-40	AT4G30080.1	ARF16	auxin response factor 16
Pp1s27_304V6	0.824708	2.18e-32	AT5G24810.2		ABC1 family protein
Pp1s331_20V6	0.824622	0.00837497
Pp1s360_13V6	0.824062	1.32e-44	AT1G22900.1		Disease resistance-responsive (dirigent-like protein) family protein
Pp1s109_98V6	0.823977	4.4e-11	AT5G04610.1		S-adenosyl-L-methionine-dependent methyltransferases superfamily protein
Pp1s163_90V6	0.823461	3.52e-24	AT2G37120.1		S1FA-like DNA-binding protein
Pp1s41_278V6	0.822917	5.93e-06	AT3G21630.1	CERK1,LYSM RLK1	chitin elicitor receptor kinase 1
Pp1s76_8V6	0.822823	1.51e-22	AT5G36890.2	BGLU42	beta glucosidase 42
Pp1s478_19V6	0.82263	3.02e-25	AT4G02010.1		Protein kinase superfamily protein
Pp1s121_91V6	0.822173	0.00469857	AT5G57500.1		Galactosyltransferase family protein
Pp1s218_96V6	0.821455	7.47e-08
Pp1s306_49V6	0.821038	9.48e-30	AT3G06670.1		binding
Pp1s338_32V6	0.821009	1.12e-11	AT2G25170.1	CHD3,CHR6,GYM,PKL,SSL2	chromatin remodeling factor CHD3 (PICKLE)
Pp1s17_26V6	0.820904	1.58e-06
Pp1s14_283V6	0.819092	2.74e-15	AT2G14830.2		Regulator of Vps4 activity in the MVB pathway protein
Pp1s401_28V6	0.819025	2.01e-07
Pp1s342_33V6	0.818836	0.00918951
Pp1s126_26V6	0.81846	2.3e-15	AT4G19880.1		Glutathione S-transferase family protein
Pp1s51_310V6	0.818218	2.12e-17	AT1G52310.1		protein kinase family protein / C-type lectin domain-containing protein
Pp1s44_312V6	0.81706	3.77e-05	AT1G64980.1		Nucleotide-diphospho-sugar transferases superfamily protein
Pp1s16_198V6	0.815736	2.5e-20	AT3G61050.1	NTMC2T4,NTMC2TYPE4	Calcium-dependent lipid-binding (CaLB domain) family protein
Pp1s198_67V6	0.815218	3.29e-08
Pp1s51_178V6	0.815206	4.26e-16	AT1G12860.1	ICE2,SCRM2	basic helix-loop-helix (bHLH) DNA-binding superfamily protein
Pp1s242_73V6	0.813876	1.27e-28	AT2G43900.1		Endonuclease/exonuclease/phosphatase family protein
Pp1s128_91V6	0.813274	1.06e-14	AT1G63690.1	ATSPPL2,SPPL2	SIGNAL PEPTIDE PEPTIDASE-LIKE 2
Pp1s11_288V6	0.813028	5.62e-09
Pp1s62_17V6	0.811561	9.42e-12	AT3G54170.1	ATFIP37,FIP37	FKBP12 interacting protein 37
Pp1s27_318V6	0.81083	6.33e-08
Pp1s100_125V6	0.809669	3.02e-13	AT1G08980.1	AMI1,ATAMI1,ATTOC64-I,TOC64-I	amidase 1
Pp1s156_135V6	0.809258	0.00130259
Pp1s166_14V6	0.808879	1.12e-07
Pp1s31_153V6	0.808562	2.17e-09	AT2G01690.1		ARM repeat superfamily protein
Pp1s52_88V6	0.808521	6.37e-11	AT3G62720.1	ATXT1,XT1,XXT1	xylosyltransferase 1
Pp1s48_108V6	0.80848	0.00254606
Pp1s5_228V6	0.808473	3.52e-06
Pp1s42_217V6	0.808179	8.27e-06	AT5G06710.1	HAT14	homeobox from Arabidopsis thaliana
Pp1s275_63V6	0.806938	3.27e-20	AT5G51880.1		2-oxoglutarate (2OG) and Fe(II)-dependent oxygenase superfamily protein
Pp1s391_37V6	0.806615	9.81e-10	AT5G17570.1		TatD related DNase
Pp1s12_307V6	0.805573	4.22e-10	AT3G52990.1		Pyruvate kinase family protein
Pp1s169_10V6	0.805088	7.05e-11
Pp1s240_11V6	0.804685	1.14e-08	AT5G35750.1	AHK2,HK2	histidine kinase 2
Pp1s49_69V6	0.803248	2.18e-10	AT1G77390.1	CYCA1,CYCA1;2,DYP,TAM	CYCLIN A1;2
Pp1s51_144V6	0.802983	0.00670017
Pp1s6_240V6	0.802382	3.9e-12	AT1G30330.1	ARF6	auxin response factor 6
Pp1s138_66V6	0.800672	4.34e-08	AT4G38740.1	ROC1	rotamase CYP 1
Pp1s22_23V6	0.800222	8.16e-14	AT3G14360.1		alpha/beta-Hydrolases superfamily protein
Pp1s293_23V6	0.800042	4.97e-21	AT5G53020.1		Ribonuclease P protein subunit P38-related
Pp1s23_47V6	0.799594	1.6e-07
Pp1s178_86V6	0.798591	2.25e-05	AT5G59010.1		Protein kinase protein with tetratricopeptide repeat domain
Pp1s7_472V6	0.798319	3e-05	AT2G33710.1		Integrase-type DNA-binding superfamily protein
Pp1s335_59V6	0.798062	1.22e-25	AT5G35590.1	PAA1	proteasome alpha subunit A1
Pp1s21_67V6	0.797803	8.12e-27
Pp1s145_164V6	0.797159	5.17e-31	AT1G09780.1		Phosphoglycerate mutase, 2,3-bisphosphoglycerate-independent
Pp1s184_35V6	0.796798	9.59e-31	AT1G04970.1		lipid-binding serum glycoprotein family protein
Pp1s16_361V6	0.796736	3.39e-16	AT3G01040.2	GAUT13	galacturonosyltransferase 13
Pp1s234_79V6	0.796031	1.05e-07	AT2G46240.1	ATBAG6,BAG6	BCL-2-associated athanogene 6
Pp1s122_15V6	0.795057	1.91e-07
[truncated: 3,717 more rows]

## Sheet: auxiaa vs auxiaa-IAA (0.05)
Supplementary File 1D: aux/iaa vs aux/iaa-IAA (.05)
Gene ID	log2FoldChange	padj
Pp1s431_8V6	0.706322	0.0225142
Pp1s20_77V6	0.59565	0.0225142
Pp1s164_5V6	0.338557	0.0240573
Pp1s139_2V6	0.315841	0.0372329
Pp1s3_199V6	0.289957	0.0433889
Pp1s14_47V6	-0.320257	0.0240573
Pp1s70_173V6	-0.408751	0.0433889
Pp1s96_95V6	-0.439708	1.68e-05
