# Supplementary material for: Constitutive auxin response in Physcomitrella reveals complex interactions between Aux/IAA and ARF proteins
Source: eLife. 2016 Jun 1;5:e13325. doi: 10.7554/eLife.13325 (PMC4889330; doi:10.7554/eLife.13325)
Supplement: Supplementary file 2. — (A) GO terms of biological processes (P), molecular function (F), and cellular component (C) associated with auxin-regulated genes. (B) GO terms of biological processes (P), molecular function (F), and cellular component (C) associated with genes regulated between WT and the aux/iaaΔ mutant. DOI: http://dx.doi.org/10.7554/eLife.13325.019 [file elife-13325-supp2.xlsx]

## Sheet: GO
Supplementary File 2A: GO terms of biological processes (P), molecular function (F), and cellular component (C) associated with auxin-regulated genes
Upregulated genes
GO term	Ontology	Description	p-value	FDR
GO:0009698	P	phenylpropanoid metabolic process	1.5e-08	4.2e-05
GO:0019439	P	aromatic compound catabolic process	6.4e-07	0.00094
GO:0009074	P	aromatic amino acid family catabolic process	1.4e-06	0.00099
GO:0006558	P	L-phenylalanine metabolic process	1.2e-06	0.00099
GO:0006559	P	L-phenylalanine catabolic process	3.4e-06	0.002
GO:0046395	P	carboxylic acid catabolic process	6.7e-06	0.0028
GO:0016054	P	organic acid catabolic process	6.7e-06	0.0028
GO:0006468	P	protein amino acid phosphorylation	3.4e-05	0.012
GO:0045449	P	regulation of transcription	9.1e-05	0.013
GO:0008219	P	cell death	5.4e-05	0.013
GO:0019219	P	regulation of nucleobase, nucleoside, nucleotide and nucleic acid metabolic process	7.7e-05	0.013
GO:0009072	P	aromatic amino acid family metabolic process	9.4e-05	0.013
GO:0009620	P	response to fungus	8.4e-05	0.013
GO:0009063	P	cellular amino acid catabolic process	7.3e-05	0.013
GO:0006952	P	defense response	5.5e-05	0.013
GO:0006355	P	regulation of transcription, DNA-dependent	7e-05	0.013
GO:0006350	P	transcription	7.6e-05	0.013
GO:0051252	P	regulation of RNA metabolic process	5.3e-05	0.013
GO:0006915	P	apoptosis	9.6e-05	0.013
GO:0051171	P	regulation of nitrogen compound metabolic process	8.4e-05	0.013
GO:0016265	P	death	5.4e-05	0.013
GO:0012501	P	programmed cell death	0.00011	0.015
GO:0009310	P	amine catabolic process	0.00013	0.016
GO:0043687	P	post-translational protein modification	0.00014	0.017
GO:0044282	P	small molecule catabolic process	0.00015	0.017
GO:0019748	P	secondary metabolic process	0.00019	0.019
GO:0009889	P	regulation of biosynthetic process	0.00019	0.019
GO:0010556	P	regulation of macromolecule biosynthetic process	0.00019	0.019
GO:0031326	P	regulation of cellular biosynthetic process	0.00019	0.019
GO:0006351	P	transcription, DNA-dependent	0.00022	0.021
GO:0032774	P	RNA biosynthetic process	0.00023	0.022
GO:0006464	P	protein modification process	0.00028	0.025
GO:0005975	P	carbohydrate metabolic process	0.0003	0.026
GO:0006575	P	cellular amino acid derivative metabolic process	0.00034	0.029
GO:0050832	P	defense response to fungus	0.00036	0.03
GO:0031323	P	regulation of cellular metabolic process	0.00043	0.035
GO:0080090	P	regulation of primary metabolic process	0.00045	0.035
GO:0009813	P	flavonoid biosynthetic process	0.00064	0.048
GO:0016310	P	phosphorylation	0.00063	0.048
GO:0003700	F	transcription factor activity	1.3e-07	0.00017
GO:0016211	F	ammonia ligase activity	4.5e-07	0.0002
GO:0016880	F	acid-ammonia (or amide) ligase activity	4.5e-07	0.0002
GO:0016841	F	ammonia-lyase activity	7.6e-06	0.002
GO:0004674	F	protein serine/threonine kinase activity	9e-06	0.002
GO:0030528	F	transcription regulator activity	6.9e-06	0.002
GO:0016773	F	phosphotransferase activity, alcohol group as acceptor	2.3e-05	0.0044
GO:0016301	F	kinase activity	3.5e-05	0.0053
GO:0004553	F	hydrolase activity, hydrolyzing O-glycosyl compounds	3.3e-05	0.0053
GO:0004672	F	protein kinase activity	4.5e-05	0.0061
GO:0016840	F	carbon-nitrogen lyase activity	5.6e-05	0.0068
GO:0043565	F	sequence-specific DNA binding	0.00017	0.019
GO:0016798	F	hydrolase activity, acting on glycosyl bonds	0.00021	0.022
GO:0005654	C	nucleoplasm	1.3e-05	0.003
GO:0005576	C	extracellular region	1e-05	0.003
GO:0030312	C	external encapsulating structure	0.00012	0.018
GO:0005618	C	cell wall	0.00017	0.019
Down regulated genes
GO term	Ontology	Description	p-value	FDR
GO:0015979	P	photosynthesis	7e-44	2.7e-40
GO:0019684	P	photosynthesis, light reaction	1.5e-27	2.8e-24
GO:0009765	P	photosynthesis, light harvesting	4.8e-22	6e-19
GO:0055114	P	oxidation reduction	1.8e-11	1.7e-08
GO:0006091	P	generation of precursor metabolites and energy	2.1e-09	1.6e-06
GO:0033013	P	tetrapyrrole metabolic process	6.2e-09	3.9e-06
GO:0044271	P	cellular nitrogen compound biosynthetic process	1e-08	5.5e-06
GO:0042440	P	pigment metabolic process	1.7e-08	5.8e-06
GO:0046394	P	carboxylic acid biosynthetic process	1.6e-08	5.8e-06
GO:0006778	P	porphyrin metabolic process	1.3e-08	5.8e-06
GO:0016053	P	organic acid biosynthetic process	1.6e-08	5.8e-06
GO:0033014	P	tetrapyrrole biosynthetic process	2.5e-08	8e-06
GO:0051186	P	cofactor metabolic process	2.8e-08	8.2e-06
GO:0015994	P	chlorophyll metabolic process	3.8e-08	1e-05
GO:0018130	P	heterocycle biosynthetic process	5.2e-08	1.2e-05
GO:0006779	P	porphyrin biosynthetic process	4.9e-08	1.2e-05
GO:0046148	P	pigment biosynthetic process	1.2e-07	2.7e-05
GO:0034641	P	cellular nitrogen compound metabolic process	1.4e-07	2.9e-05
GO:0015995	P	chlorophyll biosynthetic process	2.2e-07	4.5e-05
GO:0051188	P	cofactor biosynthetic process	3.1e-07	5.9e-05
GO:0044283	P	small molecule biosynthetic process	5.4e-07	9.4e-05
GO:0009657	P	plastid organization	5.4e-07	9.4e-05
GO:0009658	P	chloroplast organization	9.9e-07	0.00016
GO:0043436	P	oxoacid metabolic process	1.8e-06	0.00028
GO:0019752	P	carboxylic acid metabolic process	1.8e-06	0.00028
GO:0006082	P	organic acid metabolic process	2.2e-06	0.00033
GO:0042180	P	cellular ketone metabolic process	2.7e-06	0.00039
GO:0008610	P	lipid biosynthetic process	2e-05	0.0027
GO:0045036	P	protein targeting to chloroplast	2.5e-05	0.0031
GO:0042742	P	defense response to bacterium	2.5e-05	0.0031
GO:0009617	P	response to bacterium	6.7e-05	0.0082
GO:0008652	P	cellular amino acid biosynthetic process	7.3e-05	0.0087
GO:0006633	P	fatty acid biosynthetic process	8.7e-05	0.01
GO:0016114	P	terpenoid biosynthetic process	0.0001	0.011
GO:0006721	P	terpenoid metabolic process	0.0001	0.011
GO:0009772	P	photosynthetic electron transport in photosystem II	0.00012	0.012
GO:0009309	P	amine biosynthetic process	0.00016	0.016
GO:0006801	P	superoxide metabolic process	0.00016	0.016
GO:0009082	P	branched chain family amino acid biosynthetic process	0.00023	0.023
GO:0032787	P	monocarboxylic acid metabolic process	0.0003	0.029
GO:0008299	P	isoprenoid biosynthetic process	0.00034	0.031
GO:0006720	P	isoprenoid metabolic process	0.00034	0.031
GO:0006752	P	group transfer coenzyme metabolic process	0.00035	0.031
GO:0006520	P	cellular amino acid metabolic process	0.00054	0.046
GO:0044255	P	cellular lipid metabolic process	0.00059	0.05
GO:0042538	P	hyperosmotic salinity response	0.0006	0.05
GO:0016491	F	oxidoreductase activity	2e-08	3.6e-05
GO:0009055	F	electron carrier activity	3.1e-07	0.00028
GO:0016209	F	antioxidant activity	1.2e-05	0.0073
GO:0010277	F	chlorophyllide a oxygenase activity	2.1e-05	0.0097
GO:0016616	F	oxidoreductase activity, acting on the CH-OH group of donors, NAD or NADP as acceptor	4.8e-05	0.017
GO:0004497	F	monooxygenase activity	6.7e-05	0.018
GO:0016667	F	oxidoreductase activity, acting on sulfur group of donors	6.7e-05	0.018
GO:0000049	F	tRNA binding	8.7e-05	0.018
GO:0004420	F	hydroxymethylglutaryl-CoA reductase (NADPH) activity	8.2e-05	0.018
GO:0016684	F	oxidoreductase activity, acting on peroxide as acceptor	0.00016	0.024
GO:0016705	F	oxidoreductase activity, acting on paired donors, with incorporation or reduction of molecular oxygen	0.00015	0.024
GO:0004601	F	peroxidase activity	0.00016	0.024
GO:0004252	F	serine-type endopeptidase activity	0.00019	0.026
GO:0008236	F	serine-type peptidase activity	0.00025	0.03
GO:0017171	F	serine hydrolase activity	0.00025	0.03
GO:0016875	F	ligase activity, forming carbon-oxygen bonds	0.00047	0.043
GO:0005506	F	iron ion binding	0.00043	0.043
GO:0004812	F	aminoacyl-tRNA ligase activity	0.00047	0.043
GO:0016876	F	ligase activity, forming aminoacyl-tRNA and related compounds	0.00047	0.043
GO:0016614	F	oxidoreductase activity, acting on CH-OH group of donors	0.00045	0.043
GO:0009536	C	plastid	2e-130	1.2e-127
GO:0009579	C	thylakoid	6.9e-72	2.1e-69
GO:0009507	C	chloroplast	2.2e-67	4.5e-65
GO:0044435	C	plastid part	1.8e-58	2.7e-56
GO:0044434	C	chloroplast part	1.7e-50	2e-48
GO:0034357	C	photosynthetic membrane	2.2e-45	2.2e-43
GO:0044436	C	thylakoid part	1.3e-42	1.1e-40
GO:0044444	C	cytoplasmic part	1e-35	7.9e-34
GO:0031976	C	plastid thylakoid	6.5e-35	3.6e-33
GO:0009534	C	chloroplast thylakoid	6.5e-35	3.6e-33
GO:0031984	C	organelle subcompartment	6.5e-35	3.6e-33
GO:0009535	C	chloroplast thylakoid membrane	1.4e-33	6.8e-32
GO:0055035	C	plastid thylakoid membrane	1.4e-33	6.8e-32
GO:0009532	C	plastid stroma	6.9e-33	3e-31
GO:0042651	C	thylakoid membrane	1.4e-32	5.6e-31
GO:0005737	C	cytoplasm	5.7e-30	2.2e-28
GO:0009521	C	photosystem	5.5e-26	2e-24
GO:0009570	C	chloroplast stroma	1.6e-23	5.4e-22
GO:0043231	C	intracellular membrane-bounded organelle	8e-23	2.6e-21
GO:0043227	C	membrane-bounded organelle	1.2e-22	3.6e-21
GO:0043229	C	intracellular organelle	1e-17	2.8e-16
GO:0043226	C	organelle	1e-17	2.8e-16
GO:0009523	C	photosystem II	3.3e-17	8.9e-16
GO:0009941	C	chloroplast envelope	1.1e-16	2.8e-15
GO:0009526	C	plastid envelope	5.1e-16	1.2e-14
GO:0009654	C	oxygen evolving complex	3.1e-14	7.3e-13
GO:0044424	C	intracellular part	1.7e-12	3.9e-11
GO:0005622	C	intracellular	2e-11	4.4e-10
GO:0009522	C	photosystem I	2.3e-10	4.9e-09
GO:0009538	C	photosystem I reaction center	8.4e-10	1.7e-08
GO:0031977	C	thylakoid lumen	1.2e-07	2.3e-06
GO:0009547	C	plastid ribosome	2.1e-07	4e-06
GO:0019898	C	extrinsic to membrane	2.6e-07	4.9e-06
GO:0000313	C	organellar ribosome	9.9e-07	1.8e-05
GO:0031978	C	plastid thylakoid lumen	1.5e-06	2.5e-05
GO:0009543	C	chloroplast thylakoid lumen	1.5e-06	2.5e-05
GO:0031967	C	organelle envelope	8.1e-05	0.0013
GO:0031969	C	chloroplast membrane	8.4e-05	0.0014
GO:0031975	C	envelope	9.8e-05	0.0015
GO:0031090	C	organelle membrane	0.00011	0.0017
GO:0042170	C	plastid membrane	0.00012	0.0018
GO:0044464	C	cell part	0.00018	0.0025
GO:0005623	C	cell	0.00018	0.0025
GO:0010287	C	plastoglobule	0.0006	0.0083
GO:0009707	C	chloroplast outer membrane	0.0011	0.016

## Sheet: Goauxiaa
Supplementary File 2B. GO terms significantly enriched only in the mutant
Upregulated genes
GO term	Ontology	Description	p-value	FDR
GO:0009698	P	phenylpropanoid metabolic process	1.5e-08	4.2e-05
GO:0019439	P	aromatic compound catabolic process	6.4e-07	0.00094
GO:0009074	P	aromatic amino acid family catabolic process	1.4e-06	0.00099
GO:0006558	P	L-phenylalanine metabolic process	1.2e-06	0.00099
GO:0006559	P	L-phenylalanine catabolic process	3.4e-06	0.002
GO:0046395	P	carboxylic acid catabolic process	6.7e-06	0.0028
GO:0016054	P	organic acid catabolic process	6.7e-06	0.0028
GO:0006468	P	protein amino acid phosphorylation	3.4e-05	0.012
GO:0045449	P	regulation of transcription	9.1e-05	0.013
GO:0008219	P	cell death	5.4e-05	0.013
GO:0019219	P	regulation of nucleobase, nucleoside, nucleotide and nucleic acid metabolic process	7.7e-05	0.013
GO:0009072	P	aromatic amino acid family metabolic process	9.4e-05	0.013
GO:0009620	P	response to fungus	8.4e-05	0.013
GO:0009063	P	cellular amino acid catabolic process	7.3e-05	0.013
GO:0006952	P	defense response	5.5e-05	0.013
GO:0006355	P	regulation of transcription, DNA-dependent	7e-05	0.013
GO:0006350	P	transcription	7.6e-05	0.013
GO:0051252	P	regulation of RNA metabolic process	5.3e-05	0.013
GO:0006915	P	apoptosis	9.6e-05	0.013
GO:0051171	P	regulation of nitrogen compound metabolic process	8.4e-05	0.013
GO:0016265	P	death	5.4e-05	0.013
GO:0012501	P	programmed cell death	0.00011	0.015
GO:0009310	P	amine catabolic process	0.00013	0.016
GO:0043687	P	post-translational protein modification	0.00014	0.017
GO:0044282	P	small molecule catabolic process	0.00015	0.017
GO:0019748	P	secondary metabolic process	0.00019	0.019
GO:0009889	P	regulation of biosynthetic process	0.00019	0.019
GO:0010556	P	regulation of macromolecule biosynthetic process	0.00019	0.019
GO:0031326	P	regulation of cellular biosynthetic process	0.00019	0.019
GO:0006351	P	transcription, DNA-dependent	0.00022	0.021
GO:0032774	P	RNA biosynthetic process	0.00023	0.022
GO:0006464	P	protein modification process	0.00028	0.025
GO:0005975	P	carbohydrate metabolic process	0.0003	0.026
GO:0006575	P	cellular amino acid derivative metabolic process	0.00034	0.029
GO:0050832	P	defense response to fungus	0.00036	0.03
GO:0031323	P	regulation of cellular metabolic process	0.00043	0.035
GO:0080090	P	regulation of primary metabolic process	0.00045	0.035
GO:0009813	P	flavonoid biosynthetic process	0.00064	0.048
GO:0016310	P	phosphorylation	0.00063	0.048
GO:0003700	F	transcription factor activity	1.3e-07	0.00017
GO:0016211	F	ammonia ligase activity	4.5e-07	0.0002
GO:0016880	F	acid-ammonia (or amide) ligase activity	4.5e-07	0.0002
GO:0016841	F	ammonia-lyase activity	7.6e-06	0.002
GO:0004674	F	protein serine/threonine kinase activity	9e-06	0.002
GO:0030528	F	transcription regulator activity	6.9e-06	0.002
GO:0016773	F	phosphotransferase activity, alcohol group as acceptor	2.3e-05	0.0044
GO:0016301	F	kinase activity	3.5e-05	0.0053
GO:0004553	F	hydrolase activity, hydrolyzing O-glycosyl compounds	3.3e-05	0.0053
GO:0004672	F	protein kinase activity	4.5e-05	0.0061
GO:0016840	F	carbon-nitrogen lyase activity	5.6e-05	0.0068
GO:0043565	F	sequence-specific DNA binding	0.00017	0.019
GO:0016798	F	hydrolase activity, acting on glycosyl bonds	0.00021	0.022
GO:0005654	C	nucleoplasm	1.3e-05	0.003
GO:0005576	C	extracellular region	1e-05	0.003
GO:0030312	C	external encapsulating structure	0.00012	0.018
GO:0005618	C	cell wall	0.00017	0.019
